# Supplementary material for: Unraveling the MAX2 Protein Network in Arabidopsis thaliana: Identification of the Protein Phosphatase PAPP5 as a Novel MAX2 Interactor
Source: Mol Cell Proteomics. 2021 Jan 7;20:100040. doi: 10.1074/mcp.RA119.001766 (PMC7950214; doi:10.1074/mcp.RA119.001766)
Supplement: Supplemental Excel Sheet 1 [file mmc2.xlsx]

## Sheet: MAX2
35S::MAX2-GS Mock 1
prot_acc	prot_acc	background	prot_desc	same set protein hits	prot_score	prot_mass	prot_matches	prot_matches_sig	prot_sequences	prot_sequences_sig	prot_cover	number of unique peptides	prot_len	prot_pi
AT2G42620.1	AT2G42620	0	MAX2	0	30730	78735	690	686	47	47	69	47	693	5.37
AT4G02570.1	AT4G02570	0	CUL1, AXR6, ATCUL1	AT4G02570.2; AT4G02570.3; AT4G02570.4	1648	86988	44	43	32	31	42.7	31	738	6.71
AT1G75950.1	AT1G75950	0	SKP1, ASK1	0	1638	18017	42	42	13	13	91.3	8	160	4.47
AT5G42190.1	AT5G42190	0	ASK2, SKP1B	0	1366	19257	32	31	14	14	86.5	9	171	4.54
AT5G42970.1	AT5G42970	0	COP8, FUS4	0	464	45214	14	14	11	11	35	11	397	4.87
AT1G20140.1	AT1G20140	0	ASK4	0	375	18347	9	9	6	6	47.2	6	163	4.61
AT5G14250.1	AT5G14250	0	COP13, CSN3, FUS11	0	298	48167	9	9	9	9	26.6	9	429	5.96
AT2G26990.1	AT2G26990	0	COP12, CSN2, FUS12	0	282	51496	6	6	6	6	20	6	439	5.43
AT3G61140.1	AT3G61140	0	CSN1	0	255	51060	9	9	9	9	27.4	9	441	6.9
AT5G54550.1	AT5G54550	0	similar to unknown protein [Arabidopsis thaliana] (TAIR:AT5G54560.1)	0	166	40504	3	3	3	3	11.7	3	359	6.95
AT5G56280.1	AT5G56280	0	CSN6A	0	152	35864	5	5	5	5	19.9	5	317	6.31
AT1G22920.1	AT1G22920	0	CSN5A	0	110	39821	3	3	3	3	10.9	3	357	5.11
AT4G39980.1	AT4G39980	0	DHS1, 3-deoxy-D-arabino-heptulosonate 7-phosphate synthase 1	0	78	58456	2	2	2	2	4	2	525	8.28
AT2G42810.1	AT2G42810	0	PP5, PAPP5, protein phosphatase 5.2	AT2G42810.2	70	55124	2	2	2	2	6.2	2	484	5.88
AT3G59890.1	AT3G59890	0	dihydrodipicolinate reductase family protein	AT3G59890.2; AT2G44040.1	59	38130	2	2	2	2	6.6	2	349	6.8
AT3G60010.1	AT3G60010	0	ASK13, SKP1-like 13	0	50	17394	2	2	2	2	8.4	1	154	4.36
35S::MAX2-GS Mock 2
prot_acc	prot_acc	background	prot_desc	same set protein hits	prot_score	prot_mass	prot_matches	prot_matches_sig	prot_sequences	prot_sequences_sig	prot_cover	number of unique peptides	prot_len	prot_pi
AT2G42620.1	AT2G42620	0	MAX2	0	53149	78735	1246	1233	52	51	70.3	51	693	5.37
AT4G02570.1	AT4G02570	0	CUL1, AXR6, ATCUL1	AT4G02570.2; AT4G02570.3; AT4G02570.4	1750	86988	50	50	32	32	47.8	31	738	6.71
AT1G75950.1	AT1G75950	0	SKP1, ASK1	0	1731	18017	43	41	15	15	91.9	8	160	4.47
AT5G42190.1	AT5G42190	0	ASK2, SKP1B	0	1454	19257	38	36	14	14	71.3	7	171	4.54
AT5G42970.1	AT5G42970	0	COP8, FUS4	0	462	45214	11	11	10	10	35.3	10	397	4.87
AT5G14250.1	AT5G14250	0	COP13, CSN3, FUS11	0	325	48167	9	8	9	8	30.8	8	429	5.96
AT1G20140.1	AT1G20140	0	ASK4	0	306	18347	8	8	6	6	39.3	5	163	4.61
AT2G26990.1	AT2G26990	0	COP12, CSN2, FUS12	0	207	51496	8	8	8	8	23.9	8	439	5.43
AT3G61140.1	AT3G61140	0	CSN1	0	171	51060	5	5	5	5	15.4	5	441	6.9
AT1G22920.1	AT1G22920	0	CSN5A	AT1G22920.2	110	39821	3	3	2	2	9	2	357	5.11
AT5G54550.1	AT5G54550	0	similar to unknown protein [Arabidopsis thaliana] (TAIR:AT5G54560.1)	0	104	40504	3	3	3	3	9.7	3	359	6.95
AT5G56280.1	AT5G56280	0	CSN6A	0	94	35864	3	3	3	3	10.1	2	317	6.31
AT4G26430.1	AT4G26430	0	CSN6B	0	83	35610	3	3	3	3	13.9	2	317	6.22
AT4G16340.1	AT4G16340	0	SPK1	0	78	208352	3	3	3	3	2	3	1830	5.8
AT3G06483.1	AT3G06483	0	PDK, pyruvate dehydrogenase kinase	0	71	41591	2	2	2	2	5.5	2	366	6.61
AT3G60010.1	AT3G60010	0	ASK13, SKP1-like 13	0	64	17394	4	3	4	3	22.7	1	154	4.36
AT1G02090.1	AT1G02090	0	COP15, CSN7, FUS5	AT1G02090.2; AT1G02090.3	50	29678	2	2	2	2	8.8	2	260	5.5
AT2G42810.1	AT2G42810	0	PP5, PAPP5, protein phosphatase 5.2	AT2G42810.2	49	55124	2	2	2	2	5.8	2	484	5.88
AT3G49250.1	AT3G49250	0	DMS3, IDN1, defective in meristem silencing 3	0	46	47194	2	2	2	2	4.3	2	420	6.77
35S::MAX2-GS rac-GR24 1
prot_acc	prot_acc	background	prot_desc	same set protein hits	prot_score	prot_mass	prot_matches	prot_matches_sig	prot_sequences	prot_sequences_sig	prot_cover	number of unique peptides	prot_len	prot_pi
AT2G42620.1	AT2G42620	0	MAX2	0	21981	78735	478	475	44	44	73.3	44	693	5.37
AT1G75950.1	AT1G75950	0	SKP1, ASK1	0	1069	18017	26	25	11	11	60.6	7	160	4.47
AT4G02570.1	AT4G02570	0	CUL1, AXR6, ATCUL1	AT4G02570.2; AT4G02570.3; AT4G02570.4	861	86988	24	24	18	18	30.5	18	738	6.71
AT5G42190.1	AT5G42190	0	ASK2, SKP1B	0	829	19257	19	18	9	9	54.4	5	171	4.54
AT5G42970.1	AT5G42970	0	COP8, FUS4	0	370	45214	11	11	9	9	27.5	9	397	4.87
AT5G14250.1	AT5G14250	0	COP13, CSN3, FUS11	0	282	48167	7	7	7	7	22.1	7	429	5.96
AT1G20140.1	AT1G20140	0	ASK4	0	225	18347	6	6	5	5	42.9	5	163	4.61
AT3G61140.1	AT3G61140	0	CSN1	0	140	51060	4	4	4	4	10.9	4	441	6.9
AT5G56280.1	AT5G56280	0	CSN6A	0	109	35864	4	4	4	4	16.4	4	317	6.31
AT5G54550.1	AT5G54550	0	similar to unknown protein [Arabidopsis thaliana] (TAIR:AT5G54560.1)	0	74	40504	2	2	2	2	5.8	2	359	6.95
AT2G26990.1	AT2G26990	0	COP12, CSN2, FUS12	0	49	51496	3	3	3	3	6.2	3	439	5.43
AT1G22920.1	AT1G22920	0	CSN5A	AT1G22920.2	45	39821	2	2	2	2	6.7	2	357	5.11
35S::MAX2-GS rac-GR24 2
prot_acc	prot_acc	background	prot_desc	same set protein hits	prot_score	prot_mass	prot_matches	prot_matches_sig	prot_sequences	prot_sequences_sig	prot_cover	number of unique peptides	prot_len	prot_pi
AT2G42620.1	AT2G42620	0	MAX2	0	18721	78735	382	380	47	47	79.4	47	693	5.37
AT1G75950.1	AT1G75950	0	SKP1, ASK1	0	1460	18017	38	36	15	14	91.9	9	160	4.47
AT4G02570.1	AT4G02570	0	CUL1, AXR6, ATCUL1	AT4G02570.2; AT4G02570.3; AT4G02570.4	1159	86988	36	34	26	25	39.3	25	738	6.71
AT5G42190.1	AT5G42190	0	ASK2, SKP1B	0	1056	19257	25	23	12	11	71.3	6	171	4.54
AT5G42970.1	AT5G42970	0	COP8, FUS4	0	461	45214	12	12	11	11	34.8	11	397	4.87
AT1G20140.1	AT1G20140	0	ASK4	0	371	18347	8	8	6	6	59.5	4	163	4.61
AT5G14250.1	AT5G14250	0	COP13, CSN3, FUS11	0	253	48167	6	6	6	6	18.9	6	429	5.96
AT3G61140.1	AT3G61140	0	CSN1	0	172	51060	6	6	6	6	17	6	441	6.9
AT5G54550.1	AT5G54550	0	similar to unknown protein [Arabidopsis thaliana] (TAIR:AT5G54560.1)	0	153	40504	3	3	3	3	10.3	3	359	6.95
AT1G22920.1	AT1G22920	0	CSN5A	AT1G22920.2	101	39821	2	2	2	2	7	1	357	5.11
AT4G34470.1	AT4G34470	0	ASK12	0	98	17522	6	6	4	4	27	1	152	4.3
AT5G56280.1	AT5G56280	0	CSN6A	0	82	35864	3	3	3	3	10.1	2	317	6.31
AT1G02090.1	AT1G02090	0	COP15, CSN7, FUS5	AT1G02090.2; AT1G02090.3	76	29678	2	2	2	2	8.8	2	260	5.5
AT3G59890.1	AT3G59890	0	dihydrodipicolinate reductase family protein	AT3G59890.2; AT2G44040.1	70	38130	2	2	2	2	6.6	2	349	6.8
AT4G26430.1	AT4G26430	0	CSN6B	0	63	35610	2	2	2	2	6.6	1	317	6.22
AT2G26990.1	AT2G26990	0	COP12, CSN2, FUS12	0	58	51496	3	3	3	3	5.5	3	439	5.43
AT3G60010.1	AT3G60010	0	ASK13, SKP1-like 13	0	45	17394	2	2	2	2	8.4	1	154	4.36

## Sheet: MAX2ΔFBOX
35S::MAX2ΔFBOX-GS Mock 1
prot_acc	prot_acc	background	prot_desc	same set protein hits	prot_score	prot_mass	prot_matches	prot_matches_sig	prot_sequences	prot_sequences_sig	prot_cover	number of unique peptides	prot_len	prot_pi
AT2G42620.1	AT2G42620	0	MAX2	0	9629	78735	199	197	32	32	46.6	32	693	5.37
AT3G22480.1	AT3G22480	0	PFD2 | prefoldin 2	AT3G22480.2	597	16573	25	25	11	11	58.1	11	148	8.59
AT5G49510.1	AT5G49510	0	PFD3 | prefoldin 3	AT5G49510.2	329	21680	12	11	9	8	44.6	8	195	4.77
AT2G42810.1	AT2G42810	0	PP5, PAPP5, protein phosphatase 5.2	AT2G42810.2	216	55124	7	7	7	7	17.8	7	484	5.88
AT4G11260.1	AT4G11260	0	ATSGT1B, ETA3, RPR1, EDM1, SGT1B | phosphatase-related	0	168	39965	3	3	3	3	10.6	3	358	5.03
AT2G15430.1	AT2G15430	0	RPB35.5A, RBP36A	0	111	35724	2	2	2	2	6.9	2	319	4.63
AT5G25270.1	AT5G25270	0	Ubiquitin-like superfamily protein	0	74	69523	2	2	2	2	5.3	2	658	5.24
35S::MAX2ΔFBOX-GS Mock 2
prot_acc	prot_acc	background	prot_desc	same set protein hits	prot_score	prot_mass	prot_matches	prot_matches_sig	prot_sequences	prot_sequences_sig	prot_cover	number of unique peptides	prot_len	prot_pi
AT2G42620.1	AT2G42620	0	MAX2, ORE9, PPS | RNI-like superfamily protein	0	9006	78735	188	187	21	21	40.7	21	693	5.37
AT3G22480.1	AT3G22480	0	PDF2 | prefoldin 2	AT3G22480.2	511	16573	21	21	6	6	42.6	6	148	8.59
AT5G12030.1	AT5G12030	0	AT-HSP17.6A, HSP17.6, HSP17.6A | heat shock protein 17.6A	0	210	17731	6	6	3	3	36.5	3	156	5.59
AT2G42810.1	AT2G42810	0	PAPP5, PP5 | protein phosphatase 5.2	AT2G42810.2	206	55124	7	7	3	3	7	3	484	5.88
AT5G49510.1	AT5G49510	0	PFD3 | prefoldin 3	AT5G49510.2	38	21680	2	2	2	2	6.7	2	195	4.77
35S::MAX2ΔFBOX-GS rac-GR24 1
prot_acc	prot_acc	background	prot_desc	same set protein hits	prot_score	prot_mass	prot_matches	prot_matches_sig	prot_sequences	prot_sequences_sig	prot_cover	number of unique peptides	prot_len	prot_pi
AT2G42620.1	AT2G42620	0	MAX2, ORE9, PPS | RNI-like superfamily protein	0	14437	78735	298	295	34	34	55.1	34	693	5.37
AT3G22480.1	AT3G22480	0	PDF2 | prefoldin 2	AT3G22480.2	445	16573	19	19	10	10	58.1	10	148	8.59
AT2G42810.1	AT2G42810	0	PAPP5, PP5 | protein phosphatase 5.2	AT2G42810.2	287	55124	10	10	10	10	23.6	10	484	5.88
AT5G49510.1	AT5G49510	0	PFD3 | prefoldin 3	AT5G49510.2	239	21680	7	7	5	5	30.8	5	195	4.77
AT2G15430.1	AT2G15430	0	RBP36A, RPB35.5A, NRPB3, NRPD3, NRPE3A | DNA-directed RNA polymerase family protein	0	190	35724	3	3	2	2	6.9	2	319	4.63
AT4G11260.1	AT4G11260	0	ATSGT1B, ETA3, RPR1, EDM1, SGT1B | phosphatase-related	0	185	39965	3	3	3	3	11.5	3	358	5.03
AT5G25270.1	AT5G25270	0	Ubiquitin-like superfamily protein	0	151	69523	3	3	2	2	5.3	2	658	5.24
AT3G25230.1	AT3G25230	0	ROF1, ATFKBP62, FKBP62 | rotamase FKBP 1	AT3G25230.2	83	61700	2	2	2	2	3.8	2	551	5.24
AT5G36230.1	AT5G36230	0	ARM repeat superfamily protein	0	76	47357	2	2	2	2	5.6	2	411	5.51
AT3G10270.1	AT3G10270	0	GYRB1 | DNA GYRASE B1	AT5G04130.1	58	86196	2	2	2	2	2.5	2	772	8.97
AT1G60620.1	AT1G60620	0	ATRPAC43, RPAC43 | RNA polymerase I subunit 43	0	49	43739	2	2	2	2	6.2	2	385	5.7
35S::MAX2ΔFBOX-GS rac-GR24 2
prot_acc	prot_acc	background	prot_desc	same set protein hits	prot_score	prot_mass	prot_matches	prot_matches_sig	prot_sequences	prot_sequences_sig	prot_cover	number of unique peptides	prot_len	prot_pi
AT2G42620.1	AT2G42620	0	MAX2, ORE9, PPS | RNI-like superfamily protein	0	15257	78735	325	320	43	41	61.9	41	693	5.37
AT3G22480.1	AT3G22480	0	PDF2 | prefoldin 2	AT3G22480.2	505	16573	19	19	10	10	52.7	10	148	8.59
AT2G42810.1	AT2G42810	0	PAPP5, PP5 | protein phosphatase 5.2	AT2G42810.2	401	55124	14	14	13	13	30.4	13	484	5.88
AT4G28470.1	AT4G28470	0	RPN1B, ATRPN1B | 26S proteasome regulatory subunit S2 1B	0	340	98576	10	10	8	8	11.4	1	891	5.08
AT5G49510.1	AT5G49510	0	PFD3 | prefoldin 3	AT5G49510.2	232	21680	7	7	6	6	41.5	6	195	4.77
AT5G25270.1	AT5G25270	0	Ubiquitin-like superfamily protein	0	185	69523	4	4	3	3	6.8	3	658	5.24
AT4G11260.1	AT4G11260	0	ATSGT1B, ETA3, RPR1, EDM1, SGT1B | phosphatase-related	0	164	39965	4	4	4	4	14.2	4	358	5.03
AT4G37460.1	AT4G37460	0	SRFR1 | Tetratricopeptide repeat (TPR)-like superfamily protein	0	149	119572	2	2	2	2	2.2	2	1052	7.25
AT2G15430.1	AT2G15430	0	RBP36A, RPB35.5A, NRPB3, NRPD3, NRPE3A | DNA-directed RNA polymerase family protein	0	112	35724	3	3	3	3	10.3	2	319	4.63
AT3G25230.1	AT3G25230	0	ROF1, ATFKBP62, FKBP62 | rotamase FKBP 1	AT3G25230.2	76	61700	2	2	2	2	3.8	2	551	5.24
AT5G35590.1	AT5G35590	0	PAA1 | proteasome alpha subunit A1	0	73	27391	2	2	2	2	7.7	2	246	5.6
AT3G05780.1	AT3G05780	0	LON3 | lon protease 3	AT5G26860.1	55	103981	2	2	2	2	2.3	2	924	7.61
