# Supplementary material for: Unraveling the MAX2 Protein Network in Arabidopsis thaliana: Identification of the Protein Phosphatase PAPP5 as a Novel MAX2 Interactor
Source: Mol Cell Proteomics. 2021 Jan 7;20:100040. doi: 10.1074/mcp.RA119.001766 (PMC7950214; doi:10.1074/mcp.RA119.001766)
Supplement: Supplemental Dataset 1 [file mmc3.xlsx]

## Sheet: proteinGroups
All the proteins copurified with D14 and KAI2 by means of AP-MS
Protein IDs	Majority protein IDs	Peptide counts (all)	Peptide counts (razor+unique)	Peptide counts (unique)	Fasta headers	Number of proteins	Peptides	Razor + unique peptides	Unique peptides	Peptides V26985_c1_5580_Alan_GR24A	Peptides V26989_c1_5580_Alan_GR24C	Peptides V26991_c1_5580_Alan_GR24D	Peptides V27009_c1_5580_Alan_Kai2_GR24A	Peptides V27012_c1_5580_Alan_Kai2_GR24B	Peptides V27013_c1_5580_Alan_Kai2_GR24C	Razor + unique peptides V26985_c1_5580_Alan_GR24A	Razor + unique peptides V26989_c1_5580_Alan_GR24C	Razor + unique peptides V26991_c1_5580_Alan_GR24D	Razor + unique peptides V27009_c1_5580_Alan_Kai2_GR24A	Razor + unique peptides V27012_c1_5580_Alan_Kai2_GR24B	Razor + unique peptides V27013_c1_5580_Alan_Kai2_GR24C	Unique peptides V26985_c1_5580_Alan_GR24A	Unique peptides V26989_c1_5580_Alan_GR24C	Unique peptides V26991_c1_5580_Alan_GR24D	Unique peptides V27009_c1_5580_Alan_Kai2_GR24A	Unique peptides V27012_c1_5580_Alan_Kai2_GR24B	Unique peptides V27013_c1_5580_Alan_Kai2_GR24C	Sequence coverage [%]	Unique + razor sequence coverage [%]	Unique sequence coverage [%]	Mol. weight [kDa]	Sequence length	Sequence lengths	Experiment V26985_c1_5580_Alan_GR24A	Experiment V26989_c1_5580_Alan_GR24C	Experiment V26991_c1_5580_Alan_GR24D	Experiment V27009_c1_5580_Alan_Kai2_GR24A	Experiment V27012_c1_5580_Alan_Kai2_GR24B	Experiment V27013_c1_5580_Alan_Kai2_GR24C	PEP	Sequence coverage V26985_c1_5580_Alan_GR24A [%]	Sequence coverage V26989_c1_5580_Alan_GR24C [%]	Sequence coverage V26991_c1_5580_Alan_GR24D [%]	Sequence coverage V27009_c1_5580_Alan_Kai2_GR24A [%]	Sequence coverage V27012_c1_5580_Alan_Kai2_GR24B [%]	Sequence coverage V27013_c1_5580_Alan_Kai2_GR24C [%]	Intensity	Intensity V26985_c1_5580_Alan_GR24A	Intensity V26989_c1_5580_Alan_GR24C
>AT1G01100.3 | Symbols: | 60S acidic ribosomal protein family | chr1:50284-50954 REVERSE LENGTH=96;>AT1G01100.4 | Symbols: | 60S acidic ribosomal protein family | chr1:50284-50954 REVERSE LENGTH=112;>AT1G01100.2 | Symbols: | 60S acidic ribosomal protein family | chr1:50284-50954 REVERSE LENGTH=112;>AT1G01100.1 | Symbols: | 60S acidic ribosomal protein family | chr1:50284-50954 REVERSE LENGTH=112	>AT1G01100.3 | Symbols: | 60S acidic ribosomal protein family | chr1:50284-50954 REVERSE LENGTH=96;>AT1G01100.4 | Symbols: | 60S acidic ribosomal protein family | chr1:50284-50954 REVERSE LENGTH=112;>AT1G01100.2 | Symbols: | 60S acidic ribosomal protein family | chr1:50284-50954 REVERSE LENGTH=112;>AT1G01100.1 | Symbols: | 60S acidic ribosomal protein family | chr1:50284-50954 REVERSE LENGTH=112	1;1;1;1	1;1;1;1	1;1;1;1	>AT1G01100.3 | Symbols: | 60S acidic ribosomal protein family | chr1:50284-50954 REVERSE LENGTH=96;>AT1G01100.4 | Symbols: | 60S acidic ribosomal protein family | chr1:50284-50954 REVERSE LENGTH=112;>AT1G01100.2 | Symbols: | 60S acidic ribosomal protein	4	1	1	1	1	1	0	1	0	1	1	1	0	1	0	1	1	1	0	1	0	1	16.7	16.7	16.7	10	96	96;112;112;112	1	1		1		1	3.31e-12	16.7	16.7	0	16.7	0	16.7	540470	28141	451200
>AT1G02780.1 | Symbols: emb2386 | Ribosomal protein L19e family protein | chr1:608120-609391 REVERSE LENGTH=214	>AT1G02780.1 | Symbols: emb2386 | Ribosomal protein L19e family protein | chr1:608120-609391 REVERSE LENGTH=214	7	7	3	>AT1G02780.1 | Symbols: emb2386 | Ribosomal protein L19e family protein | chr1:608120-609391 REVERSE LENGTH=214	1	7	7	3	6	7	6	5	6	5	6	7	6	5	6	5	3	3	3	3	3	2	36.4	36.4	24.3	24606	214	214	7	8	8	7	8	7	8.21e-30	35.5	36.4	33.2	32.2	35.5	31.3	7313800	129610	6413100
>AT1G02930.2 | Symbols: GSTF6 | glutathione S-transferase 6 | chr1:661363-662191 REVERSE LENGTH=208;>AT1G02930.1 | Symbols: ATGSTF6, GST1, ERD11, ATGSTF3, GSTF6, ATGST1 | glutathione S-transferase 6 | chr1:661363-662191 REVERSE LENGTH=208;>AT1G02920.1 | Symbols: ATGSTF7, GST11, ATGSTF8, GSTF7, ATGST11 | glutathione S-transferase 7 | chr1:658886-659705 REVERSE LENGTH=209;>AT4G02520.1 | Symbols: AT…	>AT1G02930.2 | Symbols: GSTF6 | glutathione S-transferase 6 | chr1:661363-662191 REVERSE LENGTH=208;>AT1G02930.1 | Symbols: ATGSTF6, GST1, ERD11, ATGSTF3, GSTF6, ATGST1 | glutathione S-transferase 6 | chr1:661363-662191 REVERSE LENGTH=208;>AT1G02920.1 | Symbols: ATGSTF7, GST11, ATGSTF8, GSTF7, ATGST11 | glutathione S-transferase 7 | chr1:658886-659705 REVERSE LENGTH=209	9;9;6;1;1	9;9;6;1;1	9;9;6;1;1	>AT1G02930.2 | Symbols: GSTF6 | glutathione S-transferase 6 | chr1:661363-662191 REVERSE LENGTH=208;>AT1G02930.1 | Symbols: ATGSTF6, GST1, ERD11, ATGSTF3, GSTF6, ATGST1 | glutathione S-transferase 6 | chr1:661363-662191 REVERSE LENGTH=208;>AT1G02920.1 | Sy	5	9	9	9	4	1	2	8	7	9	4	1	2	8	7	9	4	1	2	8	7	9	57.2	57.2	57.2	23486	208	208;208;209;212;212	4	1	2	10	9	9	4.45e-16	29.3	8.2	12	51.9	41.3	57.2	3283600	21674	173600
>AT1G04270.2 | Symbols: RPS15 | cytosolic ribosomal protein S15 | chr1:1141852-1142960 REVERSE LENGTH=151;>AT1G04270.1 | Symbols: RPS15 | cytosolic ribosomal protein S15 | chr1:1141852-1142960 REVERSE LENGTH=152	>AT1G04270.2 | Symbols: RPS15 | cytosolic ribosomal protein S15 | chr1:1141852-1142960 REVERSE LENGTH=151;>AT1G04270.1 | Symbols: RPS15 | cytosolic ribosomal protein S15 | chr1:1141852-1142960 REVERSE LENGTH=152	7;7	7;7	2;2	>AT1G04270.2 | Symbols: RPS15 | cytosolic ribosomal protein S15 | chr1:1141852-1142960 REVERSE LENGTH=151;>AT1G04270.1 | Symbols: RPS15 | cytosolic ribosomal protein S15 | chr1:1141852-1142960 REVERSE LENGTH=152	2	7	7	2	6	7	4	6	2	5	6	7	4	6	2	5	1	2	0	1	0	1	68.2	68.2	8.6	17058	151	151;152	9	10	7	9	2	5	7.11e-46	67.5	68.2	51	67.5	20.5	55	961880	1505.3	927310
>AT1G04410.1 | Symbols: | Lactate/malate dehydrogenase family protein | chr1:1189418-1191267 REVERSE LENGTH=332	>AT1G04410.1 | Symbols: | Lactate/malate dehydrogenase family protein | chr1:1189418-1191267 REVERSE LENGTH=332	11	4	4	>AT1G04410.1 | Symbols: | Lactate/malate dehydrogenase family protein | chr1:1189418-1191267 REVERSE LENGTH=332	1	11	4	4	9	9	9	9	8	8	3	3	2	4	3	3	3	3	2	4	3	3	44.3	24.1	24.1	35571	332	332	3	3	2	5	3	3	1.61e-71	35.8	38.3	32.2	43.1	34.6	34.6	4688100	126410	3851200
>AT3G04400.2 | Symbols: emb2171 | Ribosomal protein L14p/L23e family protein | chr3:1167611-1168308 FORWARD LENGTH=125;>AT3G04400.1 | Symbols: emb2171 | Ribosomal protein L14p/L23e family protein | chr3:1167339-1168308 FORWARD LENGTH=140;>AT2G33370.1 | Symbols: | Ribosomal protein L14p/L23e family protein | chr2:14143718-14144644 REVERSE LENGTH=140;>AT1G04480.1 | Symbols: | Ribosomal protein L14p…	>AT3G04400.2 | Symbols: emb2171 | Ribosomal protein L14p/L23e family protein | chr3:1167611-1168308 FORWARD LENGTH=125;>AT3G04400.1 | Symbols: emb2171 | Ribosomal protein L14p/L23e family protein | chr3:1167339-1168308 FORWARD LENGTH=140;>AT2G33370.1 | Symbols: | Ribosomal protein L14p/L23e family protein | chr2:14143718-14144644 REVERSE LENGTH=140;>AT1G04480.1 | Symbols: | Ribosomal protein L14p…	4;4;4;4	4;4;4;4	4;4;4;4	>AT3G04400.2 | Symbols: emb2171 | Ribosomal protein L14p/L23e family protein | chr3:1167611-1168308 FORWARD LENGTH=125;>AT3G04400.1 | Symbols: emb2171 | Ribosomal protein L14p/L23e family protein | chr3:1167339-1168308 FORWARD LENGTH=140;>AT2G33370.1 | Sym	4	4	4	4	4	3	4	4	3	4	4	3	4	4	3	4	4	3	4	4	3	4	35.2	35.2	35.2	13406	125	125;140;140;140	4	3	4	4	3	4	9.83e-06	35.2	20.8	35.2	35.2	27.2	35.2	41337000	597390	37863000
>AT4G14960.2 | Symbols: TUA6 | Tubulin/FtsZ family protein | chr4:8548769-8550319 REVERSE LENGTH=450;>AT1G50010.1 | Symbols: TUA2 | tubulin alpha-2 chain | chr1:18517737-18519729 FORWARD LENGTH=450;>AT1G04820.1 | Symbols: TUA4, TOR2 | tubulin alpha-4 chain | chr1:1356421-1358266 REVERSE LENGTH=450;>AT4G14960.1 | Symbols: TUA6 | Tubulin/FtsZ family protein | chr4:8548753-8550319 REVERSE LENGTH=427…	>AT4G14960.2 | Symbols: TUA6 | Tubulin/FtsZ family protein | chr4:8548769-8550319 REVERSE LENGTH=450;>AT1G50010.1 | Symbols: TUA2 | tubulin alpha-2 chain | chr1:18517737-18519729 FORWARD LENGTH=450;>AT1G04820.1 | Symbols: TUA4, TOR2 | tubulin alpha-4 chain | chr1:1356421-1358266 REVERSE LENGTH=450;>AT4G14960.1 | Symbols: TUA6 | Tubulin/FtsZ family protein | chr4:8548753-8550319 REVERSE LENGTH=427	15;15;15;12;5	15;15;15;12;5	6;6;6;6;1	>AT4G14960.2 | Symbols: TUA6 | Tubulin/FtsZ family protein | chr4:8548769-8550319 REVERSE LENGTH=450;>AT1G50010.1 | Symbols: TUA2 | tubulin alpha-2 chain | chr1:18517737-18519729 FORWARD LENGTH=450;>AT1G04820.1 | Symbols: TUA4, TOR2 | tubulin alpha-4 chain	5	15	15	6	12	11	13	13	12	14	12	11	13	13	12	14	5	4	5	5	5	6	42.4	42.4	22.7	49537	450	450;450;450;427;451	15	14	16	18	18	19	1.31e-143	39.1	34	39.1	40.9	39.1	42.4	29631000	945990	24269000
>AT1G05205.1 | Symbols: | unknown protein; Has 44 Blast hits to 44 proteins in 16 species: Archae - 0; Bacteria - 0; Metazoa - 0; Fungi - 0; Plants - 44; Viruses - 0; Other Eukaryotes - 0 (source: NCBI BLink). | chr1:1509352-1510249 REVERSE LENGTH=91	>AT1G05205.1 | Symbols: | unknown protein; Has 44 Blast hits to 44 proteins in 16 species: Archae - 0; Bacteria - 0; Metazoa - 0; Fungi - 0; Plants - 44; Viruses - 0; Other Eukaryotes - 0 (source: NCBI BLink). | chr1:1509352-1510249 REVERSE LENGTH=91	1	1	1	>AT1G05205.1 | Symbols: | unknown protein; Has 44 Blast hits to 44 proteins in 16 species: Archae - 0; Bacteria - 0; Metazoa - 0; Fungi - 0; Plants - 44; Viruses - 0; Other Eukaryotes - 0 (source: NCBI BLink). | chr1:1509352-1510249 REVERSE LENGTH=91	1	1	1	1	1	1	0	1	0	0	1	1	0	1	0	0	1	1	0	1	0	0	16.5	16.5	16.5	10676	91	91	1	1		1			0.00136	16.5	16.5	0	16.5	0	0	589950	48256	533850
>AT1G06220.2 | Symbols: MEE5 | Ribosomal protein S5/Elongation factor G/III/V family protein | chr1:1900524-1904583 FORWARD LENGTH=987;>AT1G06220.1 | Symbols: MEE5, CLO, GFA1 | Ribosomal protein S5/Elongation factor G/III/V family protein | chr1:1900524-1904583 FORWARD LENGTH=987	>AT1G06220.2 | Symbols: MEE5 | Ribosomal protein S5/Elongation factor G/III/V family protein | chr1:1900524-1904583 FORWARD LENGTH=987;>AT1G06220.1 | Symbols: MEE5, CLO, GFA1 | Ribosomal protein S5/Elongation factor G/III/V family protein | chr1:1900524-1904583 FORWARD LENGTH=987	1;1	1;1	1;1	>AT1G06220.2 | Symbols: MEE5 | Ribosomal protein S5/Elongation factor G/III/V family protein | chr1:1900524-1904583 FORWARD LENGTH=987;>AT1G06220.1 | Symbols: MEE5, CLO, GFA1 | Ribosomal protein S5/Elongation factor G/III/V family protein | chr1:1900524-19	2	1	1	1	0	0	1	1	0	0	0	0	1	1	0	0	0	0	1	1	0	0	2.1	2.1	2.1	110.44	987	987;987			1	1			0.0014693	0	0	2.1	2.1	0	0	43455	0	0
>AT1G06530.1 | Symbols: | Tropomyosin-related | chr1:2001625-2002596 FORWARD LENGTH=323	>AT1G06530.1 | Symbols: | Tropomyosin-related | chr1:2001625-2002596 FORWARD LENGTH=323	2	2	2	>AT1G06530.1 | Symbols: | Tropomyosin-related | chr1:2001625-2002596 FORWARD LENGTH=323	1	2	2	2	0	2	1	1	1	1	0	2	1	1	1	1	0	2	1	1	1	1	7.1	7.1	7.1	36119	323	323		2	1	1	1	1	1.75e-10	0	7.1	4	4	4	3.1	1504200	0	1444600
>AT1G06620.1 | Symbols: | 2-oxoglutarate (2OG) and Fe(II)-dependent oxygenase superfamily protein | chr1:2025618-2027094 FORWARD LENGTH=365	>AT1G06620.1 | Symbols: | 2-oxoglutarate (2OG) and Fe(II)-dependent oxygenase superfamily protein | chr1:2025618-2027094 FORWARD LENGTH=365	3	3	3	>AT1G06620.1 | Symbols: | 2-oxoglutarate (2OG) and Fe(II)-dependent oxygenase superfamily protein | chr1:2025618-2027094 FORWARD LENGTH=365	1	3	3	3	1	3	0	0	0	0	1	3	0	0	0	0	1	3	0	0	0	0	12.1	12.1	12.1	40351	365	365	1	3					7.53e-05	4.1	12.1	0	0	0	0	964700	25518	939180
>AT2G47060.3 | Symbols: | Protein kinase superfamily protein | chr2:19333116-19334393 REVERSE LENGTH=266;>AT2G47060.5 | Symbols: | Protein kinase superfamily protein | chr2:19333436-19334759 REVERSE LENGTH=322;>AT3G62220.1 | Symbols: | Protein kinase superfamily protein | chr3:23029276-23030864 REVERSE LENGTH=361;>AT1G06700.2 | Symbols: | Protein kinase superfamily protein | chr1:2052750-2054552 …	>AT2G47060.3 | Symbols: | Protein kinase superfamily protein | chr2:19333116-19334393 REVERSE LENGTH=266;>AT2G47060.5 | Symbols: | Protein kinase superfamily protein | chr2:19333436-19334759 REVERSE LENGTH=322;>AT3G62220.1 | Symbols: | Protein kinase superfamily protein | chr3:23029276-23030864 REVERSE LENGTH=361;>AT1G06700.2 | Symbols: | Protein kinase superfamily protein | chr1:2052750-2054552 …	1;1;1;1;1;1;1;1;1;1;1;1;1;1;1;1;1;1;1;1;1	1;1;1;1;1;1;1;1;1;1;1;1;1;1;1;1;1;1;1;1;1	1;1;1;1;1;1;1;1;1;1;1;1;1;1;1;1;1;1;1;1;1	>AT2G47060.3 | Symbols: | Protein kinase superfamily protein | chr2:19333116-19334393 REVERSE LENGTH=266;>AT2G47060.5 | Symbols: | Protein kinase superfamily protein | chr2:19333436-19334759 REVERSE LENGTH=322;>AT3G62220.1 | Symbols: | Protein kinase su	21	1	1	1	1	1	1	0	0	0	1	1	1	0	0	0	1	1	1	0	0	0	6.4	6.4	6.4	29302	266	266;322;361;361;361;363;363;364;364;365;365;365;366;366;397;406;408;408;440;462;494	1	1	1				0.00015261	6.4	6.4	6.4	0	0	0	62376	2143.6	58667
>AT1G06950.1 | Symbols: ATTIC110, TIC110 | translocon at the inner envelope membrane of chloroplasts 110 | chr1:2130303-2135563 REVERSE LENGTH=1016	>AT1G06950.1 | Symbols: ATTIC110, TIC110 | translocon at the inner envelope membrane of chloroplasts 110 | chr1:2130303-2135563 REVERSE LENGTH=1016	5	5	5	>AT1G06950.1 | Symbols: ATTIC110, TIC110 | translocon at the inner envelope membrane of chloroplasts 110 | chr1:2130303-2135563 REVERSE LENGTH=1016	1	5	5	5	4	3	5	5	5	4	4	3	5	5	5	4	4	3	5	5	5	4	6.2	6.2	6.2	112.12	1016	1016	4	3	5	5	5	4	4.57e-08	4.6	3.4	6.2	6.2	6.2	5.1	2213400	51900	1622800
>AT1G07140.1 | Symbols: SIRANBP | Pleckstrin homology (PH) domain superfamily protein | chr1:2192360-2193688 REVERSE LENGTH=228	>AT1G07140.1 | Symbols: SIRANBP | Pleckstrin homology (PH) domain superfamily protein | chr1:2192360-2193688 REVERSE LENGTH=228	3	3	2	>AT1G07140.1 | Symbols: SIRANBP | Pleckstrin homology (PH) domain superfamily protein | chr1:2192360-2193688 REVERSE LENGTH=228	1	3	3	2	1	0	2	2	3	3	1	0	2	2	3	3	0	0	1	1	2	2	19.3	19.3	10.5	25601	228	228	1		3	2	4	5	7.96e-13	8.8	0	14.5	14.5	19.3	19.3	605570	0	0
>AT1G07180.1 | Symbols: ATNDI1, NDA1 | alternative NAD(P)H dehydrogenase 1 | chr1:2204414-2206773 FORWARD LENGTH=510	>AT1G07180.1 | Symbols: ATNDI1, NDA1 | alternative NAD(P)H dehydrogenase 1 | chr1:2204414-2206773 FORWARD LENGTH=510	1	1	1	>AT1G07180.1 | Symbols: ATNDI1, NDA1 | alternative NAD(P)H dehydrogenase 1 | chr1:2204414-2206773 FORWARD LENGTH=510	1	1	1	1	1	0	1	1	1	1	1	0	1	1	1	1	1	0	1	1	1	1	2.2	2.2	2.2	56627	510	510	1		1	1	1	1	0.0021278	2.2	0	2.2	2.2	2.2	2.2	72072	20281	0
>AT1G07370.1 | Symbols: PCNA1, ATPCNA1 | proliferating cellular nuclear antigen 1 | chr1:2263204-2264382 FORWARD LENGTH=263;>AT2G29570.1 | Symbols: PCNA2, ATPCNA2 | proliferating cell nuclear antigen 2 | chr2:12650139-12651598 REVERSE LENGTH=264	>AT1G07370.1 | Symbols: PCNA1, ATPCNA1 | proliferating cellular nuclear antigen 1 | chr1:2263204-2264382 FORWARD LENGTH=263;>AT2G29570.1 | Symbols: PCNA2, ATPCNA2 | proliferating cell nuclear antigen 2 | chr2:12650139-12651598 REVERSE LENGTH=264	2;2	2;2	2;2	>AT1G07370.1 | Symbols: PCNA1, ATPCNA1 | proliferating cellular nuclear antigen 1 | chr1:2263204-2264382 FORWARD LENGTH=263;>AT2G29570.1 | Symbols: PCNA2, ATPCNA2 | proliferating cell nuclear antigen 2 | chr2:12650139-12651598 REVERSE LENGTH=264	2	2	2	2	1	1	1	1	2	2	1	1	1	1	2	2	1	1	1	1	2	2	11.4	11.4	11.4	29122	263	263;264	1	1	1	1	2	2	4.84e-08	5.7	5.7	5.7	5.7	11.4	11.4	408780	18988	0
>AT5G59970.1 | Symbols: | Histone superfamily protein | chr5:24146352-24146663 REVERSE LENGTH=103;>AT5G59690.1 | Symbols: | Histone superfamily protein | chr5:24051649-24051960 FORWARD LENGTH=103;>AT3G53730.1 | Symbols: | Histone superfamily protein | chr3:19912659-19912970 REVERSE LENGTH=103;>AT3G46320.1 | Symbols: | Histone superfamily protein | chr3:17020043-17020354 REVERSE LENGTH=103;>AT3G45…	>AT5G59970.1 | Symbols: | Histone superfamily protein | chr5:24146352-24146663 REVERSE LENGTH=103;>AT5G59690.1 | Symbols: | Histone superfamily protein | chr5:24051649-24051960 FORWARD LENGTH=103;>AT3G53730.1 | Symbols: | Histone superfamily protein | chr3:19912659-19912970 REVERSE LENGTH=103;>AT3G46320.1 | Symbols: | Histone superfamily protein | chr3:17020043-17020354 REVERSE LENGTH=103;>AT3G45…	5;5;5;5;5;5;5;5;5;4	5;5;5;5;5;5;5;5;5;4	5;5;5;5;5;5;5;5;5;4	>AT5G59970.1 | Symbols: | Histone superfamily protein | chr5:24146352-24146663 REVERSE LENGTH=103;>AT5G59690.1 | Symbols: | Histone superfamily protein | chr5:24051649-24051960 FORWARD LENGTH=103;>AT3G53730.1 | Symbols: | Histone superfamily protein | c	10	5	5	5	5	5	5	4	4	4	5	5	5	4	4	4	5	5	5	4	4	4	50.5	50.5	50.5	11409	103	103;103;103;103;103;103;103;103;103;86	7	7	7	5	5	6	5.43e-49	50.5	50.5	50.5	42.7	40.8	42.7	67815000	1486700	65231000
>AT1G07750.1 | Symbols: | RmlC-like cupins superfamily protein | chr1:2404300-2405863 REVERSE LENGTH=356;>AT2G28680.1 | Symbols: | RmlC-like cupins superfamily protein | chr2:12303118-12304747 REVERSE LENGTH=356	>AT1G07750.1 | Symbols: | RmlC-like cupins superfamily protein | chr1:2404300-2405863 REVERSE LENGTH=356;>AT2G28680.1 | Symbols: | RmlC-like cupins superfamily protein | chr2:12303118-12304747 REVERSE LENGTH=356	3;2	3;2	3;2	>AT1G07750.1 | Symbols: | RmlC-like cupins superfamily protein | chr1:2404300-2405863 REVERSE LENGTH=356;>AT2G28680.1 | Symbols: | RmlC-like cupins superfamily protein | chr2:12303118-12304747 REVERSE LENGTH=356	2	3	3	3	1	1	2	3	3	3	1	1	2	3	3	3	1	1	2	3	3	3	11.2	11.2	11.2	38.31	356	356;356	1	1	2	3	3	3	2.98e-10	4.5	4.5	7.9	11.2	11.2	11.2	920800	14283	305280
>AT5G59850.1 | Symbols: | Ribosomal protein S8 family protein | chr5:24112499-24113084 REVERSE LENGTH=130;>AT1G07770.2 | Symbols: RPS15A | ribosomal protein S15A | chr1:2408413-2409065 REVERSE LENGTH=130;>AT1G07770.1 | Symbols: RPS15A | ribosomal protein S15A | chr1:2408413-2409065 REVERSE LENGTH=130;>AT2G39590.1 | Symbols: | Ribosomal protein S8 family protein | chr2:16517588-16518265 REVERSE LE…	>AT5G59850.1 | Symbols: | Ribosomal protein S8 family protein | chr5:24112499-24113084 REVERSE LENGTH=130;>AT1G07770.2 | Symbols: RPS15A | ribosomal protein S15A | chr1:2408413-2409065 REVERSE LENGTH=130;>AT1G07770.1 | Symbols: RPS15A | ribosomal protein S15A | chr1:2408413-2409065 REVERSE LENGTH=130;>AT2G39590.1 | Symbols: | Ribosomal protein S8 family protein | chr2:16517588-16518265 REVERSE LE…	6;6;6;3	6;6;6;3	2;2;2;1	>AT5G59850.1 | Symbols: | Ribosomal protein S8 family protein | chr5:24112499-24113084 REVERSE LENGTH=130;>AT1G07770.2 | Symbols: RPS15A | ribosomal protein S15A | chr1:2408413-2409065 REVERSE LENGTH=130;>AT1G07770.1 | Symbols: RPS15A | ribosomal protein	4	6	6	2	3	5	5	6	5	4	3	5	5	6	5	4	1	2	2	2	2	1	51.5	51.5	22.3	14804	130	130;130;130;136	3	6	5	6	5	4	2.28e-16	31.5	45.4	44.6	51.5	44.6	30	9868300	48497	8551400
>AT5G22880.1 | Symbols: H2B, HTB2 | histone B2 | chr5:7652130-7652567 REVERSE LENGTH=145;>AT3G46030.1 | Symbols: HTB11 | Histone superfamily protein | chr3:16913614-16914051 REVERSE LENGTH=145;>AT1G07790.1 | Symbols: HTB1 | Histone superfamily protein | chr1:2413049-2413495 FORWARD LENGTH=148;>AT5G59910.1 | Symbols: HTB4 | Histone superfamily protein | chr5:24127206-24127658 FORWARD LENGTH=150;>A…	>AT5G22880.1 | Symbols: H2B, HTB2 | histone B2 | chr5:7652130-7652567 REVERSE LENGTH=145;>AT3G46030.1 | Symbols: HTB11 | Histone superfamily protein | chr3:16913614-16914051 REVERSE LENGTH=145;>AT1G07790.1 | Symbols: HTB1 | Histone superfamily protein | chr1:2413049-2413495 FORWARD LENGTH=148;>AT5G59910.1 | Symbols: HTB4 | Histone superfamily protein | chr5:24127206-24127658 FORWARD LENGTH=150;>A…	5;5;5;5;5;5;4;4;3;3	5;5;5;5;5;5;4;4;3;3	5;5;5;5;5;5;4;4;3;3	>AT5G22880.1 | Symbols: H2B, HTB2 | histone B2 | chr5:7652130-7652567 REVERSE LENGTH=145;>AT3G46030.1 | Symbols: HTB11 | Histone superfamily protein | chr3:16913614-16914051 REVERSE LENGTH=145;>AT1G07790.1 | Symbols: HTB1 | Histone superfamily protein | ch	10	5	5	5	5	4	4	4	2	2	5	4	4	4	2	2	5	4	4	4	2	2	35.9	35.9	35.9	15732	145	145;145;148;150;150;151;132;138;126;138	5	5	4	4	2	2	5.59e-36	35.9	31	29	29	13.8	13.8	28098000	911780	26665000
>AT1G07830.1 | Symbols: | ribosomal protein L29 family protein | chr1:2422549-2423392 FORWARD LENGTH=144	>AT1G07830.1 | Symbols: | ribosomal protein L29 family protein | chr1:2422549-2423392 FORWARD LENGTH=144	1	1	1	>AT1G07830.1 | Symbols: | ribosomal protein L29 family protein | chr1:2422549-2423392 FORWARD LENGTH=144	1	1	1	1	1	1	0	0	0	1	1	1	0	0	0	1	1	1	0	0	0	1	9.7	9.7	9.7	16886	144	144	1	1				1	0.0030527	9.7	9.7	0	0	0	9.7	411840	14850	383400
>AT1G07890.8 | Symbols: APX1, MEE6, CS1, ATAPX1, ATAPX01 | ascorbate peroxidase 1 | chr1:2438005-2439435 FORWARD LENGTH=250;>AT1G07890.7 | Symbols: APX1, MEE6, CS1, ATAPX1, ATAPX01 | ascorbate peroxidase 1 | chr1:2438005-2439435 FORWARD LENGTH=250;>AT1G07890.5 | Symbols: APX1, MEE6, CS1, ATAPX1, ATAPX01 | ascorbate peroxidase 1 | chr1:2438005-2439435 FORWARD LENGTH=250;>AT1G07890.4 | Symbols: APX…	>AT1G07890.8 | Symbols: APX1, MEE6, CS1, ATAPX1, ATAPX01 | ascorbate peroxidase 1 | chr1:2438005-2439435 FORWARD LENGTH=250;>AT1G07890.7 | Symbols: APX1, MEE6, CS1, ATAPX1, ATAPX01 | ascorbate peroxidase 1 | chr1:2438005-2439435 FORWARD LENGTH=250;>AT1G07890.5 | Symbols: APX1, MEE6, CS1, ATAPX1, ATAPX01 | ascorbate peroxidase 1 | chr1:2438005-2439435 FORWARD LENGTH=250;>AT1G07890.4 | Symbols: APX…	10;10;10;10;10;10;10;9;1;1;1;1	10;10;10;10;10;10;10;9;1;1;1;1	10;10;10;10;10;10;10;9;1;1;1;1	>AT1G07890.8 | Symbols: APX1, MEE6, CS1, ATAPX1, ATAPX01 | ascorbate peroxidase 1 | chr1:2438005-2439435 FORWARD LENGTH=250;>AT1G07890.7 | Symbols: APX1, MEE6, CS1, ATAPX1, ATAPX01 | ascorbate peroxidase 1 | chr1:2438005-2439435 FORWARD LENGTH=250;>AT1G078	12	10	10	10	9	9	9	9	9	8	9	9	9	9	9	8	9	9	9	9	9	8	50	50	50	27561	250	250;250;250;250;250;250;250;249;346;371;372;372	12	11	13	13	13	11	2.06e-84	46.4	50	50	47.2	47.2	44.4	60452000	1159600	48387000
>AT5G60390.3 | Symbols: | GTP binding Elongation factor Tu family protein | chr5:24289226-24290675 FORWARD LENGTH=449;>AT5G60390.1 | Symbols: | GTP binding Elongation factor Tu family protein | chr5:24289226-24290675 FORWARD LENGTH=449;>AT1G07940.2 | Symbols: | GTP binding Elongation factor Tu family protein | chr1:2463350-2464792 REVERSE LENGTH=449;>AT1G07940.1 | Symbols: | GTP binding Elongatio…	>AT5G60390.3 | Symbols: | GTP binding Elongation factor Tu family protein | chr5:24289226-24290675 FORWARD LENGTH=449;>AT5G60390.1 | Symbols: | GTP binding Elongation factor Tu family protein | chr5:24289226-24290675 FORWARD LENGTH=449;>AT1G07940.2 | Symbols: | GTP binding Elongation factor Tu family protein | chr1:2463350-2464792 REVERSE LENGTH=449;>AT1G07940.1 | Symbols: | GTP binding Elongatio…	15;15;15;15;15;15;13;10	15;15;15;15;15;15;13;10	15;15;15;15;15;15;13;10	>AT5G60390.3 | Symbols: | GTP binding Elongation factor Tu family protein | chr5:24289226-24290675 FORWARD LENGTH=449;>AT5G60390.1 | Symbols: | GTP binding Elongation factor Tu family protein | chr5:24289226-24290675 FORWARD LENGTH=449;>AT1G07940.2 | Sym	8	15	15	15	13	14	14	13	13	14	13	14	14	13	13	14	13	14	14	13	13	14	32.5	32.5	32.5	49502	449	449;449;449;449;449;449;400;372	20	23	21	22	24	21	1.59e-83	30.5	32.5	32.3	30.7	31.2	32.3	741190000	10599000	640800000
>AT2G27860.1 | Symbols: AXS1 | UDP-D-apiose/UDP-D-xylose synthase 1 | chr2:11864684-11866843 REVERSE LENGTH=389;>AT1G08200.1 | Symbols: AXS2 | UDP-D-apiose/UDP-D-xylose synthase 2 | chr1:2574259-2576609 REVERSE LENGTH=389	>AT2G27860.1 | Symbols: AXS1 | UDP-D-apiose/UDP-D-xylose synthase 1 | chr2:11864684-11866843 REVERSE LENGTH=389;>AT1G08200.1 | Symbols: AXS2 | UDP-D-apiose/UDP-D-xylose synthase 2 | chr1:2574259-2576609 REVERSE LENGTH=389	1;1	1;1	1;1	>AT2G27860.1 | Symbols: AXS1 | UDP-D-apiose/UDP-D-xylose synthase 1 | chr2:11864684-11866843 REVERSE LENGTH=389;>AT1G08200.1 | Symbols: AXS2 | UDP-D-apiose/UDP-D-xylose synthase 2 | chr1:2574259-2576609 REVERSE LENGTH=389	2	1	1	1	0	1	0	0	0	0	0	1	0	0	0	0	0	1	0	0	0	0	2.6	2.6	2.6	43637	389	389;389		1					0.0024642	0	2.6	0	0	0	0	0	0	0
>AT5G65360.1 | Symbols: | Histone superfamily protein | chr5:26120099-26120509 REVERSE LENGTH=136;>AT5G10400.1 | Symbols: | Histone superfamily protein | chr5:3270478-3270888 REVERSE LENGTH=136;>AT5G10390.1 | Symbols: | Histone superfamily protein | chr5:3269065-3269475 REVERSE LENGTH=136;>AT3G27360.1 | Symbols: | Histone superfamily protein | chr3:10129459-10129869 REVERSE LENGTH=136;>AT1G09200.…	>AT5G65360.1 | Symbols: | Histone superfamily protein | chr5:26120099-26120509 REVERSE LENGTH=136;>AT5G10400.1 | Symbols: | Histone superfamily protein | chr5:3270478-3270888 REVERSE LENGTH=136;>AT5G10390.1 | Symbols: | Histone superfamily protein | chr5:3269065-3269475 REVERSE LENGTH=136;>AT3G27360.1 | Symbols: | Histone superfamily protein | chr3:10129459-10129869 REVERSE LENGTH=136;>AT1G09200.…	3;3;3;3;3;2;2;2	3;3;3;3;3;2;2;2	1;1;1;1;1;1;1;1	>AT5G65360.1 | Symbols: | Histone superfamily protein | chr5:26120099-26120509 REVERSE LENGTH=136;>AT5G10400.1 | Symbols: | Histone superfamily protein | chr5:3270478-3270888 REVERSE LENGTH=136;>AT5G10390.1 | Symbols: | Histone superfamily protein | chr	8	3	3	1	2	3	3	2	2	2	2	3	3	2	2	2	1	1	1	1	1	0	16.9	16.9	6.6	15268	136	136;136;136;136;136;136;137;139	2	3	3	2	2	2	0.00647	11.8	16.9	16.9	11.8	11.8	10.3	4144200	11114	4085500
>AT1G57860.1 | Symbols: | Translation protein SH3-like family protein | chr1:21430034-21430827 REVERSE LENGTH=164;>AT1G57660.1 | Symbols: | Translation protein SH3-like family protein | chr1:21355567-21356364 FORWARD LENGTH=164;>AT1G09690.1 | Symbols: | Translation protein SH3-like family protein | chr1:3136407-3137430 REVERSE LENGTH=164;>AT1G09590.1 | Symbols: | Translation protein SH3-like fami…	>AT1G57860.1 | Symbols: | Translation protein SH3-like family protein | chr1:21430034-21430827 REVERSE LENGTH=164;>AT1G57660.1 | Symbols: | Translation protein SH3-like family protein | chr1:21355567-21356364 FORWARD LENGTH=164;>AT1G09690.1 | Symbols: | Translation protein SH3-like family protein | chr1:3136407-3137430 REVERSE LENGTH=164;>AT1G09590.1 | Symbols: | Translation protein SH3-like fami…	7;7;7;7	7;7;7;7	7;7;7;7	>AT1G57860.1 | Symbols: | Translation protein SH3-like family protein | chr1:21430034-21430827 REVERSE LENGTH=164;>AT1G57660.1 | Symbols: | Translation protein SH3-like family protein | chr1:21355567-21356364 FORWARD LENGTH=164;>AT1G09690.1 | Symbols: |	4	7	7	7	7	5	5	6	2	6	7	5	5	6	2	6	7	5	5	6	2	6	42.7	42.7	42.7	18709	164	164;164;164;164	7	5	5	6	2	6	4.76e-14	42.7	37.8	37.8	37.8	11	37.8	28036000	794460	25059000
>AT1G09640.1 | Symbols: | Translation elongation factor EF1B, gamma chain | chr1:3120162-3122152 FORWARD LENGTH=414;>AT1G09640.2 | Symbols: | Translation elongation factor EF1B, gamma chain | chr1:3120162-3122152 FORWARD LENGTH=265	>AT1G09640.1 | Symbols: | Translation elongation factor EF1B, gamma chain | chr1:3120162-3122152 FORWARD LENGTH=414;>AT1G09640.2 | Symbols: | Translation elongation factor EF1B, gamma chain | chr1:3120162-3122152 FORWARD LENGTH=265	8;6	4;3	4;3	>AT1G09640.1 | Symbols: | Translation elongation factor EF1B, gamma chain | chr1:3120162-3122152 FORWARD LENGTH=414;>AT1G09640.2 | Symbols: | Translation elongation factor EF1B, gamma chain | chr1:3120162-3122152 FORWARD LENGTH=265	2	8	4	4	6	5	5	7	6	8	3	3	3	3	3	4	3	3	3	3	3	4	26.6	12.3	12.3	46.66	414	414;265	4	4	4	4	4	5	1.66e-42	20	14.7	17.9	23.9	20	26.6	13179000	228470	10777000
>AT1G10200.1 | Symbols: WLIM1 | GATA type zinc finger transcription factor family protein | chr1:3346677-3347763 REVERSE LENGTH=190	>AT1G10200.1 | Symbols: WLIM1 | GATA type zinc finger transcription factor family protein | chr1:3346677-3347763 REVERSE LENGTH=190	1	1	1	>AT1G10200.1 | Symbols: WLIM1 | GATA type zinc finger transcription factor family protein | chr1:3346677-3347763 REVERSE LENGTH=190	1	1	1	1	0	1	1	0	0	0	0	1	1	0	0	0	0	1	1	0	0	0	4.2	4.2	4.2	21.04	190	190		1	1				0.0056246	0	4.2	4.2	0	0	0	470560	0	468820
>AT3G62290.3 | Symbols: ARFA1E | ADP-ribosylation factor A1E | chr3:23052287-23053545 FORWARD LENGTH=181;>AT3G62290.2 | Symbols: ARFA1E | ADP-ribosylation factor A1E | chr3:23052287-23053545 FORWARD LENGTH=181;>AT3G62290.1 | Symbols: ATARFA1E, ARFA1E | ADP-ribosylation factor A1E | chr3:23052287-23053545 FORWARD LENGTH=181;>AT2G47170.1 | Symbols: ARF1A1C | Ras-related small GTP-binding family pro…	>AT3G62290.3 | Symbols: ARFA1E | ADP-ribosylation factor A1E | chr3:23052287-23053545 FORWARD LENGTH=181;>AT3G62290.2 | Symbols: ARFA1E | ADP-ribosylation factor A1E | chr3:23052287-23053545 FORWARD LENGTH=181;>AT3G62290.1 | Symbols: ATARFA1E, ARFA1E | ADP-ribosylation factor A1E | chr3:23052287-23053545 FORWARD LENGTH=181;>AT2G47170.1 | Symbols: ARF1A1C | Ras-related small GTP-binding family pro…	10;10;10;10;10;10;10;10;10;10	10;10;10;10;10;10;10;10;10;10	10;10;10;10;10;10;10;10;10;10	>AT3G62290.3 | Symbols: ARFA1E | ADP-ribosylation factor A1E | chr3:23052287-23053545 FORWARD LENGTH=181;>AT3G62290.2 | Symbols: ARFA1E | ADP-ribosylation factor A1E | chr3:23052287-23053545 FORWARD LENGTH=181;>AT3G62290.1 | Symbols: ATARFA1E, ARFA1E | ADP	10	10	10	10	9	9	10	8	8	8	9	9	10	8	8	8	9	9	10	8	8	8	58.6	58.6	58.6	20607	181	181;181;181;181;181;181;181;181;181;188	11	10	12	11	11	12	1.76e-125	58.6	58.6	58.6	57.5	57.5	57.5	80586000	2273800	70127000
>AT1G11840.4 | Symbols: ATGLX1, GLX1 | glyoxalase I homolog | chr1:3996045-3997518 FORWARD LENGTH=283;>AT1G11840.3 | Symbols: ATGLX1, GLX1 | glyoxalase I homolog | chr1:3996045-3997518 FORWARD LENGTH=283;>AT1G11840.2 | Symbols: ATGLX1, GLX1 | glyoxalase I homolog | chr1:3996045-3997518 FORWARD LENGTH=283;>AT1G11840.1 | Symbols: ATGLX1, GLX1 | glyoxalase I homolog | chr1:3996045-3997518 FORWARD LE…	>AT1G11840.4 | Symbols: ATGLX1, GLX1 | glyoxalase I homolog | chr1:3996045-3997518 FORWARD LENGTH=283;>AT1G11840.3 | Symbols: ATGLX1, GLX1 | glyoxalase I homolog | chr1:3996045-3997518 FORWARD LENGTH=283;>AT1G11840.2 | Symbols: ATGLX1, GLX1 | glyoxalase I homolog | chr1:3996045-3997518 FORWARD LENGTH=283;>AT1G11840.1 | Symbols: ATGLX1, GLX1 | glyoxalase I homolog | chr1:3996045-3997518 FORWARD LE…	5;5;5;5;5;3	5;5;5;5;5;3	5;5;5;5;5;3	>AT1G11840.4 | Symbols: ATGLX1, GLX1 | glyoxalase I homolog | chr1:3996045-3997518 FORWARD LENGTH=283;>AT1G11840.3 | Symbols: ATGLX1, GLX1 | glyoxalase I homolog | chr1:3996045-3997518 FORWARD LENGTH=283;>AT1G11840.2 | Symbols: ATGLX1, GLX1 | glyoxalase I	6	5	5	5	5	4	4	5	4	5	5	4	4	5	4	5	5	4	4	5	4	5	19.1	19.1	19.1	31928	283	283;283;283;283;322;232	5	4	4	5	4	5	2.53e-16	19.1	15.9	15.9	19.1	14.8	19.1	4267900	83476	3631000
>AT1G11910.1 | Symbols: APA1, ATAPA1 | aspartic proteinase A1 | chr1:4017119-4019874 REVERSE LENGTH=506;>AT1G62290.2 | Symbols: | Saposin-like aspartyl protease family protein | chr1:23010107-23012681 REVERSE LENGTH=513;>AT1G62290.1 | Symbols: | Saposin-like aspartyl protease family protein | chr1:23010107-23012681 REVERSE LENGTH=513	>AT1G11910.1 | Symbols: APA1, ATAPA1 | aspartic proteinase A1 | chr1:4017119-4019874 REVERSE LENGTH=506;>AT1G62290.2 | Symbols: | Saposin-like aspartyl protease family protein | chr1:23010107-23012681 REVERSE LENGTH=513;>AT1G62290.1 | Symbols: | Saposin-like aspartyl protease family protein | chr1:23010107-23012681 REVERSE LENGTH=513	1;1;1	1;1;1	1;1;1	>AT1G11910.1 | Symbols: APA1, ATAPA1 | aspartic proteinase A1 | chr1:4017119-4019874 REVERSE LENGTH=506;>AT1G62290.2 | Symbols: | Saposin-like aspartyl protease family protein | chr1:23010107-23012681 REVERSE LENGTH=513;>AT1G62290.1 | Symbols: | Saposin-	3	1	1	1	1	1	1	1	0	0	1	1	1	1	0	0	1	1	1	1	0	0	2.6	2.6	2.6	54613	506	506;513;513	1	1	1	1			0.824	2.6	2.6	2.6	2.6	0	0	282020	14363	260100
>AT1G12010.1 | Symbols: | 2-oxoglutarate (2OG) and Fe(II)-dependent oxygenase superfamily protein | chr1:4056274-4057670 FORWARD LENGTH=320	>AT1G12010.1 | Symbols: | 2-oxoglutarate (2OG) and Fe(II)-dependent oxygenase superfamily protein | chr1:4056274-4057670 FORWARD LENGTH=320	1	1	1	>AT1G12010.1 | Symbols: | 2-oxoglutarate (2OG) and Fe(II)-dependent oxygenase superfamily protein | chr1:4056274-4057670 FORWARD LENGTH=320	1	1	1	1	1	0	1	1	1	1	1	0	1	1	1	1	1	0	1	1	1	1	5	5	5	36531	320	320	1		1	1	1	1	0.0089747	5	0	5	5	5	5	253860	35769	0
>AT1G12270.1 | Symbols: Hop1 | stress-inducible protein, putative | chr1:4172105-4174575 FORWARD LENGTH=572;>AT1G62740.1 | Symbols: Hop2 | stress-inducible protein, putative | chr1:23231026-23233380 FORWARD LENGTH=571	>AT1G12270.1 | Symbols: Hop1 | stress-inducible protein, putative | chr1:4172105-4174575 FORWARD LENGTH=572;>AT1G62740.1 | Symbols: Hop2 | stress-inducible protein, putative | chr1:23231026-23233380 FORWARD LENGTH=571	2;1	2;1	2;1	>AT1G12270.1 | Symbols: Hop1 | stress-inducible protein, putative | chr1:4172105-4174575 FORWARD LENGTH=572;>AT1G62740.1 | Symbols: Hop2 | stress-inducible protein, putative | chr1:23231026-23233380 FORWARD LENGTH=571	2	2	2	2	1	2	1	1	1	2	1	2	1	1	1	2	1	2	1	1	1	2	4.5	4.5	4.5	64584	572	572;571	1	2	1	1	1	2	0.000431	3.1	4.5	3.1	3.1	3.1	4.5	1202900	15139	1148700
>AT1G62820.1 | Symbols: | Calcium-binding EF-hand family protein | chr1:23263822-23264268 REVERSE LENGTH=148;>AT1G12310.1 | Symbols: | Calcium-binding EF-hand family protein | chr1:4187500-4187946 REVERSE LENGTH=148	>AT1G62820.1 | Symbols: | Calcium-binding EF-hand family protein | chr1:23263822-23264268 REVERSE LENGTH=148;>AT1G12310.1 | Symbols: | Calcium-binding EF-hand family protein | chr1:4187500-4187946 REVERSE LENGTH=148	2;2	2;2	2;2	>AT1G62820.1 | Symbols: | Calcium-binding EF-hand family protein | chr1:23263822-23264268 REVERSE LENGTH=148;>AT1G12310.1 | Symbols: | Calcium-binding EF-hand family protein | chr1:4187500-4187946 REVERSE LENGTH=148	2	2	2	2	2	2	2	2	1	1	2	2	2	2	1	1	2	2	2	2	1	1	12.2	12.2	12.2	16579	148	148;148	2	2	2	2	1	1	0.000571	12.2	12.2	12.2	12.2	7.4	4.7	5255700	44336	5041000
>AT1G12840.1 | Symbols: DET3, ATVHA-C | vacuolar ATP synthase subunit C (VATC) / V-ATPase C subunit / vacuolar proton pump C subunit (DET3) | chr1:4375584-4378220 FORWARD LENGTH=375	>AT1G12840.1 | Symbols: DET3, ATVHA-C | vacuolar ATP synthase subunit C (VATC) / V-ATPase C subunit / vacuolar proton pump C subunit (DET3) | chr1:4375584-4378220 FORWARD LENGTH=375	1	1	1	>AT1G12840.1 | Symbols: DET3, ATVHA-C | vacuolar ATP synthase subunit C (VATC) / V-ATPase C subunit / vacuolar proton pump C subunit (DET3) | chr1:4375584-4378220 FORWARD LENGTH=375	1	1	1	1	1	1	1	1	0	0	1	1	1	1	0	0	1	1	1	1	0	0	4.3	4.3	4.3	42619	375	375	1	1	1	1			5.42e-07	4.3	4.3	4.3	4.3	0	0	410010	12712	385220
>AT3G26340.1 | Symbols: | N-terminal nucleophile aminohydrolases (Ntn hydrolases) superfamily protein | chr3:9650600-9652572 REVERSE LENGTH=273;>AT1G13060.1 | Symbols: PBE1 | 20S proteasome beta subunit E1 | chr1:4452641-4454663 FORWARD LENGTH=274;>AT1G13060.2 | Symbols: PBE1 | 20S proteasome beta subunit E1 | chr1:4452641-4454663 FORWARD LENGTH=298	>AT3G26340.1 | Symbols: | N-terminal nucleophile aminohydrolases (Ntn hydrolases) superfamily protein | chr3:9650600-9652572 REVERSE LENGTH=273;>AT1G13060.1 | Symbols: PBE1 | 20S proteasome beta subunit E1 | chr1:4452641-4454663 FORWARD LENGTH=274;>AT1G13060.2 | Symbols: PBE1 | 20S proteasome beta subunit E1 | chr1:4452641-4454663 FORWARD LENGTH=298	1;1;1	1;1;1	1;1;1	>AT3G26340.1 | Symbols: | N-terminal nucleophile aminohydrolases (Ntn hydrolases) superfamily protein | chr3:9650600-9652572 REVERSE LENGTH=273;>AT1G13060.1 | Symbols: PBE1 | 20S proteasome beta subunit E1 | chr1:4452641-4454663 FORWARD LENGTH=274;>AT1G13	3	1	1	1	0	1	0	0	0	0	0	1	0	0	0	0	0	1	0	0	0	0	3.7	3.7	3.7	29485	273	273;274;298		1					0.010759	0	3.7	0	0	0	0	1320800	0	1320800
>AT1G13440.1 | Symbols: GAPC-2, GAPC2 | glyceraldehyde-3-phosphate dehydrogenase C2 | chr1:4608465-4610494 REVERSE LENGTH=338;>AT1G13440.2 | Symbols: GAPC-2, GAPC2 | glyceraldehyde-3-phosphate dehydrogenase C2 | chr1:4608465-4610494 REVERSE LENGTH=310	>AT1G13440.1 | Symbols: GAPC-2, GAPC2 | glyceraldehyde-3-phosphate dehydrogenase C2 | chr1:4608465-4610494 REVERSE LENGTH=338;>AT1G13440.2 | Symbols: GAPC-2, GAPC2 | glyceraldehyde-3-phosphate dehydrogenase C2 | chr1:4608465-4610494 REVERSE LENGTH=310	18;16	1;1	1;1	>AT1G13440.1 | Symbols: GAPC-2, GAPC2 | glyceraldehyde-3-phosphate dehydrogenase C2 | chr1:4608465-4610494 REVERSE LENGTH=338;>AT1G13440.2 | Symbols: GAPC-2, GAPC2 | glyceraldehyde-3-phosphate dehydrogenase C2 | chr1:4608465-4610494 REVERSE LENGTH=310	2	18	1	1	17	16	15	16	13	13	0	0	0	1	1	0	0	0	0	1	1	0	63.9	7.4	7.4	36913	338	338;310				1	1		1.62e-191	56.5	53.8	51.5	62.7	50.9	45.9	67064	0	0
>AT1G14320.1 | Symbols: SAC52, RPL10, RPL10A | Ribosomal protein L16p/L10e family protein | chr1:4888270-4889408 FORWARD LENGTH=220;>AT1G26910.1 | Symbols: RPL10B | Ribosomal protein L16p/L10e family protein | chr1:9321709-9322813 FORWARD LENGTH=221;>AT1G14320.2 | Symbols: SAC52, RPL10A | Ribosomal protein L16p/L10e family protein | chr1:4888270-4889408 FORWARD LENGTH=163	>AT1G14320.1 | Symbols: SAC52, RPL10, RPL10A | Ribosomal protein L16p/L10e family protein | chr1:4888270-4889408 FORWARD LENGTH=220;>AT1G26910.1 | Symbols: RPL10B | Ribosomal protein L16p/L10e family protein | chr1:9321709-9322813 FORWARD LENGTH=221;>AT1G14320.2 | Symbols: SAC52, RPL10A | Ribosomal protein L16p/L10e family protein | chr1:4888270-4889408 FORWARD LENGTH=163	5;4;3	1;0;1	1;0;1	>AT1G14320.1 | Symbols: SAC52, RPL10, RPL10A | Ribosomal protein L16p/L10e family protein | chr1:4888270-4889408 FORWARD LENGTH=220;>AT1G26910.1 | Symbols: RPL10B | Ribosomal protein L16p/L10e family protein | chr1:9321709-9322813 FORWARD LENGTH=221;>AT1G1	3	5	1	1	5	4	5	5	4	5	1	1	1	1	1	1	1	1	1	1	1	1	22.3	5	5	24917	220	220;221;163	1	1	1	1	1	1	3.51e-35	22.3	19.1	22.3	22.3	19.1	22.3	2437500	65997	1944100
>AT1G14810.1 | Symbols: | semialdehyde dehydrogenase family protein | chr1:5102684-5104633 REVERSE LENGTH=375	>AT1G14810.1 | Symbols: | semialdehyde dehydrogenase family protein | chr1:5102684-5104633 REVERSE LENGTH=375	2	2	2	>AT1G14810.1 | Symbols: | semialdehyde dehydrogenase family protein | chr1:5102684-5104633 REVERSE LENGTH=375	1	2	2	2	1	2	2	2	2	2	1	2	2	2	2	2	1	2	2	2	2	2	8	8	8	40745	375	375	1	2	2	2	2	2	0.94	3.2	8	8	8	8	8	1786500	17360	1575300
>AT1G14980.1 | Symbols: CPN10 | chaperonin 10 | chr1:5165930-5166654 REVERSE LENGTH=98	>AT1G14980.1 | Symbols: CPN10 | chaperonin 10 | chr1:5165930-5166654 REVERSE LENGTH=98	6	6	6	>AT1G14980.1 | Symbols: CPN10 | chaperonin 10 | chr1:5165930-5166654 REVERSE LENGTH=98	1	6	6	6	6	6	6	5	5	5	6	6	6	5	5	5	6	6	6	5	5	5	57.1	57.1	57.1	10812	98	98	8	6	7	6	6	6	1.77e-28	57.1	57.1	57.1	57.1	57.1	57.1	46000000	537980	41546000
>AT3G16080.1 | Symbols: | Zinc-binding ribosomal protein family protein | chr3:5454892-5455677 FORWARD LENGTH=95;>AT1G52300.1 | Symbols: | Zinc-binding ribosomal protein family protein | chr1:19475213-19476152 REVERSE LENGTH=95;>AT1G15250.1 | Symbols: | Zinc-binding ribosomal protein family protein | chr1:5248825-5249381 REVERSE LENGTH=95	>AT3G16080.1 | Symbols: | Zinc-binding ribosomal protein family protein | chr3:5454892-5455677 FORWARD LENGTH=95;>AT1G52300.1 | Symbols: | Zinc-binding ribosomal protein family protein | chr1:19475213-19476152 REVERSE LENGTH=95;>AT1G15250.1 | Symbols: | Zinc-binding ribosomal protein family protein | chr1:5248825-5249381 REVERSE LENGTH=95	1;1;1	1;1;1	1;1;1	>AT3G16080.1 | Symbols: | Zinc-binding ribosomal protein family protein | chr3:5454892-5455677 FORWARD LENGTH=95;>AT1G52300.1 | Symbols: | Zinc-binding ribosomal protein family protein | chr1:19475213-19476152 REVERSE LENGTH=95;>AT1G15250.1 | Symbols: |	3	1	1	1	1	1	1	1	0	1	1	1	1	1	0	1	1	1	1	1	0	1	7.4	7.4	7.4	10771	95	95;95;95	1	1	1	1		1	0.0069085	7.4	7.4	7.4	7.4	0	7.4	4659300	3389.3	4348300
>AT1G15270.1 | Symbols: | Translation machinery associated TMA7 | chr1:5250833-5252020 REVERSE LENGTH=64	>AT1G15270.1 | Symbols: | Translation machinery associated TMA7 | chr1:5250833-5252020 REVERSE LENGTH=64	1	1	1	>AT1G15270.1 | Symbols: | Translation machinery associated TMA7 | chr1:5250833-5252020 REVERSE LENGTH=64	1	1	1	1	1	0	1	1	1	1	1	0	1	1	1	1	1	0	1	1	1	1	18.8	18.8	18.8	6978	64	64	1		1	1	1	1	0.0413	18.8	0	18.8	18.8	18.8	18.8	336970	53917	0
>AT1G15340.2 | Symbols: MBD10 | methyl-CPG-binding domain 10 | chr1:5275895-5277474 REVERSE LENGTH=332;>AT1G15340.1 | Symbols: MBD10 | methyl-CPG-binding domain 10 | chr1:5275895-5277474 REVERSE LENGTH=384	>AT1G15340.2 | Symbols: MBD10 | methyl-CPG-binding domain 10 | chr1:5275895-5277474 REVERSE LENGTH=332;>AT1G15340.1 | Symbols: MBD10 | methyl-CPG-binding domain 10 | chr1:5275895-5277474 REVERSE LENGTH=384	2;2	2;2	2;2	>AT1G15340.2 | Symbols: MBD10 | methyl-CPG-binding domain 10 | chr1:5275895-5277474 REVERSE LENGTH=332;>AT1G15340.1 | Symbols: MBD10 | methyl-CPG-binding domain 10 | chr1:5275895-5277474 REVERSE LENGTH=384	2	2	2	2	0	0	0	2	1	2	0	0	0	2	1	2	0	0	0	2	1	2	7.2	7.2	7.2	36502	332	332;384				2	1	2	1.53e-05	0	0	0	7.2	3.9	7.2	178680	0	0
>AT1G15690.1 | Symbols: AVP1, ATAVP3, AVP-3, AtVHP1;1 | Inorganic H pyrophosphatase family protein | chr1:5399115-5402185 FORWARD LENGTH=770	>AT1G15690.1 | Symbols: AVP1, ATAVP3, AVP-3, AtVHP1;1 | Inorganic H pyrophosphatase family protein | chr1:5399115-5402185 FORWARD LENGTH=770	1	1	1	>AT1G15690.1 | Symbols: AVP1, ATAVP3, AVP-3, AtVHP1;1 | Inorganic H pyrophosphatase family protein | chr1:5399115-5402185 FORWARD LENGTH=770	1	1	1	1	1	1	0	1	1	1	1	1	0	1	1	1	1	1	0	1	1	1	1.4	1.4	1.4	80819	770	770	1	1		1	1	1	0.00025407	1.4	1.4	0	1.4	1.4	1.4	3225000	714.14	3156400
>AT1G80480.1 | Symbols: PTAC17 | plastid transcriptionally active 17 | chr1:30258272-30260570 REVERSE LENGTH=444;>AT1G15730.1 | Symbols: | Cobalamin biosynthesis CobW-like protein | chr1:5407535-5409937 REVERSE LENGTH=448	>AT1G80480.1 | Symbols: PTAC17 | plastid transcriptionally active 17 | chr1:30258272-30260570 REVERSE LENGTH=444;>AT1G15730.1 | Symbols: | Cobalamin biosynthesis CobW-like protein | chr1:5407535-5409937 REVERSE LENGTH=448	1;1	1;1	1;1	>AT1G80480.1 | Symbols: PTAC17 | plastid transcriptionally active 17 | chr1:30258272-30260570 REVERSE LENGTH=444;>AT1G15730.1 | Symbols: | Cobalamin biosynthesis CobW-like protein | chr1:5407535-5409937 REVERSE LENGTH=448	2	1	1	1	1	1	1	1	1	1	1	1	1	1	1	1	1	1	1	1	1	1	3.2	3.2	3.2	49487	444	444;448	1	1	1	1	1	1	0.0018592	3.2	3.2	3.2	3.2	3.2	3.2	1114600	30098	939110
>AT1G15930.2 | Symbols: | Ribosomal protein L7Ae/L30e/S12e/Gadd45 family protein | chr1:5471702-5472741 FORWARD LENGTH=144;>AT1G15930.1 | Symbols: | Ribosomal protein L7Ae/L30e/S12e/Gadd45 family protein | chr1:5471702-5472741 FORWARD LENGTH=144	>AT1G15930.2 | Symbols: | Ribosomal protein L7Ae/L30e/S12e/Gadd45 family protein | chr1:5471702-5472741 FORWARD LENGTH=144;>AT1G15930.1 | Symbols: | Ribosomal protein L7Ae/L30e/S12e/Gadd45 family protein | chr1:5471702-5472741 FORWARD LENGTH=144	2;2	2;2	1;1	>AT1G15930.2 | Symbols: | Ribosomal protein L7Ae/L30e/S12e/Gadd45 family protein | chr1:5471702-5472741 FORWARD LENGTH=144;>AT1G15930.1 | Symbols: | Ribosomal protein L7Ae/L30e/S12e/Gadd45 family protein | chr1:5471702-5472741 FORWARD LENGTH=144	2	2	2	1	2	2	1	2	2	2	2	2	1	2	2	2	1	1	1	1	1	1	14.6	14.6	9.7	15377	144	144;144	2	2	1	2	2	2	2.31e-08	14.6	14.6	9.7	14.6	14.6	14.6	2061100	52952	1592700
>AT1G79210.3 | Symbols: | N-terminal nucleophile aminohydrolases (Ntn hydrolases) superfamily protein | chr1:29796286-29798240 REVERSE LENGTH=235;>AT1G79210.2 | Symbols: | N-terminal nucleophile aminohydrolases (Ntn hydrolases) superfamily protein | chr1:29796286-29798240 REVERSE LENGTH=235;>AT1G79210.1 | Symbols: | N-terminal nucleophile aminohydrolases (Ntn hydrolases) superfamily protein | chr…	>AT1G79210.3 | Symbols: | N-terminal nucleophile aminohydrolases (Ntn hydrolases) superfamily protein | chr1:29796286-29798240 REVERSE LENGTH=235;>AT1G79210.2 | Symbols: | N-terminal nucleophile aminohydrolases (Ntn hydrolases) superfamily protein | chr1:29796286-29798240 REVERSE LENGTH=235;>AT1G79210.1 | Symbols: | N-terminal nucleophile aminohydrolases (Ntn hydrolases) superfamily protein | chr…	4;4;4;4;4	4;4;4;4;4	4;4;4;4;4	>AT1G79210.3 | Symbols: | N-terminal nucleophile aminohydrolases (Ntn hydrolases) superfamily protein | chr1:29796286-29798240 REVERSE LENGTH=235;>AT1G79210.2 | Symbols: | N-terminal nucleophile aminohydrolases (Ntn hydrolases) superfamily protein | chr1	5	4	4	4	2	3	1	2	3	3	2	3	1	2	3	3	2	3	1	2	3	3	29.4	29.4	29.4	25733	235	235;235;235;235;235	2	3	1	2	3	3	5.29e-23	15.3	21.3	8.9	15.3	23.4	23.4	1005400	40900	609180
>AT1G17880.1 | Symbols: BTF3, ATBTF3 | basic transcription factor 3 | chr1:6152572-6153425 REVERSE LENGTH=165	>AT1G17880.1 | Symbols: BTF3, ATBTF3 | basic transcription factor 3 | chr1:6152572-6153425 REVERSE LENGTH=165	3	3	1	>AT1G17880.1 | Symbols: BTF3, ATBTF3 | basic transcription factor 3 | chr1:6152572-6153425 REVERSE LENGTH=165	1	3	3	1	2	1	2	3	1	2	2	1	2	3	1	2	1	1	1	1	0	0	20.6	20.6	16.4	17946	165	165	2	1	2	3	1	2	0.000557	20.6	16.4	16.4	20.6	6.7	10.9	364800	31081	241510
>AT1G18080.1 | Symbols: ATARCA, RACK1A_AT, RACK1A | Transducin/WD40 repeat-like superfamily protein | chr1:6222325-6223901 FORWARD LENGTH=327	>AT1G18080.1 | Symbols: ATARCA, RACK1A_AT, RACK1A | Transducin/WD40 repeat-like superfamily protein | chr1:6222325-6223901 FORWARD LENGTH=327	6	6	5	>AT1G18080.1 | Symbols: ATARCA, RACK1A_AT, RACK1A | Transducin/WD40 repeat-like superfamily protein | chr1:6222325-6223901 FORWARD LENGTH=327	1	6	6	5	3	2	2	5	3	4	3	2	2	5	3	4	3	1	2	5	3	4	23.9	23.9	21.7	35747	327	327	3	2	2	6	3	5	2.59e-15	11	5.8	11	21.7	15	18	1017700	21094	143790
>AT1G18540.1 | Symbols: | Ribosomal protein L6 family protein | chr1:6377448-6378548 REVERSE LENGTH=233	>AT1G18540.1 | Symbols: | Ribosomal protein L6 family protein | chr1:6377448-6378548 REVERSE LENGTH=233	11	3	3	>AT1G18540.1 | Symbols: | Ribosomal protein L6 family protein | chr1:6377448-6378548 REVERSE LENGTH=233	1	11	3	3	6	7	4	7	7	9	2	2	1	2	1	3	2	2	1	2	1	3	39.1	14.2	14.2	26152	233	233	2	2	1	2	1	3	1.88e-52	30.5	34.3	20.6	30	26.6	37.8	2627000	76370	2227600
>AT1G74560.1 | Symbols: NRP1 | NAP1-related protein 1 | chr1:28017815-28019900 REVERSE LENGTH=256;>AT1G18800.1 | Symbols: NRP2 | NAP1-related protein 2 | chr1:6481466-6483463 REVERSE LENGTH=256;>AT1G74560.2 | Symbols: NRP1 | NAP1-related protein 1 | chr1:28017815-28019900 REVERSE LENGTH=257;>AT1G74560.3 | Symbols: NRP1 | NAP1-related protein 1 | chr1:28017763-28019900 REVERSE LENGTH=264	>AT1G74560.1 | Symbols: NRP1 | NAP1-related protein 1 | chr1:28017815-28019900 REVERSE LENGTH=256;>AT1G18800.1 | Symbols: NRP2 | NAP1-related protein 2 | chr1:6481466-6483463 REVERSE LENGTH=256;>AT1G74560.2 | Symbols: NRP1 | NAP1-related protein 1 | chr1:28017815-28019900 REVERSE LENGTH=257;>AT1G74560.3 | Symbols: NRP1 | NAP1-related protein 1 | chr1:28017763-28019900 REVERSE LENGTH=264	2;2;2;2	2;2;2;2	2;2;2;2	>AT1G74560.1 | Symbols: NRP1 | NAP1-related protein 1 | chr1:28017815-28019900 REVERSE LENGTH=256;>AT1G18800.1 | Symbols: NRP2 | NAP1-related protein 2 | chr1:6481466-6483463 REVERSE LENGTH=256;>AT1G74560.2 | Symbols: NRP1 | NAP1-related protein 1 | chr1:2	4	2	2	2	1	1	1	2	2	2	1	1	1	2	2	2	1	1	1	2	2	2	8.2	8.2	8.2	29416	256	256;256;257;264	1	1	1	2	2	2	1.27e-11	3.9	4.3	4.3	8.2	8.2	8.2	766470	2146.2	325930
>AT1G19040.1 | Symbols: | NAC (No Apical Meristem) domain transcriptional regulator superfamily protein | chr1:6576895-6577413 FORWARD LENGTH=172	>AT1G19040.1 | Symbols: | NAC (No Apical Meristem) domain transcriptional regulator superfamily protein | chr1:6576895-6577413 FORWARD LENGTH=172	1	1	1	>AT1G19040.1 | Symbols: | NAC (No Apical Meristem) domain transcriptional regulator superfamily protein | chr1:6576895-6577413 FORWARD LENGTH=172	1	1	1	1	1	1	1	1	1	1	1	1	1	1	1	1	1	1	1	1	1	1	6.4	6.4	6.4	20454	172	172	1	1	1	1	1	1	0.010301	6.4	6.4	6.4	6.4	6.4	6.4	921610	14862	792880
>AT1G19580.2 | Symbols: GAMMA CA1 | gamma carbonic anhydrase 1 | chr1:6774937-6776845 FORWARD LENGTH=220;>AT5G66510.1 | Symbols: GAMMA CA3 | gamma carbonic anhydrase 3 | chr5:26550016-26551496 REVERSE LENGTH=258;>AT5G66510.2 | Symbols: GAMMA CA3 | gamma carbonic anhydrase 3 | chr5:26550016-26551496 REVERSE LENGTH=269;>AT1G19580.1 | Symbols: GAMMA CA1 | gamma carbonic anhydrase 1 | chr1:6774937-67…	>AT1G19580.2 | Symbols: GAMMA CA1 | gamma carbonic anhydrase 1 | chr1:6774937-6776845 FORWARD LENGTH=220;>AT5G66510.1 | Symbols: GAMMA CA3 | gamma carbonic anhydrase 3 | chr5:26550016-26551496 REVERSE LENGTH=258;>AT5G66510.2 | Symbols: GAMMA CA3 | gamma carbonic anhydrase 3 | chr5:26550016-26551496 REVERSE LENGTH=269;>AT1G19580.1 | Symbols: GAMMA CA1 | gamma carbonic anhydrase 1 | chr1:6774937-67…	1;1;1;1;1	1;1;1;1;1	1;1;1;1;1	>AT1G19580.2 | Symbols: GAMMA CA1 | gamma carbonic anhydrase 1 | chr1:6774937-6776845 FORWARD LENGTH=220;>AT5G66510.1 | Symbols: GAMMA CA3 | gamma carbonic anhydrase 3 | chr5:26550016-26551496 REVERSE LENGTH=258;>AT5G66510.2 | Symbols: GAMMA CA3 | gamma ca	5	1	1	1	1	1	1	1	1	0	1	1	1	1	1	0	1	1	1	1	1	0	3.6	3.6	3.6	23.98	220	220;258;269;275;278	1	1	1	1	1		0.0029594	3.6	3.6	3.6	3.6	3.6	0	863720	31635	792660
>AT1G20200.1 | Symbols: EMB2719, HAP15 | PAM domain (PCI/PINT associated module) protein | chr1:7001409-7004154 REVERSE LENGTH=488;>AT1G75990.1 | Symbols: | PAM domain (PCI/PINT associated module) protein | chr1:28524623-28526718 REVERSE LENGTH=487	>AT1G20200.1 | Symbols: EMB2719, HAP15 | PAM domain (PCI/PINT associated module) protein | chr1:7001409-7004154 REVERSE LENGTH=488;>AT1G75990.1 | Symbols: | PAM domain (PCI/PINT associated module) protein | chr1:28524623-28526718 REVERSE LENGTH=487	2;1	2;1	2;1	>AT1G20200.1 | Symbols: EMB2719, HAP15 | PAM domain (PCI/PINT associated module) protein | chr1:7001409-7004154 REVERSE LENGTH=488;>AT1G75990.1 | Symbols: | PAM domain (PCI/PINT associated module) protein | chr1:28524623-28526718 REVERSE LENGTH=487	2	2	2	2	0	2	0	0	0	0	0	2	0	0	0	0	0	2	0	0	0	0	7.8	7.8	7.8	55582	488	488;487		2					8.54e-10	0	7.8	0	0	0	0	308000	0	308000
>AT1G20220.1 | Symbols: | Alba DNA/RNA-binding protein | chr1:7005090-7007285 REVERSE LENGTH=315	>AT1G20220.1 | Symbols: | Alba DNA/RNA-binding protein | chr1:7005090-7007285 REVERSE LENGTH=315	2	2	2	>AT1G20220.1 | Symbols: | Alba DNA/RNA-binding protein | chr1:7005090-7007285 REVERSE LENGTH=315	1	2	2	2	0	1	1	2	2	1	0	1	1	2	2	1	0	1	1	2	2	1	6.3	6.3	6.3	33763	315	315		1	1	2	2	1	0.0521	0	3.5	3.5	6.3	6.3	3.5	1133000	0	794360
>AT1G20340.1 | Symbols: DRT112, PETE2 | Cupredoxin superfamily protein | chr1:7042770-7043273 REVERSE LENGTH=167	>AT1G20340.1 | Symbols: DRT112, PETE2 | Cupredoxin superfamily protein | chr1:7042770-7043273 REVERSE LENGTH=167	1	1	1	>AT1G20340.1 | Symbols: DRT112, PETE2 | Cupredoxin superfamily protein | chr1:7042770-7043273 REVERSE LENGTH=167	1	1	1	1	1	0	1	1	1	1	1	0	1	1	1	1	1	0	1	1	1	1	14.4	14.4	14.4	16984	167	167	1		1	1	1	1	0.545	14.4	0	14.4	14.4	14.4	14.4	245310	10949	0
>AT1G21750.2 | Symbols: ATPDIL1-1, PDIL1-1 | PDI-like 1-1 | chr1:7645767-7648695 FORWARD LENGTH=487;>AT1G21750.1 | Symbols: ATPDIL1-1, ATPDI5, PDI5, PDIL1-1 | PDI-like 1-1 | chr1:7645767-7648514 FORWARD LENGTH=501;>AT1G77510.1 | Symbols: ATPDIL1-2, PDI6, ATPDI6, PDIL1-2 | PDI-like 1-2 | chr1:29126742-29129433 FORWARD LENGTH=508	>AT1G21750.2 | Symbols: ATPDIL1-1, PDIL1-1 | PDI-like 1-1 | chr1:7645767-7648695 FORWARD LENGTH=487;>AT1G21750.1 | Symbols: ATPDIL1-1, ATPDI5, PDI5, PDIL1-1 | PDI-like 1-1 | chr1:7645767-7648514 FORWARD LENGTH=501;>AT1G77510.1 | Symbols: ATPDIL1-2, PDI6, ATPDI6, PDIL1-2 | PDI-like 1-2 | chr1:29126742-29129433 FORWARD LENGTH=508	1;1;1	1;1;1	1;1;1	>AT1G21750.2 | Symbols: ATPDIL1-1, PDIL1-1 | PDI-like 1-1 | chr1:7645767-7648695 FORWARD LENGTH=487;>AT1G21750.1 | Symbols: ATPDIL1-1, ATPDI5, PDI5, PDIL1-1 | PDI-like 1-1 | chr1:7645767-7648514 FORWARD LENGTH=501;>AT1G77510.1 | Symbols: ATPDIL1-2, PDI6, A	3	1	1	1	0	1	1	1	1	1	0	1	1	1	1	1	0	1	1	1	1	1	2.7	2.7	2.7	54158	487	487;501;508		1	1	1	1	1	0.0067	0	2.7	2.7	2.7	2.7	2.7	222760	0	127110
>AT1G22300.3 | Symbols: GRF10, GF14 EPSILON | general regulatory factor 10 | chr1:7879601-7881103 REVERSE LENGTH=251;>AT1G22300.2 | Symbols: GRF10, GF14 EPSILON | general regulatory factor 10 | chr1:7879244-7881103 REVERSE LENGTH=254;>AT1G22300.1 | Symbols: GRF10, 14-3-3EPSILON, GF14 EPSILON | general regulatory factor 10 | chr1:7879146-7881103 REVERSE LENGTH=254;>AT1G34760.2 | Symbols: GRF11, GF…	>AT1G22300.3 | Symbols: GRF10, GF14 EPSILON | general regulatory factor 10 | chr1:7879601-7881103 REVERSE LENGTH=251;>AT1G22300.2 | Symbols: GRF10, GF14 EPSILON | general regulatory factor 10 | chr1:7879244-7881103 REVERSE LENGTH=254;>AT1G22300.1 | Symbols: GRF10, 14-3-3EPSILON, GF14 EPSILON | general regulatory factor 10 | chr1:7879146-7881103 REVERSE LENGTH=254;>AT1G34760.2 | Symbols: GRF11, GF…	4;4;4;2;2	3;3;3;1;1	3;3;3;1;1	>AT1G22300.3 | Symbols: GRF10, GF14 EPSILON | general regulatory factor 10 | chr1:7879601-7881103 REVERSE LENGTH=251;>AT1G22300.2 | Symbols: GRF10, GF14 EPSILON | general regulatory factor 10 | chr1:7879244-7881103 REVERSE LENGTH=254;>AT1G22300.1 | Symbols	5	4	3	3	4	2	3	4	4	3	3	1	2	3	3	2	3	1	2	3	3	2	19.1	15.1	15.1	28568	251	251;254;254;252;255	3	1	2	3	3	2	1.12e-15	19.1	7.2	11.6	19.1	19.1	14.7	3176700	13711	2543100
>AT1G22450.1 | Symbols: COX6B, ATCOX6B2 | cytochrome C oxidase 6B | chr1:7925447-7926918 FORWARD LENGTH=191	>AT1G22450.1 | Symbols: COX6B, ATCOX6B2 | cytochrome C oxidase 6B | chr1:7925447-7926918 FORWARD LENGTH=191	1	1	1	>AT1G22450.1 | Symbols: COX6B, ATCOX6B2 | cytochrome C oxidase 6B | chr1:7925447-7926918 FORWARD LENGTH=191	1	1	1	1	1	0	1	1	1	1	1	0	1	1	1	1	1	0	1	1	1	1	7.3	7.3	7.3	21195	191	191	1		1	1	1	1	0.00018149	7.3	0	7.3	7.3	7.3	7.3	158980	6016.2	0
>AT4G09800.1 | Symbols: RPS18C | S18 ribosomal protein | chr4:6173818-6174963 FORWARD LENGTH=152;>AT1G34030.1 | Symbols: | Ribosomal protein S13/S18 family | chr1:12370285-12371465 REVERSE LENGTH=152;>AT1G22780.1 | Symbols: PFL, RPS18A, PFL1 | Ribosomal protein S13/S18 family | chr1:8067990-8069163 FORWARD LENGTH=152	>AT4G09800.1 | Symbols: RPS18C | S18 ribosomal protein | chr4:6173818-6174963 FORWARD LENGTH=152;>AT1G34030.1 | Symbols: | Ribosomal protein S13/S18 family | chr1:12370285-12371465 REVERSE LENGTH=152;>AT1G22780.1 | Symbols: PFL, RPS18A, PFL1 | Ribosomal protein S13/S18 family | chr1:8067990-8069163 FORWARD LENGTH=152	7;7;7	7;7;7	7;7;7	>AT4G09800.1 | Symbols: RPS18C | S18 ribosomal protein | chr4:6173818-6174963 FORWARD LENGTH=152;>AT1G34030.1 | Symbols: | Ribosomal protein S13/S18 family | chr1:12370285-12371465 REVERSE LENGTH=152;>AT1G22780.1 | Symbols: PFL, RPS18A, PFL1 | Ribosomal p	3	7	7	7	7	7	7	7	7	7	7	7	7	7	7	7	7	7	7	7	7	7	51.3	51.3	51.3	17545	152	152;152;152	10	11	9	10	9	11	4.18e-96	51.3	51.3	51.3	51.3	51.3	51.3	171200000	2518400	161420000
>AT1G22840.1 | Symbols: CYTC-1, ATCYTC-A | CYTOCHROME C-1 | chr1:8079384-8080286 FORWARD LENGTH=114;>AT1G22840.2 | Symbols: CYTC-1, ATCYTC-A | CYTOCHROME C-1 | chr1:8079384-8080246 FORWARD LENGTH=102;>AT4G10040.1 | Symbols: CYTC-2 | cytochrome c-2 | chr4:6277083-6278281 FORWARD LENGTH=112	>AT1G22840.1 | Symbols: CYTC-1, ATCYTC-A | CYTOCHROME C-1 | chr1:8079384-8080286 FORWARD LENGTH=114;>AT1G22840.2 | Symbols: CYTC-1, ATCYTC-A | CYTOCHROME C-1 | chr1:8079384-8080246 FORWARD LENGTH=102;>AT4G10040.1 | Symbols: CYTC-2 | cytochrome c-2 | chr4:6277083-6278281 FORWARD LENGTH=112	4;3;2	4;3;2	4;3;2	>AT1G22840.1 | Symbols: CYTC-1, ATCYTC-A | CYTOCHROME C-1 | chr1:8079384-8080286 FORWARD LENGTH=114;>AT1G22840.2 | Symbols: CYTC-1, ATCYTC-A | CYTOCHROME C-1 | chr1:8079384-8080246 FORWARD LENGTH=102;>AT4G10040.1 | Symbols: CYTC-2 | cytochrome c-2 | chr4:6	3	4	4	4	3	4	4	4	3	4	3	4	4	4	3	4	3	4	4	4	3	4	40.4	40.4	40.4	12394	114	114;102;112	3	4	4	4	3	4	9.47e-35	29.8	40.4	40.4	40.4	27.2	40.4	18965000	343210	16286000
>AT1G23100.1 | Symbols: | GroES-like family protein | chr1:8195867-8196336 FORWARD LENGTH=97	>AT1G23100.1 | Symbols: | GroES-like family protein | chr1:8195867-8196336 FORWARD LENGTH=97	6	6	6	>AT1G23100.1 | Symbols: | GroES-like family protein | chr1:8195867-8196336 FORWARD LENGTH=97	1	6	6	6	6	5	6	5	5	5	6	5	6	5	5	5	6	5	6	5	5	5	62.9	62.9	62.9	10546	97	97	6	5	6	5	5	5	6.82e-17	62.9	56.7	62.9	56.7	56.7	56.7	9239500	178630	7493900
>AT1G23190.1 | Symbols: PGM3 | Phosphoglucomutase/phosphomannomutase family protein | chr1:8219946-8224186 FORWARD LENGTH=583	>AT1G23190.1 | Symbols: PGM3 | Phosphoglucomutase/phosphomannomutase family protein | chr1:8219946-8224186 FORWARD LENGTH=583	7	7	3	>AT1G23190.1 | Symbols: PGM3 | Phosphoglucomutase/phosphomannomutase family protein | chr1:8219946-8224186 FORWARD LENGTH=583	1	7	7	3	5	5	5	7	7	7	5	5	5	7	7	7	2	2	2	3	3	3	14.8	14.8	6.3	63.17	583	583	5	5	5	7	7	7	5.82e-30	11.1	11.1	10.5	14.8	14.8	14.8	1583100	43442	1136000
>AT1G70600.1 | Symbols: | Ribosomal protein L18e/L15 superfamily protein | chr1:26621168-26621608 REVERSE LENGTH=146;>AT1G23290.1 | Symbols: RPL27A, RPL27AB | Ribosomal protein L18e/L15 superfamily protein | chr1:8263007-8263447 FORWARD LENGTH=146	>AT1G70600.1 | Symbols: | Ribosomal protein L18e/L15 superfamily protein | chr1:26621168-26621608 REVERSE LENGTH=146;>AT1G23290.1 | Symbols: RPL27A, RPL27AB | Ribosomal protein L18e/L15 superfamily protein | chr1:8263007-8263447 FORWARD LENGTH=146	5;5	5;5	5;5	>AT1G70600.1 | Symbols: | Ribosomal protein L18e/L15 superfamily protein | chr1:26621168-26621608 REVERSE LENGTH=146;>AT1G23290.1 | Symbols: RPL27A, RPL27AB | Ribosomal protein L18e/L15 superfamily protein | chr1:8263007-8263447 FORWARD LENGTH=146	2	5	5	5	5	5	5	5	5	4	5	5	5	5	5	4	5	5	5	5	5	4	39	39	39	16455	146	146;146	7	7	7	7	7	6	1.07e-19	39	39	39	39	39	33.6	53291000	938600	48360000
>AT1G23410.1 | Symbols: | Ribosomal protein S27a / Ubiquitin family protein | chr1:8314940-8315410 FORWARD LENGTH=156;>AT3G62250.1 | Symbols: UBQ5 | ubiquitin 5 | chr3:23037138-23037611 FORWARD LENGTH=157;>AT2G47110.2 | Symbols: UBQ6 | ubiquitin 6 | chr2:19344701-19345174 FORWARD LENGTH=157;>AT2G47110.1 | Symbols: UBQ6 | ubiquitin 6 | chr2:19344701-19345174 FORWARD LENGTH=157;>AT3G52590.1 | Symbo…	>AT1G23410.1 | Symbols: | Ribosomal protein S27a / Ubiquitin family protein | chr1:8314940-8315410 FORWARD LENGTH=156;>AT3G62250.1 | Symbols: UBQ5 | ubiquitin 5 | chr3:23037138-23037611 FORWARD LENGTH=157;>AT2G47110.2 | Symbols: UBQ6 | ubiquitin 6 | chr2:19344701-19345174 FORWARD LENGTH=157;>AT2G47110.1 | Symbols: UBQ6 | ubiquitin 6 | chr2:19344701-19345174 FORWARD LENGTH=157;>AT3G52590.1 | Symbo…	6;6;6;6;5;5;5;5;5;5;5;5;5;5;5;5;5;5;5;5;5;5;5;5;5;5;5;5;3	6;6;6;6;5;5;5;5;5;5;5;5;5;5;5;5;5;5;5;5;5;5;5;5;5;5;5;5;3	1;1;1;1;0;0;0;0;0;0;0;0;0;0;0;0;0;0;0;0;0;0;0;0;0;0;0;0;0	>AT1G23410.1 | Symbols: | Ribosomal protein S27a / Ubiquitin family protein | chr1:8314940-8315410 FORWARD LENGTH=156;>AT3G62250.1 | Symbols: UBQ5 | ubiquitin 5 | chr3:23037138-23037611 FORWARD LENGTH=157;>AT2G47110.2 | Symbols: UBQ6 | ubiquitin 6 | chr2:	29	6	6	1	6	6	6	5	6	6	6	6	6	5	6	6	1	1	1	1	1	1	35.3	35.3	5.1	17671	156	156;157;157;157;128;128;153;154;229;229;229;229;229;230;305;305;305;306;306;306;319;322;381;381;381;382;457;457;631	7	9	9	6	7	7	2.15e-106	35.3	35.3	35.3	32.7	35.3	35.3	9524500	280780	7923400
>AT1G24180.1 | Symbols: IAR4 | Thiamin diphosphate-binding fold (THDP-binding) superfamily protein | chr1:8560777-8563382 REVERSE LENGTH=393;>AT1G59900.1 | Symbols: AT-E1 ALPHA, E1 ALPHA | pyruvate dehydrogenase complex E1 alpha subunit | chr1:22051368-22053660 FORWARD LENGTH=389	>AT1G24180.1 | Symbols: IAR4 | Thiamin diphosphate-binding fold (THDP-binding) superfamily protein | chr1:8560777-8563382 REVERSE LENGTH=393	5;2	5;2	5;2	>AT1G24180.1 | Symbols: IAR4 | Thiamin diphosphate-binding fold (THDP-binding) superfamily protein | chr1:8560777-8563382 REVERSE LENGTH=393	2	5	5	5	1	4	2	2	2	4	1	4	2	2	2	4	1	4	2	2	2	4	16	16	16	43358	393	393;389	1	4	2	2	2	4	2.05e-12	2.8	13.5	6.4	6.4	6.4	11.7	2719700	39686	2249400
>AT5G13110.1 | Symbols: G6PD2 | glucose-6-phosphate dehydrogenase 2 | chr5:4158952-4161640 FORWARD LENGTH=596;>AT1G24280.1 | Symbols: G6PD3 | glucose-6-phosphate dehydrogenase 3 | chr1:8609495-8612383 FORWARD LENGTH=599;>AT5G35790.1 | Symbols: G6PD1 | glucose-6-phosphate dehydrogenase 1 | chr5:13956879-13959686 REVERSE LENGTH=576	>AT5G13110.1 | Symbols: G6PD2 | glucose-6-phosphate dehydrogenase 2 | chr5:4158952-4161640 FORWARD LENGTH=596;>AT1G24280.1 | Symbols: G6PD3 | glucose-6-phosphate dehydrogenase 3 | chr1:8609495-8612383 FORWARD LENGTH=599;>AT5G35790.1 | Symbols: G6PD1 | glucose-6-phosphate dehydrogenase 1 | chr5:13956879-13959686 REVERSE LENGTH=576	3;3;2	3;3;2	3;3;2	>AT5G13110.1 | Symbols: G6PD2 | glucose-6-phosphate dehydrogenase 2 | chr5:4158952-4161640 FORWARD LENGTH=596;>AT1G24280.1 | Symbols: G6PD3 | glucose-6-phosphate dehydrogenase 3 | chr1:8609495-8612383 FORWARD LENGTH=599;>AT5G35790.1 | Symbols: G6PD1 | gluc	3	3	3	3	2	3	3	3	1	2	2	3	3	3	1	2	2	3	3	3	1	2	5.2	5.2	5.2	67159	596	596;599;576	2	3	3	3	1	2	1.58e-08	3.5	5.2	5.2	5.2	1.8	3.5	4132100	68883	3866100
>AT1G24510.1 | Symbols: | TCP-1/cpn60 chaperonin family protein | chr1:8685504-8688101 REVERSE LENGTH=535;>AT1G24510.2 | Symbols: | TCP-1/cpn60 chaperonin family protein | chr1:8685504-8687660 REVERSE LENGTH=459;>AT1G67760.1 | Symbols: | TCP-1/cpn60 chaperonin family protein | chr1:25405814-25406272 REVERSE LENGTH=120	>AT1G24510.1 | Symbols: | TCP-1/cpn60 chaperonin family protein | chr1:8685504-8688101 REVERSE LENGTH=535;>AT1G24510.2 | Symbols: | TCP-1/cpn60 chaperonin family protein | chr1:8685504-8687660 REVERSE LENGTH=459	3;2;1	3;2;1	3;2;1	>AT1G24510.1 | Symbols: | TCP-1/cpn60 chaperonin family protein | chr1:8685504-8688101 REVERSE LENGTH=535;>AT1G24510.2 | Symbols: | TCP-1/cpn60 chaperonin family protein | chr1:8685504-8687660 REVERSE LENGTH=459	3	3	3	3	3	2	2	3	2	2	3	2	2	3	2	2	3	2	2	3	2	2	10.3	10.3	10.3	59384	535	535;459;120	3	2	2	3	2	2	5.89e-13	10.3	8.2	4.9	10.3	7.5	7.5	3073100	171240	2473800
>AT1G26630.1 | Symbols: FBR12, ATELF5A-2, ELF5A-2 | Eukaryotic translation initiation factor 5A-1 (eIF-5A 1) protein | chr1:9205968-9207098 FORWARD LENGTH=159;>AT1G26630.2 | Symbols: FBR12, ATELF5A-2, ELF5A-2 | Eukaryotic translation initiation factor 5A-1 (eIF-5A 1) protein | chr1:9205968-9207013 FORWARD LENGTH=138	>AT1G26630.1 | Symbols: FBR12, ATELF5A-2, ELF5A-2 | Eukaryotic translation initiation factor 5A-1 (eIF-5A 1) protein | chr1:9205968-9207098 FORWARD LENGTH=159;>AT1G26630.2 | Symbols: FBR12, ATELF5A-2, ELF5A-2 | Eukaryotic translation initiation factor 5A-1 (eIF-5A 1) protein | chr1:9205968-9207013 FORWARD LENGTH=138	4;2	4;2	4;2	>AT1G26630.1 | Symbols: FBR12, ATELF5A-2, ELF5A-2 | Eukaryotic translation initiation factor 5A-1 (eIF-5A 1) protein | chr1:9205968-9207098 FORWARD LENGTH=159;>AT1G26630.2 | Symbols: FBR12, ATELF5A-2, ELF5A-2 | Eukaryotic translation initiation factor 5A-1	2	4	4	4	3	2	3	4	3	3	3	2	3	4	3	3	3	2	3	4	3	3	37.1	37.1	37.1	17.14	159	159;138	5	3	5	6	4	4	1.92e-38	32.7	17.6	32.7	37.1	22	22	9970100	54907	6443000
>AT1G69620.1 | Symbols: RPL34 | ribosomal protein L34 | chr1:26189900-26191081 FORWARD LENGTH=119;>AT1G26880.1 | Symbols: | Ribosomal protein L34e superfamily protein | chr1:9315640-9316681 REVERSE LENGTH=120;>AT1G26880.2 | Symbols: | Ribosomal protein L34e superfamily protein | chr1:9315798-9316681 REVERSE LENGTH=96;>AT3G28900.1 | Symbols: | Ribosomal protein L34e superfamily protein | chr3:1090…	>AT1G69620.1 | Symbols: RPL34 | ribosomal protein L34 | chr1:26189900-26191081 FORWARD LENGTH=119;>AT1G26880.1 | Symbols: | Ribosomal protein L34e superfamily protein | chr1:9315640-9316681 REVERSE LENGTH=120;>AT1G26880.2 | Symbols: | Ribosomal protein L34e superfamily protein | chr1:9315798-9316681 REVERSE LENGTH=96;>AT3G28900.1 | Symbols: | Ribosomal protein L34e superfamily protein | chr3:1090…	2;2;1;1	2;2;1;1	2;2;1;1	>AT1G69620.1 | Symbols: RPL34 | ribosomal protein L34 | chr1:26189900-26191081 FORWARD LENGTH=119;>AT1G26880.1 | Symbols: | Ribosomal protein L34e superfamily protein | chr1:9315640-9316681 REVERSE LENGTH=120;>AT1G26880.2 | Symbols: | Ribosomal protein L	4	2	2	2	2	2	2	2	2	2	2	2	2	2	2	2	2	2	2	2	2	2	16.8	16.8	16.8	13.65	119	119;120;96;120	2	2	2	2	2	2	2.37e-08	16.8	16.8	16.8	16.8	16.8	16.8	16633000	31804	14581000
>AT1G27090.1 | Symbols: | glycine-rich protein | chr1:9404041-9406098 REVERSE LENGTH=420	>AT1G27090.1 | Symbols: | glycine-rich protein | chr1:9404041-9406098 REVERSE LENGTH=420	1	1	1	>AT1G27090.1 | Symbols: | glycine-rich protein | chr1:9404041-9406098 REVERSE LENGTH=420	1	1	1	1	1	1	1	1	1	1	1	1	1	1	1	1	1	1	1	1	1	1	3.3	3.3	3.3	46018	420	420	1	1	1	1	1	1	0.0088966	3.3	3.3	3.3	3.3	3.3	3.3	109350	16382	0
>AT1G27400.1 | Symbols: | Ribosomal protein L22p/L17e family protein | chr1:9515230-9516725 FORWARD LENGTH=176;>AT1G67430.1 | Symbols: | Ribosomal protein L22p/L17e family protein | chr1:25262209-25263627 FORWARD LENGTH=175;>AT1G67430.2 | Symbols: | Ribosomal protein L22p/L17e family protein | chr1:25262209-25263627 FORWARD LENGTH=131	>AT1G27400.1 | Symbols: | Ribosomal protein L22p/L17e family protein | chr1:9515230-9516725 FORWARD LENGTH=176;>AT1G67430.1 | Symbols: | Ribosomal protein L22p/L17e family protein | chr1:25262209-25263627 FORWARD LENGTH=175	5;4;2	5;4;2	5;4;2	>AT1G27400.1 | Symbols: | Ribosomal protein L22p/L17e family protein | chr1:9515230-9516725 FORWARD LENGTH=176;>AT1G67430.1 | Symbols: | Ribosomal protein L22p/L17e family protein | chr1:25262209-25263627 FORWARD LENGTH=175	3	5	5	5	5	4	4	5	4	5	5	4	4	5	4	5	5	4	4	5	4	5	32.4	32.4	32.4	19897	176	176;175;131	6	5	5	7	5	6	4.01e-30	32.4	27.3	26.7	32.4	26.7	32.4	49968000	649820	44130000
>AT1G27450.2 | Symbols: APT1, ATAPT1 | adenine phosphoribosyl transferase 1 | chr1:9532421-9533807 FORWARD LENGTH=183;>AT1G27450.1 | Symbols: APT1, ATAPT1 | adenine phosphoribosyl transferase 1 | chr1:9532042-9533807 FORWARD LENGTH=243;>AT1G27450.3 | Symbols: APT1 | adenine phosphoribosyl transferase 1 | chr1:9532042-9533807 FORWARD LENGTH=284	>AT1G27450.2 | Symbols: APT1, ATAPT1 | adenine phosphoribosyl transferase 1 | chr1:9532421-9533807 FORWARD LENGTH=183;>AT1G27450.1 | Symbols: APT1, ATAPT1 | adenine phosphoribosyl transferase 1 | chr1:9532042-9533807 FORWARD LENGTH=243;>AT1G27450.3 | Symbols: APT1 | adenine phosphoribosyl transferase 1 | chr1:9532042-9533807 FORWARD LENGTH=284	3;2;2	3;2;2	3;2;2	>AT1G27450.2 | Symbols: APT1, ATAPT1 | adenine phosphoribosyl transferase 1 | chr1:9532421-9533807 FORWARD LENGTH=183;>AT1G27450.1 | Symbols: APT1, ATAPT1 | adenine phosphoribosyl transferase 1 | chr1:9532042-9533807 FORWARD LENGTH=243;>AT1G27450.3 | Symbo	3	3	3	3	2	2	2	3	1	2	2	2	2	3	1	2	2	2	2	3	1	2	21.3	21.3	21.3	19739	183	183;243;284	2	2	2	3	1	2	0.00027	16.4	10.9	16.4	21.3	6	10.9	1845300	56227	1405500
>AT1G29150.1 | Symbols: ATS9, RPN6 | non-ATPase subunit 9 | chr1:10181240-10182499 FORWARD LENGTH=419	>AT1G29150.1 | Symbols: ATS9, RPN6 | non-ATPase subunit 9 | chr1:10181240-10182499 FORWARD LENGTH=419	2	2	2	>AT1G29150.1 | Symbols: ATS9, RPN6 | non-ATPase subunit 9 | chr1:10181240-10182499 FORWARD LENGTH=419	1	2	2	2	1	2	1	1	1	1	1	2	1	1	1	1	1	2	1	1	1	1	6.2	6.2	6.2	46749	419	419	1	2	1	1	1	1	4.92e-05	2.9	6.2	2.9	2.9	2.9	2.9	482480	43105	330840
>AT1G29250.1 | Symbols: | Alba DNA/RNA-binding protein | chr1:10223461-10224592 REVERSE LENGTH=130;>AT2G34160.1 | Symbols: | Alba DNA/RNA-binding protein | chr2:14426283-14427220 FORWARD LENGTH=130	>AT1G29250.1 | Symbols: | Alba DNA/RNA-binding protein | chr1:10223461-10224592 REVERSE LENGTH=130;>AT2G34160.1 | Symbols: | Alba DNA/RNA-binding protein | chr2:14426283-14427220 FORWARD LENGTH=130	2;1	2;1	2;1	>AT1G29250.1 | Symbols: | Alba DNA/RNA-binding protein | chr1:10223461-10224592 REVERSE LENGTH=130;>AT2G34160.1 | Symbols: | Alba DNA/RNA-binding protein | chr2:14426283-14427220 FORWARD LENGTH=130	2	2	2	2	0	0	0	2	2	2	0	0	0	2	2	2	0	0	0	2	2	2	14.6	14.6	14.6	14574	130	130;130				2	2	2	0.00032644	0	0	0	14.6	14.6	14.6	424200	0	0
>AT1G29370.1 | Symbols: | Kinase-related protein of unknown function (DUF1296) | chr1:10278080-10283024 REVERSE LENGTH=831;>AT1G29350.1 | Symbols: | Kinase-related protein of unknown function (DUF1296) | chr1:10268761-10273613 REVERSE LENGTH=831	>AT1G29370.1 | Symbols: | Kinase-related protein of unknown function (DUF1296) | chr1:10278080-10283024 REVERSE LENGTH=831;>AT1G29350.1 | Symbols: | Kinase-related protein of unknown function (DUF1296) | chr1:10268761-10273613 REVERSE LENGTH=831	2;2	2;2	2;2	>AT1G29370.1 | Symbols: | Kinase-related protein of unknown function (DUF1296) | chr1:10278080-10283024 REVERSE LENGTH=831;>AT1G29350.1 | Symbols: | Kinase-related protein of unknown function (DUF1296) | chr1:10268761-10273613 REVERSE LENGTH=831	2	2	2	2	0	1	1	1	2	1	0	1	1	1	2	1	0	1	1	1	2	1	3.9	3.9	3.9	90887	831	831;831		1	1	1	2	1	0.00019935	0	2	2	2	3.9	2	316550	0	219970
>AT1G30230.1 | Symbols: | Glutathione S-transferase, C-terminal-like;Translation elongation factor EF1B/ribosomal protein S6 | chr1:10639286-10640515 FORWARD LENGTH=231;>AT1G30230.2 | Symbols: | Glutathione S-transferase, C-terminal-like;Translation elongation factor EF1B/ribosomal protein S6 | chr1:10639286-10640601 FORWARD LENGTH=260;>AT2G18110.1 | Symbols: | Translation elongation factor EF1B/…	>AT1G30230.1 | Symbols: | Glutathione S-transferase, C-terminal-like;Translation elongation factor EF1B/ribosomal protein S6 | chr1:10639286-10640515 FORWARD LENGTH=231;>AT1G30230.2 | Symbols: | Glutathione S-transferase, C-terminal-like;Translation elongation factor EF1B/ribosomal protein S6 | chr1:10639286-10640601 FORWARD LENGTH=260;>AT2G18110.1 | Symbols: | Translation elongation factor EF1B/…	4;4;2	4;4;2	4;4;2	>AT1G30230.1 | Symbols: | Glutathione S-transferase, C-terminal-like;Translation elongation factor EF1B/ribosomal protein S6 | chr1:10639286-10640515 FORWARD LENGTH=231;>AT1G30230.2 | Symbols: | Glutathione S-transferase, C-terminal-like;Translation elo	3	4	4	4	2	3	4	2	3	3	2	3	4	2	3	3	2	3	4	2	3	3	22.9	22.9	22.9	25132	231	231;260;231	2	3	4	2	3	3	1.14e-18	11.3	17.3	22.9	11.3	15.6	15.6	5409500	106090	4285600
>AT1G30580.1 | Symbols: | GTP binding | chr1:10831953-10835454 REVERSE LENGTH=394	>AT1G30580.1 | Symbols: | GTP binding | chr1:10831953-10835454 REVERSE LENGTH=394	4	4	4	>AT1G30580.1 | Symbols: | GTP binding | chr1:10831953-10835454 REVERSE LENGTH=394	1	4	4	4	2	3	3	2	3	3	2	3	3	2	3	3	2	3	3	2	3	3	13.2	13.2	13.2	44471	394	394	2	3	3	2	4	3	3.11e-10	5.6	9.9	8.9	6.1	8.9	8.9	3695900	54530	3120000
>AT1G30630.1 | Symbols: | Coatomer epsilon subunit | chr1:10858546-10860173 REVERSE LENGTH=292;>AT2G34840.2 | Symbols: | Coatomer epsilon subunit | chr2:14702932-14704165 FORWARD LENGTH=214;>AT2G34840.1 | Symbols: | Coatomer epsilon subunit | chr2:14702603-14704165 FORWARD LENGTH=293	>AT1G30630.1 | Symbols: | Coatomer epsilon subunit | chr1:10858546-10860173 REVERSE LENGTH=292	6;1;1	6;1;1	6;1;1	>AT1G30630.1 | Symbols: | Coatomer epsilon subunit | chr1:10858546-10860173 REVERSE LENGTH=292	3	6	6	6	6	6	6	6	4	4	6	6	6	6	4	4	6	6	6	6	4	4	29.8	29.8	29.8	32602	292	292;214;293	6	6	6	6	4	4	5.2e-35	29.8	29.8	29.8	29.8	17.1	15.4	12407000	206760	11638000
>AT1G31180.1 | Symbols: ATIMD3, IMD3, IPMDH1 | isopropylmalate dehydrogenase 3 | chr1:11142843-11144617 REVERSE LENGTH=404;>AT5G14200.1 | Symbols: ATIMD1, IMD1 | isopropylmalate dehydrogenase 1 | chr5:4576220-4578111 FORWARD LENGTH=409;>AT5G14200.3 | Symbols: | isopropylmalate dehydrogenase 1 | chr5:4576220-4577962 FORWARD LENGTH=388;>AT1G80560.1 | Symbols: ATIMD2, IMD2 | isopropylmalate dehydrog…	>AT1G31180.1 | Symbols: ATIMD3, IMD3, IPMDH1 | isopropylmalate dehydrogenase 3 | chr1:11142843-11144617 REVERSE LENGTH=404;>AT5G14200.1 | Symbols: ATIMD1, IMD1 | isopropylmalate dehydrogenase 1 | chr5:4576220-4578111 FORWARD LENGTH=409;>AT5G14200.3 | Symbols: | isopropylmalate dehydrogenase 1 | chr5:4576220-4577962 FORWARD LENGTH=388;>AT1G80560.1 | Symbols: ATIMD2, IMD2 | isopropylmalate dehydrog…	4;4;3;3;2	4;4;3;3;2	4;4;3;3;2	>AT1G31180.1 | Symbols: ATIMD3, IMD3, IPMDH1 | isopropylmalate dehydrogenase 3 | chr1:11142843-11144617 REVERSE LENGTH=404;>AT5G14200.1 | Symbols: ATIMD1, IMD1 | isopropylmalate dehydrogenase 1 | chr5:4576220-4578111 FORWARD LENGTH=409;>AT5G14200.3 | Symbo	5	4	4	4	3	4	3	4	2	3	3	4	3	4	2	3	3	4	3	4	2	3	11.4	11.4	11.4	43847	404	404;409;388;405;300	3	4	3	4	2	3	5.51e-34	9.4	11.4	9.4	11.4	5.7	7.7	3570900	76443	3185700
>AT1G31340.1 | Symbols: RUB1, NEDD8, ATRUB1 | related to ubiquitin 1 | chr1:11218076-11219417 REVERSE LENGTH=156	>AT1G31340.1 | Symbols: RUB1, NEDD8, ATRUB1 | related to ubiquitin 1 | chr1:11218076-11219417 REVERSE LENGTH=156	6	1	1	>AT1G31340.1 | Symbols: RUB1, NEDD8, ATRUB1 | related to ubiquitin 1 | chr1:11218076-11219417 REVERSE LENGTH=156	1	6	1	1	6	5	6	5	5	5	1	0	1	1	0	0	1	0	1	1	0	0	41	10.9	10.9	17397	156	156	1		1	1			4.8e-99	41	30.1	41	38.5	30.1	30.1	108280	11043	0
>AT1G31760.1 | Symbols: | SWIB/MDM2 domain superfamily protein | chr1:11372602-11373414 REVERSE LENGTH=112	>AT1G31760.1 | Symbols: | SWIB/MDM2 domain superfamily protein | chr1:11372602-11373414 REVERSE LENGTH=112	1	1	1	>AT1G31760.1 | Symbols: | SWIB/MDM2 domain superfamily protein | chr1:11372602-11373414 REVERSE LENGTH=112	1	1	1	1	0	0	0	0	0	1	0	0	0	0	0	1	0	0	0	0	0	1	12.5	12.5	12.5	12296	112	112						1	0.0024854	0	0	0	0	0	12.5	25977	0	0
>AT1G31812.1 | Symbols: ACBP6, ACBP | acyl-CoA-binding protein 6 | chr1:11411132-11412099 REVERSE LENGTH=92	>AT1G31812.1 | Symbols: ACBP6, ACBP | acyl-CoA-binding protein 6 | chr1:11411132-11412099 REVERSE LENGTH=92	6	6	6	>AT1G31812.1 | Symbols: ACBP6, ACBP | acyl-CoA-binding protein 6 | chr1:11411132-11412099 REVERSE LENGTH=92	1	6	6	6	5	5	4	5	5	6	5	5	4	5	5	6	5	5	4	5	5	6	75	75	75	10386	92	92	7	7	5	7	6	8	3.21e-39	75	75	52.2	75	75	75	24045000	339790	22017000
>AT1G33140.1 | Symbols: PGY2 | Ribosomal protein L6 family | chr1:12023360-12024502 FORWARD LENGTH=194;>AT1G33120.1 | Symbols: | Ribosomal protein L6 family | chr1:12010986-12012223 FORWARD LENGTH=194	>AT1G33140.1 | Symbols: PGY2 | Ribosomal protein L6 family | chr1:12023360-12024502 FORWARD LENGTH=194;>AT1G33120.1 | Symbols: | Ribosomal protein L6 family | chr1:12010986-12012223 FORWARD LENGTH=194	13;13	13;13	9;9	>AT1G33140.1 | Symbols: PGY2 | Ribosomal protein L6 family | chr1:12023360-12024502 FORWARD LENGTH=194;>AT1G33120.1 | Symbols: | Ribosomal protein L6 family | chr1:12010986-12012223 FORWARD LENGTH=194	2	13	13	9	11	12	11	10	10	11	11	12	11	10	10	11	7	8	7	7	7	8	57.7	57.7	47.9	22017	194	194;194	14	15	14	15	12	13	7.17e-124	56.7	57.7	56.7	56.2	52.6	56.2	69305000	1699700	63220000
>AT1G34430.1 | Symbols: EMB3003 | 2-oxoacid dehydrogenases acyltransferase family protein | chr1:12588027-12590084 REVERSE LENGTH=465	>AT1G34430.1 | Symbols: EMB3003 | 2-oxoacid dehydrogenases acyltransferase family protein | chr1:12588027-12590084 REVERSE LENGTH=465	1	1	1	>AT1G34430.1 | Symbols: EMB3003 | 2-oxoacid dehydrogenases acyltransferase family protein | chr1:12588027-12590084 REVERSE LENGTH=465	1	1	1	1	0	1	0	0	0	0	0	1	0	0	0	0	0	1	0	0	0	0	4.7	4.7	4.7	48306	465	465		1					0.0036434	0	4.7	0	0	0	0	52985	0	52985
>AT1G35720.1 | Symbols: ANNAT1, OXY5, ATOXY5 | annexin 1 | chr1:13225304-13226939 FORWARD LENGTH=317	>AT1G35720.1 | Symbols: ANNAT1, OXY5, ATOXY5 | annexin 1 | chr1:13225304-13226939 FORWARD LENGTH=317	1	1	1	>AT1G35720.1 | Symbols: ANNAT1, OXY5, ATOXY5 | annexin 1 | chr1:13225304-13226939 FORWARD LENGTH=317	1	1	1	1	1	1	1	1	1	1	1	1	1	1	1	1	1	1	1	1	1	1	3.8	3.8	3.8	36203	317	317	1	1	1	1	1	1	0.00021589	3.8	3.8	3.8	3.8	3.8	3.8	1220700	23682	982800
>AT3G18740.1 | Symbols: | Ribosomal protein L7Ae/L30e/S12e/Gadd45 family protein | chr3:6453437-6453870 FORWARD LENGTH=112;>AT1G77940.1 | Symbols: | Ribosomal protein L7Ae/L30e/S12e/Gadd45 family protein | chr1:29304116-29305288 REVERSE LENGTH=112;>AT1G36240.1 | Symbols: | Ribosomal protein L7Ae/L30e/S12e/Gadd45 family protein | chr1:13614890-13616233 FORWARD LENGTH=112	>AT3G18740.1 | Symbols: | Ribosomal protein L7Ae/L30e/S12e/Gadd45 family protein | chr3:6453437-6453870 FORWARD LENGTH=112;>AT1G77940.1 | Symbols: | Ribosomal protein L7Ae/L30e/S12e/Gadd45 family protein | chr1:29304116-29305288 REVERSE LENGTH=112;>AT1G36240.1 | Symbols: | Ribosomal protein L7Ae/L30e/S12e/Gadd45 family protein | chr1:13614890-13616233 FORWARD LENGTH=112	1;1;1	1;1;1	1;1;1	>AT3G18740.1 | Symbols: | Ribosomal protein L7Ae/L30e/S12e/Gadd45 family protein | chr3:6453437-6453870 FORWARD LENGTH=112;>AT1G77940.1 | Symbols: | Ribosomal protein L7Ae/L30e/S12e/Gadd45 family protein | chr1:29304116-29305288 REVERSE LENGTH=112;>AT1G3	3	1	1	1	1	1	1	1	1	1	1	1	1	1	1	1	1	1	1	1	1	1	9.8	9.8	9.8	12279	112	112;112;112	1	1	1	1	1	1	0.0133	9.8	9.8	9.8	9.8	9.8	9.8	5685500	160300	4945500
>AT1G41880.1 | Symbols: | Ribosomal protein L35Ae family protein | chr1:15651585-15652427 REVERSE LENGTH=111;>AT3G55750.1 | Symbols: | Ribosomal protein L35Ae family protein | chr3:20698641-20699553 FORWARD LENGTH=111;>AT1G74270.1 | Symbols: | Ribosomal protein L35Ae family protein | chr1:27928415-27929466 REVERSE LENGTH=112;>AT1G07070.1 | Symbols: | Ribosomal protein L35Ae family protein | chr1:…	>AT1G41880.1 | Symbols: | Ribosomal protein L35Ae family protein | chr1:15651585-15652427 REVERSE LENGTH=111;>AT3G55750.1 | Symbols: | Ribosomal protein L35Ae family protein | chr3:20698641-20699553 FORWARD LENGTH=111;>AT1G74270.1 | Symbols: | Ribosomal protein L35Ae family protein | chr1:27928415-27929466 REVERSE LENGTH=112;>AT1G07070.1 | Symbols: | Ribosomal protein L35Ae family protein | chr1:…	4;3;2;2	4;3;2;2	4;3;2;2	>AT1G41880.1 | Symbols: | Ribosomal protein L35Ae family protein | chr1:15651585-15652427 REVERSE LENGTH=111;>AT3G55750.1 | Symbols: | Ribosomal protein L35Ae family protein | chr3:20698641-20699553 FORWARD LENGTH=111;>AT1G74270.1 | Symbols: | Ribosomal	4	4	4	4	3	3	4	4	2	4	3	3	4	4	2	4	3	3	4	4	2	4	46.8	46.8	46.8	12799	111	111;111;112;112	4	4	4	4	2	5	4.27e-07	40.5	24.3	46.8	46.8	29.7	46.8	12072000	119570	11054000
>AT1G42960.1 | Symbols: | expressed protein localized to the inner membrane of the chloroplast. | chr1:16125863-16127080 FORWARD LENGTH=168	>AT1G42960.1 | Symbols: | expressed protein localized to the inner membrane of the chloroplast. | chr1:16125863-16127080 FORWARD LENGTH=168	2	2	2	>AT1G42960.1 | Symbols: | expressed protein localized to the inner membrane of the chloroplast. | chr1:16125863-16127080 FORWARD LENGTH=168	1	2	2	2	1	2	2	2	1	2	1	2	2	2	1	2	1	2	2	2	1	2	13.7	13.7	13.7	17829	168	168	1	2	2	2	1	2	3.14e-21	9.5	13.7	13.7	13.7	9.5	13.7	14913000	217460	14190000
>AT1G42970.1 | Symbols: GAPB | glyceraldehyde-3-phosphate dehydrogenase B subunit | chr1:16127552-16129584 FORWARD LENGTH=447	>AT1G42970.1 | Symbols: GAPB | glyceraldehyde-3-phosphate dehydrogenase B subunit | chr1:16127552-16129584 FORWARD LENGTH=447	5	5	3	>AT1G42970.1 | Symbols: GAPB | glyceraldehyde-3-phosphate dehydrogenase B subunit | chr1:16127552-16129584 FORWARD LENGTH=447	1	5	5	3	3	2	3	5	4	4	3	2	3	5	4	4	2	1	2	3	3	2	15.2	15.2	8.7	47659	447	447	3	2	3	5	4	4	1.35e-06	9.4	7.2	9.4	15.2	12.1	12.5	604240	35095	157440
>AT1G43170.9 | Symbols: RP1 | ribosomal protein 1 | chr1:16266992-16268631 FORWARD LENGTH=389;>AT1G43170.8 | Symbols: RP1 | ribosomal protein 1 | chr1:16266992-16268631 FORWARD LENGTH=389;>AT1G43170.7 | Symbols: RP1 | ribosomal protein 1 | chr1:16266992-16268631 FORWARD LENGTH=389;>AT1G43170.6 | Symbols: RP1 | ribosomal protein 1 | chr1:16266992-16268631 FORWARD LENGTH=389;>AT1G43170.5 | Symbols:…	>AT1G43170.9 | Symbols: RP1 | ribosomal protein 1 | chr1:16266992-16268631 FORWARD LENGTH=389;>AT1G43170.8 | Symbols: RP1 | ribosomal protein 1 | chr1:16266992-16268631 FORWARD LENGTH=389;>AT1G43170.7 | Symbols: RP1 | ribosomal protein 1 | chr1:16266992-16268631 FORWARD LENGTH=389;>AT1G43170.6 | Symbols: RP1 | ribosomal protein 1 | chr1:16266992-16268631 FORWARD LENGTH=389;>AT1G43170.5 | Symbols:…	20;20;20;20;20;20;20;20;17;6	20;20;20;20;20;20;20;20;17;6	20;20;20;20;20;20;20;20;17;6	>AT1G43170.9 | Symbols: RP1 | ribosomal protein 1 | chr1:16266992-16268631 FORWARD LENGTH=389;>AT1G43170.8 | Symbols: RP1 | ribosomal protein 1 | chr1:16266992-16268631 FORWARD LENGTH=389;>AT1G43170.7 | Symbols: RP1 | ribosomal protein 1 | chr1:16266992-16	10	20	20	20	18	19	19	18	13	17	18	19	19	18	13	17	18	19	19	18	13	17	46.8	46.8	46.8	44559	389	389;389;389;389;389;389;389;389;306;390	21	22	22	22	15	21	2.68e-78	44.7	42.7	45	46.8	36.5	44.7	93720000	1374100	81780000
>AT1G43890.3 | Symbols: ATRAB18, ATRABC1, RAB18-1, RABC1, ATRAB-C1, RAB18 | RAB GTPASE HOMOLOG B18 | chr1:16646934-16648395 FORWARD LENGTH=212;>AT1G43890.2 | Symbols: ATRAB18, ATRABC1, RAB18-1, RABC1, ATRAB-C1, RAB18 | RAB GTPASE HOMOLOG B18 | chr1:16646934-16648395 FORWARD LENGTH=212;>AT1G43890.1 | Symbols: ATRAB18, ATRABC1, RAB18-1, RABC1, ATRAB-C1, RAB18 | RAB GTPASE HOMOLOG B18 | chr1:1664693…	>AT1G43890.3 | Symbols: ATRAB18, ATRABC1, RAB18-1, RABC1, ATRAB-C1, RAB18 | RAB GTPASE HOMOLOG B18 | chr1:16646934-16648395 FORWARD LENGTH=212;>AT1G43890.2 | Symbols: ATRAB18, ATRABC1, RAB18-1, RABC1, ATRAB-C1, RAB18 | RAB GTPASE HOMOLOG B18 | chr1:16646934-16648395 FORWARD LENGTH=212;>AT1G43890.1 | Symbols: ATRAB18, ATRABC1, RAB18-1, RABC1, ATRAB-C1, RAB18 | RAB GTPASE HOMOLOG B18 | chr1:1664693…	1;1;1	1;1;1	1;1;1	>AT1G43890.3 | Symbols: ATRAB18, ATRABC1, RAB18-1, RABC1, ATRAB-C1, RAB18 | RAB GTPASE HOMOLOG B18 | chr1:16646934-16648395 FORWARD LENGTH=212;>AT1G43890.2 | Symbols: ATRAB18, ATRABC1, RAB18-1, RABC1, ATRAB-C1, RAB18 | RAB GTPASE HOMOLOG B18 | chr1:1664693	3	1	1	1	1	1	1	0	1	0	1	1	1	0	1	0	1	1	1	0	1	0	5.2	5.2	5.2	23.53	212	212;212;212	1	1	1		1		0.00040255	5.2	5.2	5.2	0	5.2	0	1254200	22445	1187100
>AT1G45000.1 | Symbols: | AAA-type ATPase family protein | chr1:17009220-17011607 FORWARD LENGTH=399;>AT1G45000.2 | Symbols: | AAA-type ATPase family protein | chr1:17009220-17011607 FORWARD LENGTH=335	>AT1G45000.1 | Symbols: | AAA-type ATPase family protein | chr1:17009220-17011607 FORWARD LENGTH=399;>AT1G45000.2 | Symbols: | AAA-type ATPase family protein | chr1:17009220-17011607 FORWARD LENGTH=335	9;8	1;1	1;1	>AT1G45000.1 | Symbols: | AAA-type ATPase family protein | chr1:17009220-17011607 FORWARD LENGTH=399;>AT1G45000.2 | Symbols: | AAA-type ATPase family protein | chr1:17009220-17011607 FORWARD LENGTH=335	2	9	1	1	5	8	5	7	2	3	0	1	1	1	0	0	0	1	1	1	0	0	36.1	4.3	4.3	44755	399	399;335		1	1	1			6.82e-57	21.3	28.6	20.6	29.3	5.8	13.3	622050	0	607500
>AT1G48030.2 | Symbols: mtLPD1 | mitochondrial lipoamide dehydrogenase 1 | chr1:17717432-17719141 REVERSE LENGTH=507;>AT1G48030.1 | Symbols: mtLPD1 | mitochondrial lipoamide dehydrogenase 1 | chr1:17717432-17719141 REVERSE LENGTH=507	>AT1G48030.2 | Symbols: mtLPD1 | mitochondrial lipoamide dehydrogenase 1 | chr1:17717432-17719141 REVERSE LENGTH=507;>AT1G48030.1 | Symbols: mtLPD1 | mitochondrial lipoamide dehydrogenase 1 | chr1:17717432-17719141 REVERSE LENGTH=507	6;6	2;2	2;2	>AT1G48030.2 | Symbols: mtLPD1 | mitochondrial lipoamide dehydrogenase 1 | chr1:17717432-17719141 REVERSE LENGTH=507;>AT1G48030.1 | Symbols: mtLPD1 | mitochondrial lipoamide dehydrogenase 1 | chr1:17717432-17719141 REVERSE LENGTH=507	2	6	2	2	2	3	4	4	3	5	0	1	0	0	0	2	0	1	0	0	0	2	14	4.1	4.1	53987	507	507;507		1				2	1.16e-21	5.5	6.9	9.9	9.9	7.7	11.8	291450	0	236530
>AT3G18130.1 | Symbols: RACK1C_AT | receptor for activated C kinase 1C | chr3:6211109-6212371 REVERSE LENGTH=326;>AT1G48630.1 | Symbols: RACK1B_AT | receptor for activated C kinase 1B | chr1:17981977-17983268 REVERSE LENGTH=326	>AT3G18130.1 | Symbols: RACK1C_AT | receptor for activated C kinase 1C | chr3:6211109-6212371 REVERSE LENGTH=326;>AT1G48630.1 | Symbols: RACK1B_AT | receptor for activated C kinase 1B | chr1:17981977-17983268 REVERSE LENGTH=326	3;3	2;2	2;2	>AT3G18130.1 | Symbols: RACK1C_AT | receptor for activated C kinase 1C | chr3:6211109-6212371 REVERSE LENGTH=326;>AT1G48630.1 | Symbols: RACK1B_AT | receptor for activated C kinase 1B | chr1:17981977-17983268 REVERSE LENGTH=326	2	3	2	2	1	2	1	2	2	2	1	1	1	2	2	2	1	1	1	2	2	2	9.8	7.7	7.7	35827	326	326;326	1	1	1	2	2	2	5.45e-11	3.7	5.8	3.7	7.7	7.7	7.7	657030	15745	119910
>AT1G48830.2 | Symbols: | Ribosomal protein S7e family protein | chr1:18059854-18060935 REVERSE LENGTH=191;>AT1G48830.1 | Symbols: | Ribosomal protein S7e family protein | chr1:18059854-18060935 REVERSE LENGTH=191	>AT1G48830.2 | Symbols: | Ribosomal protein S7e family protein | chr1:18059854-18060935 REVERSE LENGTH=191;>AT1G48830.1 | Symbols: | Ribosomal protein S7e family protein | chr1:18059854-18060935 REVERSE LENGTH=191	5;5	5;5	5;5	>AT1G48830.2 | Symbols: | Ribosomal protein S7e family protein | chr1:18059854-18060935 REVERSE LENGTH=191;>AT1G48830.1 | Symbols: | Ribosomal protein S7e family protein | chr1:18059854-18060935 REVERSE LENGTH=191	2	5	5	5	5	5	4	5	4	4	5	5	4	5	4	4	5	5	4	5	4	4	39.8	39.8	39.8	21922	191	191;191	5	6	4	5	4	4	9.32e-23	39.8	39.8	34	39.8	26.2	26.2	8721600	189090	7916300
>AT1G48920.1 | Symbols: ATNUC-L1, PARL1, NUC-L1 | nucleolin like 1 | chr1:18098186-18101422 FORWARD LENGTH=557;>AT3G18610.1 | Symbols: PARLL1, ATNUC-L2, NUC-L2 | nucleolin like 2 | chr3:6404270-6407822 REVERSE LENGTH=636	>AT1G48920.1 | Symbols: ATNUC-L1, PARL1, NUC-L1 | nucleolin like 1 | chr1:18098186-18101422 FORWARD LENGTH=557	13;1	13;1	13;1	>AT1G48920.1 | Symbols: ATNUC-L1, PARL1, NUC-L1 | nucleolin like 1 | chr1:18098186-18101422 FORWARD LENGTH=557	2	13	13	13	10	12	7	12	10	11	10	12	7	12	10	11	10	12	7	12	10	11	24.8	24.8	24.8	58773	557	557;636	11	13	8	13	11	12	4.45e-73	21.2	24.2	16.5	23.2	20.5	21.7	33500000	514130	25429000
>AT4G34110.1 | Symbols: PAB2, PABP2, ATPAB2 | poly(A) binding protein 2 | chr4:16336732-16339892 FORWARD LENGTH=629;>AT1G49760.2 | Symbols: PAB8 | poly(A) binding protein 8 | chr1:18416740-18419753 FORWARD LENGTH=671;>AT1G49760.1 | Symbols: PAB8, PABP8 | poly(A) binding protein 8 | chr1:18416740-18419753 FORWARD LENGTH=671	>AT4G34110.1 | Symbols: PAB2, PABP2, ATPAB2 | poly(A) binding protein 2 | chr4:16336732-16339892 FORWARD LENGTH=629;>AT1G49760.2 | Symbols: PAB8 | poly(A) binding protein 8 | chr1:18416740-18419753 FORWARD LENGTH=671;>AT1G49760.1 | Symbols: PAB8, PABP8 | poly(A) binding protein 8 | chr1:18416740-18419753 FORWARD LENGTH=671	1;1;1	1;1;1	1;1;1	>AT4G34110.1 | Symbols: PAB2, PABP2, ATPAB2 | poly(A) binding protein 2 | chr4:16336732-16339892 FORWARD LENGTH=629;>AT1G49760.2 | Symbols: PAB8 | poly(A) binding protein 8 | chr1:18416740-18419753 FORWARD LENGTH=671;>AT1G49760.1 | Symbols: PAB8, PABP8 | p	3	1	1	1	1	0	1	1	0	0	1	0	1	1	0	0	1	0	1	1	0	0	3.8	3.8	3.8	68672	629	629;671;671	1		1	1			0.00031719	3.8	0	3.8	3.8	0	0	178910	43352	0
>AT1G50200.2 | Symbols: ALATS | Alanyl-tRNA synthetase | chr1:18591429-18598167 REVERSE LENGTH=963;>AT1G50200.1 | Symbols: ALATS, ACD | Alanyl-tRNA synthetase | chr1:18591429-18598311 REVERSE LENGTH=1003	>AT1G50200.2 | Symbols: ALATS | Alanyl-tRNA synthetase | chr1:18591429-18598167 REVERSE LENGTH=963;>AT1G50200.1 | Symbols: ALATS, ACD | Alanyl-tRNA synthetase | chr1:18591429-18598311 REVERSE LENGTH=1003	1;1	1;1	1;1	>AT1G50200.2 | Symbols: ALATS | Alanyl-tRNA synthetase | chr1:18591429-18598167 REVERSE LENGTH=963;>AT1G50200.1 | Symbols: ALATS, ACD | Alanyl-tRNA synthetase | chr1:18591429-18598311 REVERSE LENGTH=1003	2	1	1	1	0	0	0	1	0	1	0	0	0	1	0	1	0	0	0	1	0	1	1.5	1.5	1.5	106.01	963	963;1003				1		1	0.0029604	0	0	0	1.5	0	1.5	74888	0	0
>AT5G54640.1 | Symbols: HTA1, RAT5, ATHTA1 | Histone superfamily protein | chr5:22196540-22197279 FORWARD LENGTH=130;>AT4G27230.2 | Symbols: HTA2 | histone H2A 2 | chr4:13637515-13638325 REVERSE LENGTH=131;>AT4G27230.1 | Symbols: HTA2 | histone H2A 2 | chr4:13637515-13638325 REVERSE LENGTH=131;>AT1G51060.1 | Symbols: HTA10 | histone H2A 10 | chr1:18926948-18927443 FORWARD LENGTH=132;>AT3G20670.1 …	>AT5G54640.1 | Symbols: HTA1, RAT5, ATHTA1 | Histone superfamily protein | chr5:22196540-22197279 FORWARD LENGTH=130;>AT4G27230.2 | Symbols: HTA2 | histone H2A 2 | chr4:13637515-13638325 REVERSE LENGTH=131;>AT4G27230.1 | Symbols: HTA2 | histone H2A 2 | chr4:13637515-13638325 REVERSE LENGTH=131;>AT1G51060.1 | Symbols: HTA10 | histone H2A 10 | chr1:18926948-18927443 FORWARD LENGTH=132;>AT3G20670.1 …	4;4;4;4;3;2;2	4;4;4;4;3;2;2	3;3;3;3;2;1;1	>AT5G54640.1 | Symbols: HTA1, RAT5, ATHTA1 | Histone superfamily protein | chr5:22196540-22197279 FORWARD LENGTH=130;>AT4G27230.2 | Symbols: HTA2 | histone H2A 2 | chr4:13637515-13638325 REVERSE LENGTH=131;>AT4G27230.1 | Symbols: HTA2 | histone H2A 2 | chr	7	4	4	3	4	3	3	3	2	3	4	3	3	3	2	3	3	2	2	2	1	2	52.3	52.3	45.4	13658	130	130;131;131;132;132;142;142	5	4	3	3	2	3	5.6e-29	52.3	30	30	30	12.3	30	13458000	360590	12897000
>AT1G51410.1 | Symbols: | NAD(P)-binding Rossmann-fold superfamily protein | chr1:19059885-19061424 FORWARD LENGTH=325	>AT1G51410.1 | Symbols: | NAD(P)-binding Rossmann-fold superfamily protein | chr1:19059885-19061424 FORWARD LENGTH=325	1	1	1	>AT1G51410.1 | Symbols: | NAD(P)-binding Rossmann-fold superfamily protein | chr1:19059885-19061424 FORWARD LENGTH=325	1	1	1	1	1	0	1	1	1	1	1	0	1	1	1	1	1	0	1	1	1	1	3.7	3.7	3.7	35919	325	325	1		1	1	1	1	0.00063954	3.7	0	3.7	3.7	3.7	3.7	338090	10079	0
>AT1G51710.2 | Symbols: UBP6 | ubiquitin-specific protease 6 | chr1:19175805-19179399 REVERSE LENGTH=443;>AT1G51710.1 | Symbols: UBP6, ATUBP6 | ubiquitin-specific protease 6 | chr1:19175805-19179894 REVERSE LENGTH=482;>AT3G21280.1 | Symbols: UBP7 | ubiquitin-specific protease 7 | chr3:7478166-7482037 REVERSE LENGTH=532	>AT1G51710.2 | Symbols: UBP6 | ubiquitin-specific protease 6 | chr1:19175805-19179399 REVERSE LENGTH=443;>AT1G51710.1 | Symbols: UBP6, ATUBP6 | ubiquitin-specific protease 6 | chr1:19175805-19179894 REVERSE LENGTH=482	8;8;3	8;8;3	8;8;3	>AT1G51710.2 | Symbols: UBP6 | ubiquitin-specific protease 6 | chr1:19175805-19179399 REVERSE LENGTH=443;>AT1G51710.1 | Symbols: UBP6, ATUBP6 | ubiquitin-specific protease 6 | chr1:19175805-19179894 REVERSE LENGTH=482	3	8	8	8	7	7	7	6	6	7	7	7	7	6	6	7	7	7	7	6	6	7	20.3	20.3	20.3	49486	443	443;482;532	7	7	7	6	6	7	1.78e-43	18.3	16.5	18.3	16.5	16.5	18.3	9819000	205220	8307600
>AT1G51980.2 | Symbols: | Insulinase (Peptidase family M16) protein | chr1:19323929-19326771 REVERSE LENGTH=451;>AT3G16480.1 | Symbols: MPPalpha | mitochondrial processing peptidase alpha subunit | chr3:5599906-5602716 FORWARD LENGTH=499;>AT1G51980.1 | Symbols: | Insulinase (Peptidase family M16) protein | chr1:19323692-19326771 REVERSE LENGTH=503	>AT1G51980.2 | Symbols: | Insulinase (Peptidase family M16) protein | chr1:19323929-19326771 REVERSE LENGTH=451;>AT3G16480.1 | Symbols: MPPalpha | mitochondrial processing peptidase alpha subunit | chr3:5599906-5602716 FORWARD LENGTH=499;>AT1G51980.1 | Symbols: | Insulinase (Peptidase family M16) protein | chr1:19323692-19326771 REVERSE LENGTH=503	4;4;4	4;4;4	4;4;4	>AT1G51980.2 | Symbols: | Insulinase (Peptidase family M16) protein | chr1:19323929-19326771 REVERSE LENGTH=451;>AT3G16480.1 | Symbols: MPPalpha | mitochondrial processing peptidase alpha subunit | chr3:5599906-5602716 FORWARD LENGTH=499;>AT1G51980.1 | Sy	3	4	4	4	1	3	2	4	3	3	1	3	2	4	3	3	1	3	2	4	3	3	11.8	11.8	11.8	48615	451	451;499;503	1	3	2	4	3	3	1.11e-11	3.3	8.6	5.3	11.8	8.4	8.4	2547300	19904	1769400
>AT1G52340.1 | Symbols: ABA2, SIS4, GIN1, SDR1, ISI4, SRE1, ATABA2, ATSDR1 | NAD(P)-binding Rossmann-fold superfamily protein | chr1:19489997-19491527 REVERSE LENGTH=285	>AT1G52340.1 | Symbols: ABA2, SIS4, GIN1, SDR1, ISI4, SRE1, ATABA2, ATSDR1 | NAD(P)-binding Rossmann-fold superfamily protein | chr1:19489997-19491527 REVERSE LENGTH=285	1	1	1	>AT1G52340.1 | Symbols: ABA2, SIS4, GIN1, SDR1, ISI4, SRE1, ATABA2, ATSDR1 | NAD(P)-binding Rossmann-fold superfamily protein | chr1:19489997-19491527 REVERSE LENGTH=285	1	1	1	1	0	1	0	0	0	0	0	1	0	0	0	0	0	1	0	0	0	0	2.5	2.5	2.5	30272	285	285		1					0.038717	0	2.5	0	0	0	0	1413000	0	1413000
>AT1G52360.1 | Symbols: | Coatomer, beta' subunit | chr1:19499282-19505397 FORWARD LENGTH=926;>AT1G52360.2 | Symbols: | Coatomer, beta' subunit | chr1:19499420-19505397 FORWARD LENGTH=970;>AT3G15980.1 | Symbols: | Coatomer, beta' subunit | chr3:5411699-5418313 REVERSE LENGTH=909;>AT3G15980.4 | Symbols: | Coatomer, beta' subunit | chr3:5411699-5418313 REVERSE LENGTH=914;>AT3G15980.3 | Symbols: | C…	>AT1G52360.1 | Symbols: | Coatomer, beta' subunit | chr1:19499282-19505397 FORWARD LENGTH=926;>AT1G52360.2 | Symbols: | Coatomer, beta' subunit | chr1:19499420-19505397 FORWARD LENGTH=970;>AT3G15980.1 | Symbols: | Coatomer, beta' subunit | chr3:5411699-5418313 REVERSE LENGTH=909;>AT3G15980.4 | Symbols: | Coatomer, beta' subunit | chr3:5411699-5418313 REVERSE LENGTH=914;>AT3G15980.3 | Symbols: | C…	4;4;3;3;3;3;3;2;2;2	4;4;3;3;3;3;3;2;2;2	4;4;3;3;3;3;3;2;2;2	>AT1G52360.1 | Symbols: | Coatomer, beta subunit | chr1:19499282-19505397 FORWARD LENGTH=926;>AT1G52360.2 | Symbols: | Coatomer, beta subunit | chr1:19499420-19505397 FORWARD LENGTH=970;>AT3G15980.1 | Symbols: | Coatomer, beta subunit | chr3:5411699-	10	4	4	4	2	3	2	3	3	3	2	3	2	3	3	3	2	3	2	3	3	3	4.4	4.4	4.4	104.47	926	926;970;909;914;918;918;930;912;920;1135	2	3	2	3	3	3	9.13e-15	1.9	3	1.9	3	3.3	3	1484900	57740	999150
>AT1G52370.3 | Symbols: | Ribosomal protein L22p/L17e family protein | chr1:19507052-19508699 FORWARD LENGTH=269;>AT1G52370.2 | Symbols: | Ribosomal protein L22p/L17e family protein | chr1:19507052-19508699 FORWARD LENGTH=269;>AT1G52370.1 | Symbols: | Ribosomal protein L22p/L17e family protein | chr1:19507052-19508699 FORWARD LENGTH=269;>AT4G28360.1 | Symbols: | Ribosomal protein L22p/L17e family…	>AT1G52370.3 | Symbols: | Ribosomal protein L22p/L17e family protein | chr1:19507052-19508699 FORWARD LENGTH=269;>AT1G52370.2 | Symbols: | Ribosomal protein L22p/L17e family protein | chr1:19507052-19508699 FORWARD LENGTH=269;>AT1G52370.1 | Symbols: | Ribosomal protein L22p/L17e family protein | chr1:19507052-19508699 FORWARD LENGTH=269;>AT4G28360.1 | Symbols: | Ribosomal protein L22p/L17e family…	2;2;2;2	2;2;2;2	2;2;2;2	>AT1G52370.3 | Symbols: | Ribosomal protein L22p/L17e family protein | chr1:19507052-19508699 FORWARD LENGTH=269;>AT1G52370.2 | Symbols: | Ribosomal protein L22p/L17e family protein | chr1:19507052-19508699 FORWARD LENGTH=269;>AT1G52370.1 | Symbols: | R	4	2	2	2	0	2	0	0	0	0	0	2	0	0	0	0	0	2	0	0	0	0	8.6	8.6	8.6	30156	269	269;269;269;271		2					0.168	0	8.6	0	0	0	0	66563	0	66563
>AT1G52670.1 | Symbols: | Single hybrid motif superfamily protein | chr1:19615119-19617420 REVERSE LENGTH=274	>AT1G52670.1 | Symbols: | Single hybrid motif superfamily protein | chr1:19615119-19617420 REVERSE LENGTH=274	2	2	2	>AT1G52670.1 | Symbols: | Single hybrid motif superfamily protein | chr1:19615119-19617420 REVERSE LENGTH=274	1	2	2	2	1	2	1	1	0	1	1	2	1	1	0	1	1	2	1	1	0	1	15	15	15	29573	274	274	1	2	1	1		1	0.0002876	9.5	15	9.5	9.5	0	5.5	855000	12376	821200
>AT1G52740.1 | Symbols: HTA9 | histone H2A protein 9 | chr1:19645409-19646221 FORWARD LENGTH=134;>AT4G13570.1 | Symbols: HTA4 | histone H2A 4 | chr4:7884516-7885664 FORWARD LENGTH=118;>AT4G13570.2 | Symbols: HTA4 | histone H2A 4 | chr4:7884582-7885664 FORWARD LENGTH=124;>AT3G54560.1 | Symbols: HTA11 | histone H2A 11 | chr3:20196532-20197466 FORWARD LENGTH=136;>AT2G38810.3 | Symbols: HTA8 | histon…	>AT1G52740.1 | Symbols: HTA9 | histone H2A protein 9 | chr1:19645409-19646221 FORWARD LENGTH=134;>AT4G13570.1 | Symbols: HTA4 | histone H2A 4 | chr4:7884516-7885664 FORWARD LENGTH=118;>AT4G13570.2 | Symbols: HTA4 | histone H2A 4 | chr4:7884582-7885664 FORWARD LENGTH=124;>AT3G54560.1 | Symbols: HTA11 | histone H2A 11 | chr3:20196532-20197466 FORWARD LENGTH=136;>AT2G38810.3 | Symbols: HTA8 | histon…	3;2;2;2;2;2;2	2;2;2;2;2;2;2	2;2;2;2;2;2;2	>AT1G52740.1 | Symbols: HTA9 | histone H2A protein 9 | chr1:19645409-19646221 FORWARD LENGTH=134;>AT4G13570.1 | Symbols: HTA4 | histone H2A 4 | chr4:7884516-7885664 FORWARD LENGTH=118;>AT4G13570.2 | Symbols: HTA4 | histone H2A 4 | chr4:7884582-7885664 FORW	7	3	2	2	2	3	2	2	1	2	1	2	1	1	0	1	1	2	1	1	0	1	19.4	12.7	12.7	14271	134	134;118;124;136;136;136;136	1	2	1	1		1	0.000463	14.2	19.4	14.2	14.2	6.7	14.2	2664400	44379	2589500
>AT1G52760.1 | Symbols: LysoPL2 | lysophospholipase 2 | chr1:19651378-19652576 FORWARD LENGTH=332	>AT1G52760.1 | Symbols: LysoPL2 | lysophospholipase 2 | chr1:19651378-19652576 FORWARD LENGTH=332	1	1	1	>AT1G52760.1 | Symbols: LysoPL2 | lysophospholipase 2 | chr1:19651378-19652576 FORWARD LENGTH=332	1	1	1	1	0	0	0	0	0	1	0	0	0	0	0	1	0	0	0	0	0	1	4.2	4.2	4.2	36975	332	332						1	0.893	0	0	0	0	0	4.2	49939	0	0
>AT1G53240.1 | Symbols: mMDH1 | Lactate/malate dehydrogenase family protein | chr1:19854966-19856802 REVERSE LENGTH=341;>AT3G15020.1 | Symbols: mMDH2 | Lactate/malate dehydrogenase family protein | chr3:5056139-5057941 FORWARD LENGTH=341;>AT3G15020.2 | Symbols: mMDH2 | Lactate/malate dehydrogenase family protein | chr3:5056139-5057865 FORWARD LENGTH=316	>AT1G53240.1 | Symbols: mMDH1 | Lactate/malate dehydrogenase family protein | chr1:19854966-19856802 REVERSE LENGTH=341;>AT3G15020.1 | Symbols: mMDH2 | Lactate/malate dehydrogenase family protein | chr3:5056139-5057941 FORWARD LENGTH=341;>AT3G15020.2 | Symbols: mMDH2 | Lactate/malate dehydrogenase family protein | chr3:5056139-5057865 FORWARD LENGTH=316	10;6;5	10;6;5	9;5;4	>AT1G53240.1 | Symbols: mMDH1 | Lactate/malate dehydrogenase family protein | chr1:19854966-19856802 REVERSE LENGTH=341;>AT3G15020.1 | Symbols: mMDH2 | Lactate/malate dehydrogenase family protein | chr3:5056139-5057941 FORWARD LENGTH=341;>AT3G15020.2 | Sym	3	10	10	9	9	8	8	10	9	8	9	8	8	10	9	8	8	7	7	9	8	7	54.3	54.3	51	35804	341	341;341;316	9	8	9	12	12	11	4.71e-90	49.3	45.7	45.7	54.3	41.3	37.8	23056000	573780	16423000
>AT1G53750.1 | Symbols: RPT1A | regulatory particle triple-A 1A | chr1:20065921-20068324 REVERSE LENGTH=426	>AT1G53750.1 | Symbols: RPT1A | regulatory particle triple-A 1A | chr1:20065921-20068324 REVERSE LENGTH=426	3	3	3	>AT1G53750.1 | Symbols: RPT1A | regulatory particle triple-A 1A | chr1:20065921-20068324 REVERSE LENGTH=426	1	3	3	3	2	2	2	3	2	3	2	2	2	3	2	3	2	2	2	3	2	3	8.9	8.9	8.9	47803	426	426	2	2	2	3	2	3	7.43e-43	5.9	5.9	6.6	8.9	6.6	8.9	1457000	26181	1128700
>AT1G53850.2 | Symbols: PAE1 | 20S proteasome alpha subunit E1 | chr1:20104131-20105792 REVERSE LENGTH=237;>AT1G53850.1 | Symbols: PAE1, ATPAE1 | 20S proteasome alpha subunit E1 | chr1:20104131-20105792 REVERSE LENGTH=237;>AT3G14290.1 | Symbols: PAE2 | 20S proteasome alpha subunit E2 | chr3:4764364-4766381 FORWARD LENGTH=237	>AT1G53850.2 | Symbols: PAE1 | 20S proteasome alpha subunit E1 | chr1:20104131-20105792 REVERSE LENGTH=237;>AT1G53850.1 | Symbols: PAE1, ATPAE1 | 20S proteasome alpha subunit E1 | chr1:20104131-20105792 REVERSE LENGTH=237;>AT3G14290.1 | Symbols: PAE2 | 20S proteasome alpha subunit E2 | chr3:4764364-4766381 FORWARD LENGTH=237	2;2;1	2;2;1	2;2;1	>AT1G53850.2 | Symbols: PAE1 | 20S proteasome alpha subunit E1 | chr1:20104131-20105792 REVERSE LENGTH=237;>AT1G53850.1 | Symbols: PAE1, ATPAE1 | 20S proteasome alpha subunit E1 | chr1:20104131-20105792 REVERSE LENGTH=237;>AT3G14290.1 | Symbols: PAE2 | 20S	3	2	2	2	2	2	2	2	2	1	2	2	2	2	2	1	2	2	2	2	2	1	13.1	13.1	13.1	25947	237	237;237;237	2	2	2	2	2	1	0.0363	13.1	13.1	13.1	13.1	13.1	5.1	2403500	45458	2183400
>AT1G54270.1 | Symbols: EIF4A-2 | eif4a-2 | chr1:20260495-20262018 FORWARD LENGTH=412;>AT1G54270.2 | Symbols: EIF4A-2 | eif4a-2 | chr1:20260495-20262018 FORWARD LENGTH=407	>AT1G54270.1 | Symbols: EIF4A-2 | eif4a-2 | chr1:20260495-20262018 FORWARD LENGTH=412;>AT1G54270.2 | Symbols: EIF4A-2 | eif4a-2 | chr1:20260495-20262018 FORWARD LENGTH=407	14;13	2;2	2;2	>AT1G54270.1 | Symbols: EIF4A-2 | eif4a-2 | chr1:20260495-20262018 FORWARD LENGTH=412;>AT1G54270.2 | Symbols: EIF4A-2 | eif4a-2 | chr1:20260495-20262018 FORWARD LENGTH=407	2	14	2	2	8	8	8	10	10	11	0	0	0	0	2	1	0	0	0	0	2	1	43.4	6.6	6.6	46762	412	412;407					2	1	1.05e-95	26.9	23.8	27.9	32.5	32.8	35.4	145930	0	0
>AT1G54580.1 | Symbols: ACP2 | acyl carrier protein 2 | chr1:20389572-20390770 FORWARD LENGTH=136;>AT1G54630.2 | Symbols: ACP3 | acyl carrier protein 3 | chr1:20401993-20402919 REVERSE LENGTH=107	>AT1G54580.1 | Symbols: ACP2 | acyl carrier protein 2 | chr1:20389572-20390770 FORWARD LENGTH=136;>AT1G54630.2 | Symbols: ACP3 | acyl carrier protein 3 | chr1:20401993-20402919 REVERSE LENGTH=107	2;1	2;1	1;0	>AT1G54580.1 | Symbols: ACP2 | acyl carrier protein 2 | chr1:20389572-20390770 FORWARD LENGTH=136;>AT1G54630.2 | Symbols: ACP3 | acyl carrier protein 3 | chr1:20401993-20402919 REVERSE LENGTH=107	2	2	2	1	1	1	1	2	2	2	1	1	1	2	2	2	1	0	1	1	1	1	22.8	22.8	15.4	14528	136	136;107	1	1	1	2	2	2	8.54e-05	15.4	7.4	15.4	22.8	22.8	22.8	200210	39850	0
>AT1G54630.1 | Symbols: ACP3 | acyl carrier protein 3 | chr1:20401642-20402919 REVERSE LENGTH=136	>AT1G54630.1 | Symbols: ACP3 | acyl carrier protein 3 | chr1:20401642-20402919 REVERSE LENGTH=136	2	1	1	>AT1G54630.1 | Symbols: ACP3 | acyl carrier protein 3 | chr1:20401642-20402919 REVERSE LENGTH=136	1	2	1	1	0	1	0	1	2	2	0	0	0	0	1	1	0	0	0	0	1	1	22.8	15.4	15.4	14.65	136	136					1	1	0.0086	0	7.4	0	7.4	22.8	22.8	154260	0	0
>AT3G13470.1 | Symbols: | TCP-1/cpn60 chaperonin family protein | chr3:4389685-4392624 FORWARD LENGTH=596;>AT1G55490.2 | Symbols: CPN60B, LEN1 | chaperonin 60 beta | chr1:20715717-20718673 REVERSE LENGTH=600;>AT1G55490.1 | Symbols: CPN60B, LEN1 | chaperonin 60 beta | chr1:20715717-20718673 REVERSE LENGTH=600	>AT3G13470.1 | Symbols: | TCP-1/cpn60 chaperonin family protein | chr3:4389685-4392624 FORWARD LENGTH=596;>AT1G55490.2 | Symbols: CPN60B, LEN1 | chaperonin 60 beta | chr1:20715717-20718673 REVERSE LENGTH=600;>AT1G55490.1 | Symbols: CPN60B, LEN1 | chaperonin 60 beta | chr1:20715717-20718673 REVERSE LENGTH=600	11;11;11	11;11;11	3;3;3	>AT3G13470.1 | Symbols: | TCP-1/cpn60 chaperonin family protein | chr3:4389685-4392624 FORWARD LENGTH=596;>AT1G55490.2 | Symbols: CPN60B, LEN1 | chaperonin 60 beta | chr1:20715717-20718673 REVERSE LENGTH=600;>AT1G55490.1 | Symbols: CPN60B, LEN1 | chaperon	3	11	11	3	10	9	6	9	9	10	10	9	6	9	9	10	3	3	1	3	2	3	24.7	24.7	7.4	63341	596	596;600;600	10	10	6	9	9	10	1.38e-64	23	20	15.8	21.5	21.5	23	2699200	89121	1859000
>AT1G55900.2 | Symbols: TIM50 | Haloacid dehalogenase-like hydrolase (HAD) superfamily protein | chr1:20903163-20905420 FORWARD LENGTH=370;>AT1G55900.1 | Symbols: TIM50, emb1860 | Haloacid dehalogenase-like hydrolase (HAD) superfamily protein | chr1:20903163-20905420 FORWARD LENGTH=376	>AT1G55900.2 | Symbols: TIM50 | Haloacid dehalogenase-like hydrolase (HAD) superfamily protein | chr1:20903163-20905420 FORWARD LENGTH=370;>AT1G55900.1 | Symbols: TIM50, emb1860 | Haloacid dehalogenase-like hydrolase (HAD) superfamily protein | chr1:20903163-20905420 FORWARD LENGTH=376	1;1	1;1	1;1	>AT1G55900.2 | Symbols: TIM50 | Haloacid dehalogenase-like hydrolase (HAD) superfamily protein | chr1:20903163-20905420 FORWARD LENGTH=370;>AT1G55900.1 | Symbols: TIM50, emb1860 | Haloacid dehalogenase-like hydrolase (HAD) superfamily protein | chr1:209031	2	1	1	1	1	1	1	1	0	0	1	1	1	1	0	0	1	1	1	1	0	0	5.4	5.4	5.4	41.89	370	370;376	1	1	1	1			1.63e-14	5.4	5.4	5.4	5.4	0	0	608610	18204	582470
>AT1G56070.1 | Symbols: LOS1 | Ribosomal protein S5/Elongation factor G/III/V family protein | chr1:20968245-20971077 REVERSE LENGTH=843	>AT1G56070.1 | Symbols: LOS1 | Ribosomal protein S5/Elongation factor G/III/V family protein | chr1:20968245-20971077 REVERSE LENGTH=843	36	36	23	>AT1G56070.1 | Symbols: LOS1 | Ribosomal protein S5/Elongation factor G/III/V family protein | chr1:20968245-20971077 REVERSE LENGTH=843	1	36	36	23	28	27	31	29	28	28	28	27	31	29	28	28	19	18	20	18	18	16	51.4	51.4	33	93.89	843	843	35	35	37	36	32	33	2.35e-285	47.1	40.1	48.3	45.3	41.9	40	77422000	1497400	64469000
>AT1G56110.1 | Symbols: NOP56 | homolog of nucleolar protein NOP56 | chr1:20984544-20986893 REVERSE LENGTH=522;>AT3G12860.1 | Symbols: | NOP56-like pre RNA processing ribonucleoprotein | chr3:4091678-4093921 FORWARD LENGTH=499	>AT1G56110.1 | Symbols: NOP56 | homolog of nucleolar protein NOP56 | chr1:20984544-20986893 REVERSE LENGTH=522	9;4	9;4	9;4	>AT1G56110.1 | Symbols: NOP56 | homolog of nucleolar protein NOP56 | chr1:20984544-20986893 REVERSE LENGTH=522	2	9	9	9	7	9	8	5	3	0	7	9	8	5	3	0	7	9	8	5	3	0	26.8	26.8	26.8	58673	522	522;499	8	10	9	5	3		2.26e-32	18.6	26.8	24.9	10.2	5.9	0	13295000	319960	12789000
>AT1G56200.2 | Symbols: emb1303 | embryo defective 1303 | chr1:21030852-21031886 FORWARD LENGTH=151;>AT1G56200.1 | Symbols: emb1303 | embryo defective 1303 | chr1:21030852-21031886 FORWARD LENGTH=154	>AT1G56200.2 | Symbols: emb1303 | embryo defective 1303 | chr1:21030852-21031886 FORWARD LENGTH=151;>AT1G56200.1 | Symbols: emb1303 | embryo defective 1303 | chr1:21030852-21031886 FORWARD LENGTH=154	1;1	1;1	1;1	>AT1G56200.2 | Symbols: emb1303 | embryo defective 1303 | chr1:21030852-21031886 FORWARD LENGTH=151;>AT1G56200.1 | Symbols: emb1303 | embryo defective 1303 | chr1:21030852-21031886 FORWARD LENGTH=154	2	1	1	1	0	1	1	0	1	1	0	1	1	0	1	1	0	1	1	0	1	1	8.6	8.6	8.6	15702	151	151;154		1	1		1	1	7.17e-11	0	8.6	8.6	0	8.6	8.6	876280	0	859360
>AT1G56330.1 | Symbols: SAR1, ATSAR1, ATSARA1B, ATSAR1B, SAR1B | secretion-associated RAS 1B | chr1:21086845-21088478 REVERSE LENGTH=193;>AT3G62560.1 | Symbols: | Ras-related small GTP-binding family protein | chr3:23137539-23138880 FORWARD LENGTH=193;>AT1G09180.1 | Symbols: ATSAR1, ATSARA1A, SARA1A | secretion-associated RAS super family 1 | chr1:2965147-2965941 FORWARD LENGTH=193;>AT1G02620.1 |…	>AT1G56330.1 | Symbols: SAR1, ATSAR1, ATSARA1B, ATSAR1B, SAR1B | secretion-associated RAS 1B | chr1:21086845-21088478 REVERSE LENGTH=193;>AT3G62560.1 | Symbols: | Ras-related small GTP-binding family protein | chr3:23137539-23138880 FORWARD LENGTH=193;>AT1G09180.1 | Symbols: ATSAR1, ATSARA1A, SARA1A | secretion-associated RAS super family 1 | chr1:2965147-2965941 FORWARD LENGTH=193	9;8;5;1	1;0;0;0	1;0;0;0	>AT1G56330.1 | Symbols: SAR1, ATSAR1, ATSARA1B, ATSAR1B, SAR1B | secretion-associated RAS 1B | chr1:21086845-21088478 REVERSE LENGTH=193;>AT3G62560.1 | Symbols: | Ras-related small GTP-binding family protein | chr3:23137539-23138880 FORWARD LENGTH=193;>AT	4	9	1	1	9	8	8	7	7	7	1	1	1	1	1	1	1	1	1	1	1	1	47.7	6.2	6.2	21986	193	193;193;193;122	1	2	2	2	1	2	1.19e-39	47.7	47.7	46.1	45.1	45.1	45.1	2648900	43903	2499800
>AT1G56340.2 | Symbols: CRT1, CRT1a, AtCRT1a | calreticulin 1a | chr1:21090022-21092630 REVERSE LENGTH=424;>AT1G56340.1 | Symbols: CRT1, CRT1a, AtCRT1a | calreticulin 1a | chr1:21090059-21092630 REVERSE LENGTH=425;>AT1G09210.1 | Symbols: CRT1b, AtCRT1b | calreticulin 1b | chr1:2973217-2976655 REVERSE LENGTH=424	>AT1G56340.2 | Symbols: CRT1, CRT1a, AtCRT1a | calreticulin 1a | chr1:21090022-21092630 REVERSE LENGTH=424;>AT1G56340.1 | Symbols: CRT1, CRT1a, AtCRT1a | calreticulin 1a | chr1:21090059-21092630 REVERSE LENGTH=425	10;10;3	10;10;3	10;10;3	>AT1G56340.2 | Symbols: CRT1, CRT1a, AtCRT1a | calreticulin 1a | chr1:21090022-21092630 REVERSE LENGTH=424;>AT1G56340.1 | Symbols: CRT1, CRT1a, AtCRT1a | calreticulin 1a | chr1:21090059-21092630 REVERSE LENGTH=425	3	10	10	10	8	9	7	8	7	8	8	9	7	8	7	8	8	9	7	8	7	8	25	25	25	49142	424	424;425;424	8	9	7	8	8	8	2.47e-71	21.5	25	19.3	22.4	20.3	22.4	22224000	422020	19997000
>AT1G56450.1 | Symbols: PBG1 | 20S proteasome beta subunit G1 | chr1:21141970-21144186 FORWARD LENGTH=246	>AT1G56450.1 | Symbols: PBG1 | 20S proteasome beta subunit G1 | chr1:21141970-21144186 FORWARD LENGTH=246	1	1	1	>AT1G56450.1 | Symbols: PBG1 | 20S proteasome beta subunit G1 | chr1:21141970-21144186 FORWARD LENGTH=246	1	1	1	1	1	1	1	1	1	1	1	1	1	1	1	1	1	1	1	1	1	1	5.7	5.7	5.7	27651	246	246	1	1	1	1	2	1	6.99e-07	5.7	5.7	5.7	5.7	5.7	5.7	1012300	31389	874540
>AT1G57720.2 | Symbols: | Translation elongation factor EF1B, gamma chain | chr1:21377873-21380114 FORWARD LENGTH=413;>AT1G57720.1 | Symbols: | Translation elongation factor EF1B, gamma chain | chr1:21377873-21380114 FORWARD LENGTH=413	>AT1G57720.2 | Symbols: | Translation elongation factor EF1B, gamma chain | chr1:21377873-21380114 FORWARD LENGTH=413;>AT1G57720.1 | Symbols: | Translation elongation factor EF1B, gamma chain | chr1:21377873-21380114 FORWARD LENGTH=413	9;9	9;9	5;5	>AT1G57720.2 | Symbols: | Translation elongation factor EF1B, gamma chain | chr1:21377873-21380114 FORWARD LENGTH=413;>AT1G57720.1 | Symbols: | Translation elongation factor EF1B, gamma chain | chr1:21377873-21380114 FORWARD LENGTH=413	2	9	9	5	7	5	6	9	8	8	7	5	6	9	8	8	4	3	4	5	5	4	32	32	17.7	46.4	413	413;413	9	6	6	10	9	9	1.3e-59	25.4	19.1	23	32	28.1	29.1	11942000	306700	9541100
>AT1G58350.3 | Symbols: ZW18 | Putative serine esterase family protein | chr1:21663131-21666827 REVERSE LENGTH=711;>AT1G58350.2 | Symbols: ZW18 | Putative serine esterase family protein | chr1:21663131-21666827 REVERSE LENGTH=794;>AT1G58350.1 | Symbols: ZW18 | Putative serine esterase family protein | chr1:21663131-21666827 REVERSE LENGTH=794	>AT1G58350.3 | Symbols: ZW18 | Putative serine esterase family protein | chr1:21663131-21666827 REVERSE LENGTH=711;>AT1G58350.2 | Symbols: ZW18 | Putative serine esterase family protein | chr1:21663131-21666827 REVERSE LENGTH=794;>AT1G58350.1 | Symbols: ZW18 | Putative serine esterase family protein | chr1:21663131-21666827 REVERSE LENGTH=794	1;1;1	1;1;1	1;1;1	>AT1G58350.3 | Symbols: ZW18 | Putative serine esterase family protein | chr1:21663131-21666827 REVERSE LENGTH=711;>AT1G58350.2 | Symbols: ZW18 | Putative serine esterase family protein | chr1:21663131-21666827 REVERSE LENGTH=794;>AT1G58350.1 | Symbols:	3	1	1	1	0	1	0	0	0	0	0	1	0	0	0	0	0	1	0	0	0	0	1.7	1.7	1.7	81395	711	711;794;794		1					0.0035764	0	1.7	0	0	0	0	867320	0	867320
>AT1G59359.1 | Symbols: | Ribosomal protein S5 family protein | chr1:21842537-21843733 REVERSE LENGTH=284;>AT1G58983.1 | Symbols: | Ribosomal protein S5 family protein | chr1:21806279-21807475 REVERSE LENGTH=284;>AT1G58684.1 | Symbols: | Ribosomal protein S5 family protein | chr1:21770021-21771217 REVERSE LENGTH=284;>AT1G58380.1 | Symbols: XW6 | Ribosomal protein S5 family protein | chr1:21689115…	>AT1G59359.1 | Symbols: | Ribosomal protein S5 family protein | chr1:21842537-21843733 REVERSE LENGTH=284;>AT1G58983.1 | Symbols: | Ribosomal protein S5 family protein | chr1:21806279-21807475 REVERSE LENGTH=284;>AT1G58684.1 | Symbols: | Ribosomal protein S5 family protein | chr1:21770021-21771217 REVERSE LENGTH=284;>AT1G58380.1 | Symbols: XW6 | Ribosomal protein S5 family protein | chr1:21689115…	10;10;10;10	4;4;4;4	4;4;4;4	>AT1G59359.1 | Symbols: | Ribosomal protein S5 family protein | chr1:21842537-21843733 REVERSE LENGTH=284;>AT1G58983.1 | Symbols: | Ribosomal protein S5 family protein | chr1:21806279-21807475 REVERSE LENGTH=284;>AT1G58684.1 | Symbols: | Ribosomal prote	4	10	4	4	8	8	8	8	8	9	4	3	3	3	3	3	4	3	3	3	3	3	35.9	15.5	15.5	30771	284	284;284;284;284	6	5	5	5	5	5	1.58e-73	31	33.5	33.5	31.7	33.8	34.2	9294400	211740	7784700
>AT1G60730.2 | Symbols: | NAD(P)-linked oxidoreductase superfamily protein | chr1:22358613-22360082 REVERSE LENGTH=251;>AT1G60750.1 | Symbols: | NAD(P)-linked oxidoreductase superfamily protein | chr1:22362293-22363854 REVERSE LENGTH=330;>AT1G60730.1 | Symbols: | NAD(P)-linked oxidoreductase superfamily protein | chr1:22358327-22360082 REVERSE LENGTH=345;>AT1G60710.1 | Symbols: ATB2 | NAD(P)-link…	>AT1G60730.2 | Symbols: | NAD(P)-linked oxidoreductase superfamily protein | chr1:22358613-22360082 REVERSE LENGTH=251;>AT1G60750.1 | Symbols: | NAD(P)-linked oxidoreductase superfamily protein | chr1:22362293-22363854 REVERSE LENGTH=330;>AT1G60730.1 | Symbols: | NAD(P)-linked oxidoreductase superfamily protein | chr1:22358327-22360082 REVERSE LENGTH=345;>AT1G60710.1 | Symbols: ATB2 | NAD(P)-link…	1;1;1;1;1;1;1	1;1;1;1;1;1;1	1;1;1;1;1;1;1	>AT1G60730.2 | Symbols: | NAD(P)-linked oxidoreductase superfamily protein | chr1:22358613-22360082 REVERSE LENGTH=251;>AT1G60750.1 | Symbols: | NAD(P)-linked oxidoreductase superfamily protein | chr1:22362293-22363854 REVERSE LENGTH=330;>AT1G60730.1 | S	7	1	1	1	1	0	1	1	1	1	1	0	1	1	1	1	1	0	1	1	1	1	5.2	5.2	5.2	27496	251	251;330;345;345;345;346;365	1		1	1	1	1	0.012387	5.2	0	5.2	5.2	5.2	5.2	141930	10428	0
>AT1G61570.1 | Symbols: TIM13 | translocase of the inner mitochondrial membrane 13 | chr1:22718897-22719473 REVERSE LENGTH=87	>AT1G61570.1 | Symbols: TIM13 | translocase of the inner mitochondrial membrane 13 | chr1:22718897-22719473 REVERSE LENGTH=87	2	2	2	>AT1G61570.1 | Symbols: TIM13 | translocase of the inner mitochondrial membrane 13 | chr1:22718897-22719473 REVERSE LENGTH=87	1	2	2	2	2	2	1	2	2	2	2	2	1	2	2	2	2	2	1	2	2	2	29.9	29.9	29.9	94116	87	87	3	3	1	3	3	2	4.39e-34	29.9	29.9	11.5	29.9	29.9	29.9	2990700	158430	2674200
>AT1G62020.1 | Symbols: | Coatomer, alpha subunit | chr1:22919814-22923728 FORWARD LENGTH=1216	>AT1G62020.1 | Symbols: | Coatomer, alpha subunit | chr1:22919814-22923728 FORWARD LENGTH=1216	9	2	2	>AT1G62020.1 | Symbols: | Coatomer, alpha subunit | chr1:22919814-22923728 FORWARD LENGTH=1216	1	9	2	2	8	7	6	8	5	6	2	2	2	1	1	1	2	2	2	1	1	1	10.1	3.5	3.5	136.56	1216	1216	2	2	2	1	1	1	5.61e-35	9.1	7.7	7.6	8	5.5	5.4	2104200	45687	1936000
>AT1G62380.1 | Symbols: ACO2, ATACO2 | ACC oxidase 2 | chr1:23082340-23084068 FORWARD LENGTH=320	>AT1G62380.1 | Symbols: ACO2, ATACO2 | ACC oxidase 2 | chr1:23082340-23084068 FORWARD LENGTH=320	3	3	3	>AT1G62380.1 | Symbols: ACO2, ATACO2 | ACC oxidase 2 | chr1:23082340-23084068 FORWARD LENGTH=320	1	3	3	3	3	3	2	3	3	3	3	3	2	3	3	3	3	3	2	3	3	3	12.5	12.5	12.5	36183	320	320	3	3	2	3	3	3	3.39e-13	12.5	12.5	6.9	12.5	12.5	12.5	3924800	121090	3253300
>AT1G63660.1 | Symbols: | GMP synthase (glutamine-hydrolyzing), putative / glutamine amidotransferase, putative | chr1:23604127-23607080 REVERSE LENGTH=534;>AT1G63660.2 | Symbols: | GMP synthase (glutamine-hydrolyzing), putative / glutamine amidotransferase, putative | chr1:23604874-23607080 REVERSE LENGTH=434	>AT1G63660.1 | Symbols: | GMP synthase (glutamine-hydrolyzing), putative / glutamine amidotransferase, putative | chr1:23604127-23607080 REVERSE LENGTH=534;>AT1G63660.2 | Symbols: | GMP synthase (glutamine-hydrolyzing), putative / glutamine amidotransferase, putative | chr1:23604874-23607080 REVERSE LENGTH=434	4;3	4;3	4;3	>AT1G63660.1 | Symbols: | GMP synthase (glutamine-hydrolyzing), putative / glutamine amidotransferase, putative | chr1:23604127-23607080 REVERSE LENGTH=534;>AT1G63660.2 | Symbols: | GMP synthase (glutamine-hydrolyzing), putative / glutamine amidotransfer	2	4	4	4	2	3	2	3	1	3	2	3	2	3	1	3	2	3	2	3	1	3	8.2	8.2	8.2	59314	534	534;434	2	4	2	3	1	4	2.23e-45	4.7	6.6	4.7	6.6	1.9	5.4	1807600	32902	1562700
>AT1G63770.4 | Symbols: | Peptidase M1 family protein | chr1:23657791-23663476 REVERSE LENGTH=895;>AT1G63770.2 | Symbols: | Peptidase M1 family protein | chr1:23658165-23664243 REVERSE LENGTH=945;>AT1G63770.3 | Symbols: | Peptidase M1 family protein | chr1:23657791-23664243 REVERSE LENGTH=987;>AT1G63770.5 | Symbols: | Peptidase M1 family protein | chr1:23657791-23664243 REVERSE LENGTH=1013	>AT1G63770.4 | Symbols: | Peptidase M1 family protein | chr1:23657791-23663476 REVERSE LENGTH=895;>AT1G63770.2 | Symbols: | Peptidase M1 family protein | chr1:23658165-23664243 REVERSE LENGTH=945;>AT1G63770.3 | Symbols: | Peptidase M1 family protein | chr1:23657791-23664243 REVERSE LENGTH=987;>AT1G63770.5 | Symbols: | Peptidase M1 family protein | chr1:23657791-23664243 REVERSE LENGTH=1013	1;1;1;1	1;1;1;1	1;1;1;1	>AT1G63770.4 | Symbols: | Peptidase M1 family protein | chr1:23657791-23663476 REVERSE LENGTH=895;>AT1G63770.2 | Symbols: | Peptidase M1 family protein | chr1:23658165-23664243 REVERSE LENGTH=945;>AT1G63770.3 | Symbols: | Peptidase M1 family protein | c	4	1	1	1	1	1	1	1	1	1	1	1	1	1	1	1	1	1	1	1	1	1	1.2	1.2	1.2	100.57	895	895;945;987;1013	1	1	1	1	1	1	0.0052386	1.2	1.2	1.2	1.2	1.2	1.2	616700	19084	455930
>AT1G63940.4 | Symbols: MDAR6 | monodehydroascorbate reductase 6 | chr1:23730206-23733534 FORWARD LENGTH=482;>AT1G63940.1 | Symbols: MDAR6 | monodehydroascorbate reductase 6 | chr1:23730206-23733534 FORWARD LENGTH=486;>AT1G63940.2 | Symbols: MDAR6 | monodehydroascorbate reductase 6 | chr1:23730095-23733534 FORWARD LENGTH=493	>AT1G63940.4 | Symbols: MDAR6 | monodehydroascorbate reductase 6 | chr1:23730206-23733534 FORWARD LENGTH=482;>AT1G63940.1 | Symbols: MDAR6 | monodehydroascorbate reductase 6 | chr1:23730206-23733534 FORWARD LENGTH=486;>AT1G63940.2 | Symbols: MDAR6 | monodehydroascorbate reductase 6 | chr1:23730095-23733534 FORWARD LENGTH=493	1;1;1	1;1;1	1;1;1	>AT1G63940.4 | Symbols: MDAR6 | monodehydroascorbate reductase 6 | chr1:23730206-23733534 FORWARD LENGTH=482;>AT1G63940.1 | Symbols: MDAR6 | monodehydroascorbate reductase 6 | chr1:23730206-23733534 FORWARD LENGTH=486;>AT1G63940.2 | Symbols: MDAR6 | monode	3	1	1	1	1	1	1	1	0	0	1	1	1	1	0	0	1	1	1	1	0	0	4.1	4.1	4.1	52115	482	482;486;493	1	1	1	1			0.00033013	4.1	4.1	4.1	4.1	0	0	224490	6837	208670
>AT1G63970.2 | Symbols: ISPF, MECPS | isoprenoid F | chr1:23738923-23740336 REVERSE LENGTH=223;>AT1G63970.1 | Symbols: ISPF, MECPS | isoprenoid F | chr1:23738923-23740336 REVERSE LENGTH=231	>AT1G63970.2 | Symbols: ISPF, MECPS | isoprenoid F | chr1:23738923-23740336 REVERSE LENGTH=223;>AT1G63970.1 | Symbols: ISPF, MECPS | isoprenoid F | chr1:23738923-23740336 REVERSE LENGTH=231	1;1	1;1	1;1	>AT1G63970.2 | Symbols: ISPF, MECPS | isoprenoid F | chr1:23738923-23740336 REVERSE LENGTH=223;>AT1G63970.1 | Symbols: ISPF, MECPS | isoprenoid F | chr1:23738923-23740336 REVERSE LENGTH=231	2	1	1	1	1	1	1	1	0	0	1	1	1	1	0	0	1	1	1	1	0	0	5.4	5.4	5.4	23974	223	223;231	1	1	1	1			0.00020689	5.4	5.4	5.4	5.4	0	0	1327000	18257	1303500
>AT1G64090.1 | Symbols: RTNLB3 | Reticulan like protein B3 | chr1:23789395-23790669 FORWARD LENGTH=255;>AT1G64090.2 | Symbols: RTNLB3 | Reticulan like protein B3 | chr1:23789395-23790669 FORWARD LENGTH=271;>AT5G41600.1 | Symbols: BTI3, RTNLB4 | VIRB2-interacting protein 3 | chr5:16636230-16637472 FORWARD LENGTH=257	>AT1G64090.1 | Symbols: RTNLB3 | Reticulan like protein B3 | chr1:23789395-23790669 FORWARD LENGTH=255;>AT1G64090.2 | Symbols: RTNLB3 | Reticulan like protein B3 | chr1:23789395-23790669 FORWARD LENGTH=271	4;2;1	4;2;1	4;2;1	>AT1G64090.1 | Symbols: RTNLB3 | Reticulan like protein B3 | chr1:23789395-23790669 FORWARD LENGTH=255;>AT1G64090.2 | Symbols: RTNLB3 | Reticulan like protein B3 | chr1:23789395-23790669 FORWARD LENGTH=271	3	4	4	4	2	4	3	3	3	3	2	4	3	3	3	3	2	4	3	3	3	3	13.3	13.3	13.3	28696	255	255;271;257	2	4	3	3	3	3	0.000242	5.9	13.3	11	11	11	11	3901400	55627	3519900
>AT3G02360.2 | Symbols: | 6-phosphogluconate dehydrogenase family protein | chr3:482498-483958 FORWARD LENGTH=486;>AT3G02360.1 | Symbols: | 6-phosphogluconate dehydrogenase family protein | chr3:482498-483958 FORWARD LENGTH=486;>AT1G64190.1 | Symbols: | 6-phosphogluconate dehydrogenase family protein | chr1:23825549-23827012 REVERSE LENGTH=487	>AT3G02360.2 | Symbols: | 6-phosphogluconate dehydrogenase family protein | chr3:482498-483958 FORWARD LENGTH=486;>AT3G02360.1 | Symbols: | 6-phosphogluconate dehydrogenase family protein | chr3:482498-483958 FORWARD LENGTH=486;>AT1G64190.1 | Symbols: | 6-phosphogluconate dehydrogenase family protein | chr1:23825549-23827012 REVERSE LENGTH=487	2;2;2	1;1;1	1;1;1	>AT3G02360.2 | Symbols: | 6-phosphogluconate dehydrogenase family protein | chr3:482498-483958 FORWARD LENGTH=486;>AT3G02360.1 | Symbols: | 6-phosphogluconate dehydrogenase family protein | chr3:482498-483958 FORWARD LENGTH=486;>AT1G64190.1 | Symbols: |	3	2	1	1	1	1	2	2	1	2	1	0	1	1	0	1	1	0	1	1	0	1	6.2	4.1	4.1	53577	486	486;486;487	2		2	2		2	0.0034	4.1	2.1	6.2	6.2	2.1	6.2	230780	44654	0
>AT4G11150.1 | Symbols: TUF, emb2448, TUFF, VHA-E1 | vacuolar ATP synthase subunit E1 | chr4:6800091-6801696 FORWARD LENGTH=230;>AT1G64200.1 | Symbols: VHA-E3 | vacuolar H+-ATPase subunit E isoform 3 | chr1:23828537-23830002 REVERSE LENGTH=237	>AT4G11150.1 | Symbols: TUF, emb2448, TUFF, VHA-E1 | vacuolar ATP synthase subunit E1 | chr4:6800091-6801696 FORWARD LENGTH=230;>AT1G64200.1 | Symbols: VHA-E3 | vacuolar H+-ATPase subunit E isoform 3 | chr1:23828537-23830002 REVERSE LENGTH=237	1;1	1;1	1;1	>AT4G11150.1 | Symbols: TUF, emb2448, TUFF, VHA-E1 | vacuolar ATP synthase subunit E1 | chr4:6800091-6801696 FORWARD LENGTH=230;>AT1G64200.1 | Symbols: VHA-E3 | vacuolar H+-ATPase subunit E isoform 3 | chr1:23828537-23830002 REVERSE LENGTH=237	2	1	1	1	1	1	1	1	1	0	1	1	1	1	1	0	1	1	1	1	1	0	5.7	5.7	5.7	26.06	230	230;237	1	1	1	1	1		0.0178	5.7	5.7	5.7	5.7	5.7	0	1382300	20820	1317400
>AT1G65930.1 | Symbols: cICDH | cytosolic NADP+-dependent isocitrate dehydrogenase | chr1:24539088-24541861 FORWARD LENGTH=410;>AT1G54340.1 | Symbols: ICDH | isocitrate dehydrogenase | chr1:20283520-20286506 FORWARD LENGTH=416;>AT5G14590.1 | Symbols: | Isocitrate/isopropylmalate dehydrogenase family protein | chr5:4703533-4706627 REVERSE LENGTH=485	>AT1G65930.1 | Symbols: cICDH | cytosolic NADP+-dependent isocitrate dehydrogenase | chr1:24539088-24541861 FORWARD LENGTH=410	6;2;1	6;2;1	6;2;1	>AT1G65930.1 | Symbols: cICDH | cytosolic NADP+-dependent isocitrate dehydrogenase | chr1:24539088-24541861 FORWARD LENGTH=410	3	6	6	6	3	6	3	5	3	4	3	6	3	5	3	4	3	6	3	5	3	4	16.8	16.8	16.8	45746	410	410;416;485	3	6	3	5	3	4	1.88e-35	9.5	16.8	10.2	14.6	8.3	10.2	5191000	92868	4561300
>AT1G65980.1 | Symbols: TPX1 | thioredoxin-dependent peroxidase 1 | chr1:24559524-24560753 REVERSE LENGTH=162;>AT1G65980.2 | Symbols: TPX1 | thioredoxin-dependent peroxidase 1 | chr1:24559595-24560753 REVERSE LENGTH=121;>AT1G65970.1 | Symbols: TPX2 | thioredoxin-dependent peroxidase 2 | chr1:24557527-24558229 REVERSE LENGTH=162;>AT1G60740.1 | Symbols: | Thioredoxin superfamily protein | chr1:2236…	>AT1G65980.1 | Symbols: TPX1 | thioredoxin-dependent peroxidase 1 | chr1:24559524-24560753 REVERSE LENGTH=162	4;1;1;1	4;1;1;1	4;1;1;1	>AT1G65980.1 | Symbols: TPX1 | thioredoxin-dependent peroxidase 1 | chr1:24559524-24560753 REVERSE LENGTH=162	4	4	4	4	3	2	4	4	3	3	3	2	4	4	3	3	3	2	4	4	3	3	53.1	53.1	53.1	17428	162	162;121;162;162	3	2	4	4	3	3	5.92e-09	39.5	27.2	53.1	53.1	39.5	39.5	4758000	168540	3641600
>AT5G37780.1 | Symbols: CAM1, TCH1, ACAM-1 | calmodulin 1 | chr5:15004769-15006117 REVERSE LENGTH=149;>AT1G66410.1 | Symbols: CAM4, ACAM-4 | calmodulin 4 | chr1:24774431-24775785 REVERSE LENGTH=149;>AT1G66410.2 | Symbols: CAM4 | calmodulin 4 | chr1:24774431-24775785 REVERSE LENGTH=159;>AT5G37780.2 | Symbols: CAM1, TCH1, ACAM-1 | calmodulin 1 | chr5:15004769-15006117 REVERSE LENGTH=164;>AT5G37780.…	>AT5G37780.1 | Symbols: CAM1, TCH1, ACAM-1 | calmodulin 1 | chr5:15004769-15006117 REVERSE LENGTH=149;>AT1G66410.1 | Symbols: CAM4, ACAM-4 | calmodulin 4 | chr1:24774431-24775785 REVERSE LENGTH=149;>AT1G66410.2 | Symbols: CAM4 | calmodulin 4 | chr1:24774431-24775785 REVERSE LENGTH=159;>AT5G37780.2 | Symbols: CAM1, TCH1, ACAM-1 | calmodulin 1 | chr5:15004769-15006117 REVERSE LENGTH=164;>AT5G37780.…	7;7;7;7;7	1;1;1;1;1	1;1;1;1;1	>AT5G37780.1 | Symbols: CAM1, TCH1, ACAM-1 | calmodulin 1 | chr5:15004769-15006117 REVERSE LENGTH=149;>AT1G66410.1 | Symbols: CAM4, ACAM-4 | calmodulin 4 | chr1:24774431-24775785 REVERSE LENGTH=149;>AT1G66410.2 | Symbols: CAM4 | calmodulin 4 | chr1:2477443	5	7	1	1	5	5	5	4	3	4	0	1	0	0	0	0	0	1	0	0	0	0	46.3	8.7	8.7	16862	149	149;149;159;164;175		1					1.73e-88	37.6	40.9	37.6	27.5	27.5	27.5	737120	0	737120
>AT1G66580.1 | Symbols: SAG24, RPL10C | senescence associated gene 24 | chr1:24839208-24840439 FORWARD LENGTH=221	>AT1G66580.1 | Symbols: SAG24, RPL10C | senescence associated gene 24 | chr1:24839208-24840439 FORWARD LENGTH=221	6	6	2	>AT1G66580.1 | Symbols: SAG24, RPL10C | senescence associated gene 24 | chr1:24839208-24840439 FORWARD LENGTH=221	1	6	6	2	5	5	5	5	3	6	5	5	5	5	3	6	1	2	1	1	0	2	28.1	28.1	10.9	24929	221	221	5	5	5	5	3	6	5.4e-37	22.6	24.9	22.6	22.6	14	28.1	1032700	1073	826370
>AT1G67090.1 | Symbols: RBCS1A | ribulose bisphosphate carboxylase small chain 1A | chr1:25048465-25049249 REVERSE LENGTH=180;>AT5G38410.2 | Symbols: | Ribulose bisphosphate carboxylase (small chain) family protein | chr5:15377501-15378306 REVERSE LENGTH=174;>AT5G38430.1 | Symbols: | Ribulose bisphosphate carboxylase (small chain) family protein | chr5:15384350-15385155 REVERSE LENGTH=181;>AT5G38…	>AT1G67090.1 | Symbols: RBCS1A | ribulose bisphosphate carboxylase small chain 1A | chr1:25048465-25049249 REVERSE LENGTH=180;>AT5G38410.2 | Symbols: | Ribulose bisphosphate carboxylase (small chain) family protein | chr5:15377501-15378306 REVERSE LENGTH=174;>AT5G38430.1 | Symbols: | Ribulose bisphosphate carboxylase (small chain) family protein | chr5:15384350-15385155 REVERSE LENGTH=181;>AT5G38…	2;1;1;1;1;1	2;1;1;1;1;1	2;1;1;1;1;1	>AT1G67090.1 | Symbols: RBCS1A | ribulose bisphosphate carboxylase small chain 1A | chr1:25048465-25049249 REVERSE LENGTH=180;>AT5G38410.2 | Symbols: | Ribulose bisphosphate carboxylase (small chain) family protein | chr5:15377501-15378306 REVERSE LENGTH=	6	2	2	2	0	1	1	1	1	1	0	1	1	1	1	1	0	1	1	1	1	1	11.1	11.1	11.1	20216	180	180;174;181;181;181;186		1	1	1	1	1	0.00062965	0	4.4	4.4	4.4	4.4	6.7	800790	0	520900
>AT1G68680.1 | Symbols: | unknown protein; FUNCTIONS IN: molecular_function unknown; INVOLVED IN: biological_process unknown; LOCATED IN: chloroplast; EXPRESSED IN: 23 plant structures; EXPRESSED DURING: 16 growth stages; Has 20 Blast hits to 20 proteins in 11 species: Archae - 0; Bacteria - 0; Metazoa - 0; Fungi - 0; Plants - 20; Viruses - 0; Other Eukaryotes - 0 (source: NCBI BLink). | chr1:257…	>AT1G68680.1 | Symbols: | unknown protein; FUNCTIONS IN: molecular_function unknown; INVOLVED IN: biological_process unknown; LOCATED IN: chloroplast; EXPRESSED IN: 23 plant structures; EXPRESSED DURING: 16 growth stages; Has 20 Blast hits to 20 proteins in 11 species: Archae - 0; Bacteria - 0; Metazoa - 0; Fungi - 0; Plants - 20; Viruses - 0; Other Eukaryotes - 0 (source: NCBI BLink). | chr1:257…	2	2	2	>AT1G68680.1 | Symbols: | unknown protein; FUNCTIONS IN: molecular_function unknown; INVOLVED IN: biological_process unknown; LOCATED IN: chloroplast; EXPRESSED IN: 23 plant structures; EXPRESSED DURING: 16 growth stages; Has 20 Blast hits to 20 proteins	1	2	2	2	1	2	1	1	1	1	1	2	1	1	1	1	1	2	1	1	1	1	37.3	37.3	37.3	83509	75	75	1	2	1	1	1	1	8.51e-11	20	37.3	20	20	17.3	17.3	2960500	79199	2828200
>AT1G69010.1 | Symbols: BIM2 | BES1-interacting Myc-like protein 2 | chr1:25941804-25943599 FORWARD LENGTH=311	>AT1G69010.1 | Symbols: BIM2 | BES1-interacting Myc-like protein 2 | chr1:25941804-25943599 FORWARD LENGTH=311	1	1	1	>AT1G69010.1 | Symbols: BIM2 | BES1-interacting Myc-like protein 2 | chr1:25941804-25943599 FORWARD LENGTH=311	1	1	1	1	1	0	0	0	0	0	1	0	0	0	0	0	1	0	0	0	0	0	2.9	2.9	2.9	34487	311	311	1						0.011262	2.9	0	0	0	0	0	145310	145310	0
>AT1G69410.1 | Symbols: ATELF5A-3, ELF5A-3 | eukaryotic elongation factor 5A-3 | chr1:26089301-26090194 FORWARD LENGTH=158	>AT1G69410.1 | Symbols: ATELF5A-3, ELF5A-3 | eukaryotic elongation factor 5A-3 | chr1:26089301-26090194 FORWARD LENGTH=158	1	1	1	>AT1G69410.1 | Symbols: ATELF5A-3, ELF5A-3 | eukaryotic elongation factor 5A-3 | chr1:26089301-26090194 FORWARD LENGTH=158	1	1	1	1	0	1	1	1	1	1	0	1	1	1	1	1	0	1	1	1	1	1	10.1	10.1	10.1	17207	158	158		1	1	1	1	1	0.00022479	0	10.1	10.1	10.1	10.1	10.1	1018100	0	921420
>AT1G70730.1 | Symbols: PGM2 | Phosphoglucomutase/phosphomannomutase family protein | chr1:26669020-26672726 REVERSE LENGTH=585;>AT1G70730.2 | Symbols: PGM2 | Phosphoglucomutase/phosphomannomutase family protein | chr1:26669020-26673166 REVERSE LENGTH=605;>AT1G70730.3 | Symbols: PGM2 | Phosphoglucomutase/phosphomannomutase family protein | chr1:26669020-26673166 REVERSE LENGTH=662	>AT1G70730.1 | Symbols: PGM2 | Phosphoglucomutase/phosphomannomutase family protein | chr1:26669020-26672726 REVERSE LENGTH=585;>AT1G70730.2 | Symbols: PGM2 | Phosphoglucomutase/phosphomannomutase family protein | chr1:26669020-26673166 REVERSE LENGTH=605;>AT1G70730.3 | Symbols: PGM2 | Phosphoglucomutase/phosphomannomutase family protein | chr1:26669020-26673166 REVERSE LENGTH=662	5;5;5	1;1;1	1;1;1	>AT1G70730.1 | Symbols: PGM2 | Phosphoglucomutase/phosphomannomutase family protein | chr1:26669020-26672726 REVERSE LENGTH=585;>AT1G70730.2 | Symbols: PGM2 | Phosphoglucomutase/phosphomannomutase family protein | chr1:26669020-26673166 REVERSE LENGTH=605;	3	5	1	1	4	3	4	5	5	5	1	0	1	1	1	1	1	0	1	1	1	1	10.8	2.4	2.4	63481	585	585;605;662	1		1	1	1	1	2.36e-25	9.4	7	8.7	10.8	10.8	10.8	226400	24202	0
>AT1G70770.2 | Symbols: | Protein of unknown function DUF2359, transmembrane | chr1:26688622-26691185 REVERSE LENGTH=610;>AT1G70770.1 | Symbols: | Protein of unknown function DUF2359, transmembrane | chr1:26688622-26691185 REVERSE LENGTH=610	>AT1G70770.2 | Symbols: | Protein of unknown function DUF2359, transmembrane | chr1:26688622-26691185 REVERSE LENGTH=610;>AT1G70770.1 | Symbols: | Protein of unknown function DUF2359, transmembrane | chr1:26688622-26691185 REVERSE LENGTH=610	5;5	5;5	5;5	>AT1G70770.2 | Symbols: | Protein of unknown function DUF2359, transmembrane | chr1:26688622-26691185 REVERSE LENGTH=610;>AT1G70770.1 | Symbols: | Protein of unknown function DUF2359, transmembrane | chr1:26688622-26691185 REVERSE LENGTH=610	2	5	5	5	4	5	3	3	2	2	4	5	3	3	2	2	4	5	3	3	2	2	12.5	12.5	12.5	66864	610	610;610	4	5	3	3	2	2	3.1e-11	9.7	12.5	8.2	5.2	3.8	3	4679900	112540	4354400
>AT1G71380.1 | Symbols: ATGH9B3, ATCEL3, CEL3 | cellulase 3 | chr1:26899989-26901749 REVERSE LENGTH=484;>AT1G22880.1 | Symbols: ATGH9B4, ATCEL5, CEL5 | cellulase 5 | chr1:8095770-8097539 FORWARD LENGTH=484;>AT1G22880.2 | Symbols: ATGH9B4, ATCEL5, CEL5 | cellulase 5 | chr1:8096103-8097539 FORWARD LENGTH=400	>AT1G71380.1 | Symbols: ATGH9B3, ATCEL3, CEL3 | cellulase 3 | chr1:26899989-26901749 REVERSE LENGTH=484;>AT1G22880.1 | Symbols: ATGH9B4, ATCEL5, CEL5 | cellulase 5 | chr1:8095770-8097539 FORWARD LENGTH=484	3;2;1	3;2;1	3;2;1	>AT1G71380.1 | Symbols: ATGH9B3, ATCEL3, CEL3 | cellulase 3 | chr1:26899989-26901749 REVERSE LENGTH=484;>AT1G22880.1 | Symbols: ATGH9B4, ATCEL5, CEL5 | cellulase 5 | chr1:8095770-8097539 FORWARD LENGTH=484	3	3	3	3	3	2	3	3	3	2	3	2	3	3	3	2	3	2	3	3	3	2	9.5	9.5	9.5	53273	484	484;484;400	3	2	3	3	3	2	3.74e-09	9.5	3.9	9.5	9.5	9.5	7.4	3389300	100950	2628400
>AT1G71730.1 | Symbols: | unknown protein; Has 52 Blast hits to 52 proteins in 24 species: Archae - 0; Bacteria - 0; Metazoa - 4; Fungi - 0; Plants - 41; Viruses - 0; Other Eukaryotes - 7 (source: NCBI BLink). | chr1:26986298-26986831 REVERSE LENGTH=177	>AT1G71730.1 | Symbols: | unknown protein; Has 52 Blast hits to 52 proteins in 24 species: Archae - 0; Bacteria - 0; Metazoa - 4; Fungi - 0; Plants - 41; Viruses - 0; Other Eukaryotes - 7 (source: NCBI BLink). | chr1:26986298-26986831 REVERSE LENGTH=177	1	1	1	>AT1G71730.1 | Symbols: | unknown protein; Has 52 Blast hits to 52 proteins in 24 species: Archae - 0; Bacteria - 0; Metazoa - 4; Fungi - 0; Plants - 41; Viruses - 0; Other Eukaryotes - 7 (source: NCBI BLink). | chr1:26986298-26986831 REVERSE LENGTH=177	1	1	1	1	1	1	1	1	0	0	1	1	1	1	0	0	1	1	1	1	0	0	9	9	9	19578	177	177	1	2	1	1			0.303	9	9	9	9	0	0	290320	9751.8	272290
>AT1G72150.1 | Symbols: PATL1 | PATELLIN 1 | chr1:27148558-27150652 FORWARD LENGTH=573;>AT1G22530.1 | Symbols: PATL2 | PATELLIN 2 | chr1:7955773-7958326 REVERSE LENGTH=683	>AT1G72150.1 | Symbols: PATL1 | PATELLIN 1 | chr1:27148558-27150652 FORWARD LENGTH=573	4;1	4;1	4;1	>AT1G72150.1 | Symbols: PATL1 | PATELLIN 1 | chr1:27148558-27150652 FORWARD LENGTH=573	2	4	4	4	2	0	3	2	3	4	2	0	3	2	3	4	2	0	3	2	3	4	7.5	7.5	7.5	64046	573	573;683	2		3	2	3	4	5.27e-05	3.7	0	5.6	3.7	5.6	7.5	500490	16827	0
>AT1G72370.2 | Symbols: P40, AP40, RP40, RPSAA | 40s ribosomal protein SA | chr1:27243148-27244842 REVERSE LENGTH=294;>AT1G72370.1 | Symbols: P40, AP40, RP40, RPSAA | 40s ribosomal protein SA | chr1:27243148-27244842 REVERSE LENGTH=298;>AT3G04770.2 | Symbols: RPSAb | 40s ribosomal protein SA B | chr3:1309544-1310846 REVERSE LENGTH=280;>AT3G04770.1 | Symbols: RPSAb | 40s ribosomal protein SA B | c…	>AT1G72370.2 | Symbols: P40, AP40, RP40, RPSAA | 40s ribosomal protein SA | chr1:27243148-27244842 REVERSE LENGTH=294;>AT1G72370.1 | Symbols: P40, AP40, RP40, RPSAA | 40s ribosomal protein SA | chr1:27243148-27244842 REVERSE LENGTH=298	8;8;2;2	8;8;2;2	8;8;2;2	>AT1G72370.2 | Symbols: P40, AP40, RP40, RPSAA | 40s ribosomal protein SA | chr1:27243148-27244842 REVERSE LENGTH=294;>AT1G72370.1 | Symbols: P40, AP40, RP40, RPSAA | 40s ribosomal protein SA | chr1:27243148-27244842 REVERSE LENGTH=298	4	8	8	8	8	6	7	8	7	7	8	6	7	8	7	7	8	6	7	8	7	7	31.6	31.6	31.6	31981	294	294;298;280;332	10	7	9	10	9	9	8.33e-50	31.6	27.6	26.9	31.6	26.9	31.6	33134000	713510	27580000
>AT1G72750.1 | Symbols: ATTIM23-2, TIM23-2 | translocase inner membrane subunit 23-2 | chr1:27383577-27384143 FORWARD LENGTH=188	>AT1G72750.1 | Symbols: ATTIM23-2, TIM23-2 | translocase inner membrane subunit 23-2 | chr1:27383577-27384143 FORWARD LENGTH=188	1	1	1	>AT1G72750.1 | Symbols: ATTIM23-2, TIM23-2 | translocase inner membrane subunit 23-2 | chr1:27383577-27384143 FORWARD LENGTH=188	1	1	1	1	0	1	1	1	1	1	0	1	1	1	1	1	0	1	1	1	1	1	8	8	8	19878	188	188		1	1	1	1	1	0.00311	0	8	8	8	8	8	853920	0	814180
>AT1G73230.1 | Symbols: | Nascent polypeptide-associated complex NAC | chr1:27540506-27541364 REVERSE LENGTH=165	>AT1G73230.1 | Symbols: | Nascent polypeptide-associated complex NAC | chr1:27540506-27541364 REVERSE LENGTH=165	3	1	1	>AT1G73230.1 | Symbols: | Nascent polypeptide-associated complex NAC | chr1:27540506-27541364 REVERSE LENGTH=165	1	3	1	1	2	0	2	3	1	2	1	0	1	1	0	0	1	0	1	1	0	0	20.6	16.4	16.4	18004	165	165	1		1	1			0.00147	20.6	0	16.4	20.6	6.7	10.9	172720	60971	0
>AT1G73940.1 | Symbols: | unknown protein; BEST Arabidopsis thaliana protein match is: unknown protein (TAIR:AT5G49410.2); Has 54 Blast hits to 54 proteins in 11 species: Archae - 0; Bacteria - 0; Metazoa - 0; Fungi - 0; Plants - 54; Viruses - 0; Other Eukaryotes - 0 (source: NCBI BLink). | chr1:27798519-27799522 REVERSE LENGTH=151	>AT1G73940.1 | Symbols: | unknown protein; BEST Arabidopsis thaliana protein match is: unknown protein (TAIR:AT5G49410.2); Has 54 Blast hits to 54 proteins in 11 species: Archae - 0; Bacteria - 0; Metazoa - 0; Fungi - 0; Plants - 54; Viruses - 0; Other Eukaryotes - 0 (source: NCBI BLink). | chr1:27798519-27799522 REVERSE LENGTH=151	1	1	1	>AT1G73940.1 | Symbols: | unknown protein; BEST Arabidopsis thaliana protein match is: unknown protein (TAIR:AT5G49410.2); Has 54 Blast hits to 54 proteins in 11 species: Archae - 0; Bacteria - 0; Metazoa - 0; Fungi - 0; Plants - 54; Viruses - 0; Other Eu	1	1	1	1	1	1	0	1	0	0	1	1	0	1	0	0	1	1	0	1	0	0	11.9	11.9	11.9	17082	151	151	1	1		1			0.28	11.9	11.9	0	11.9	0	0	263160	20172	237110
>AT1G74030.1 | Symbols: ENO1 | enolase 1 | chr1:27839465-27841901 REVERSE LENGTH=477	>AT1G74030.1 | Symbols: ENO1 | enolase 1 | chr1:27839465-27841901 REVERSE LENGTH=477	1	1	1	>AT1G74030.1 | Symbols: ENO1 | enolase 1 | chr1:27839465-27841901 REVERSE LENGTH=477	1	1	1	1	1	0	0	1	1	1	1	0	0	1	1	1	1	0	0	1	1	1	2.5	2.5	2.5	51474	477	477	1			1	1	1	0.0021005	2.5	0	0	2.5	2.5	2.5	152950	23456	0
>AT1G74060.1 | Symbols: | Ribosomal protein L6 family protein | chr1:27850033-27851299 REVERSE LENGTH=233;>AT1G74050.1 | Symbols: | Ribosomal protein L6 family protein | chr1:27847256-27848680 REVERSE LENGTH=233	>AT1G74060.1 | Symbols: | Ribosomal protein L6 family protein | chr1:27850033-27851299 REVERSE LENGTH=233;>AT1G74050.1 | Symbols: | Ribosomal protein L6 family protein | chr1:27847256-27848680 REVERSE LENGTH=233	15;15	15;15	7;7	>AT1G74060.1 | Symbols: | Ribosomal protein L6 family protein | chr1:27850033-27851299 REVERSE LENGTH=233;>AT1G74050.1 | Symbols: | Ribosomal protein L6 family protein | chr1:27847256-27848680 REVERSE LENGTH=233	2	15	15	7	10	11	8	11	12	13	10	11	8	11	12	13	6	6	5	6	6	7	51.9	51.9	27	26008	233	233;233	11	14	9	11	16	16	6.25e-66	47.2	46.8	38.2	46.8	44.2	50.6	23536000	173380	21478000
>AT1G74230.1 | Symbols: GR-RBP5 | glycine-rich RNA-binding protein 5 | chr1:27915346-27916857 FORWARD LENGTH=289	>AT1G74230.1 | Symbols: GR-RBP5 | glycine-rich RNA-binding protein 5 | chr1:27915346-27916857 FORWARD LENGTH=289	2	2	2	>AT1G74230.1 | Symbols: GR-RBP5 | glycine-rich RNA-binding protein 5 | chr1:27915346-27916857 FORWARD LENGTH=289	1	2	2	2	2	0	2	2	0	2	2	0	2	2	0	2	2	0	2	2	0	2	14.9	14.9	14.9	28728	289	289	3		2	2		2	0.0103	14.9	0	14.9	14.9	0	14.9	332740	79625	0
>AT1G74470.1 | Symbols: | Pyridine nucleotide-disulphide oxidoreductase family protein | chr1:27991248-27992845 FORWARD LENGTH=467	>AT1G74470.1 | Symbols: | Pyridine nucleotide-disulphide oxidoreductase family protein | chr1:27991248-27992845 FORWARD LENGTH=467	1	1	1	>AT1G74470.1 | Symbols: | Pyridine nucleotide-disulphide oxidoreductase family protein | chr1:27991248-27992845 FORWARD LENGTH=467	1	1	1	1	1	1	1	1	1	1	1	1	1	1	1	1	1	1	1	1	1	1	2.4	2.4	2.4	51837	467	467	1	1	1	1	1	1	0.0048528	2.4	2.4	2.4	2.4	2.4	2.4	2109300	25992	1933200
>AT1G75270.1 | Symbols: DHAR2 | dehydroascorbate reductase 2 | chr1:28250255-28251237 REVERSE LENGTH=213	>AT1G75270.1 | Symbols: DHAR2 | dehydroascorbate reductase 2 | chr1:28250255-28251237 REVERSE LENGTH=213	1	1	1	>AT1G75270.1 | Symbols: DHAR2 | dehydroascorbate reductase 2 | chr1:28250255-28251237 REVERSE LENGTH=213	1	1	1	1	1	1	1	1	1	0	1	1	1	1	1	0	1	1	1	1	1	0	4.7	4.7	4.7	23407	213	213	1	1	1	1	1		0.139	4.7	4.7	4.7	4.7	4.7	0	1015700	19942	968300
>AT1G75780.1 | Symbols: TUB1 | tubulin beta-1 chain | chr1:28451378-28453602 REVERSE LENGTH=447;>AT5G12250.1 | Symbols: TUB6 | beta-6 tubulin | chr5:3961317-3962971 REVERSE LENGTH=449	>AT1G75780.1 | Symbols: TUB1 | tubulin beta-1 chain | chr1:28451378-28453602 REVERSE LENGTH=447;>AT5G12250.1 | Symbols: TUB6 | beta-6 tubulin | chr5:3961317-3962971 REVERSE LENGTH=449	11;10	1;1	0;0	>AT1G75780.1 | Symbols: TUB1 | tubulin beta-1 chain | chr1:28451378-28453602 REVERSE LENGTH=447;>AT5G12250.1 | Symbols: TUB6 | beta-6 tubulin | chr5:3961317-3962971 REVERSE LENGTH=449	2	11	1	0	11	11	10	11	9	9	1	1	0	1	0	0	0	0	0	0	0	0	29.5	4	0	50217	447	447;449	1	1		1			2.72e-77	29.5	29.5	25.5	29.5	23.7	23.5	0	0	0
>AT1G75950.1 | Symbols: SKP1, ASK1, ATSKP1, SKP1A, UIP1 | S phase kinase-associated protein 1 | chr1:28516715-28517454 FORWARD LENGTH=160;>AT5G42190.1 | Symbols: ASK2, SKP1B | E3 ubiquitin ligase SCF complex subunit SKP1/ASK1 family protein | chr5:16854495-16855516 REVERSE LENGTH=171	>AT1G75950.1 | Symbols: SKP1, ASK1, ATSKP1, SKP1A, UIP1 | S phase kinase-associated protein 1 | chr1:28516715-28517454 FORWARD LENGTH=160;>AT5G42190.1 | Symbols: ASK2, SKP1B | E3 ubiquitin ligase SCF complex subunit SKP1/ASK1 family protein | chr5:16854495-16855516 REVERSE LENGTH=171	3;2	3;2	3;2	>AT1G75950.1 | Symbols: SKP1, ASK1, ATSKP1, SKP1A, UIP1 | S phase kinase-associated protein 1 | chr1:28516715-28517454 FORWARD LENGTH=160;>AT5G42190.1 | Symbols: ASK2, SKP1B | E3 ubiquitin ligase SCF complex subunit SKP1/ASK1 family protein | chr5:16854495	2	3	3	3	1	1	2	3	3	2	1	1	2	3	3	2	1	1	2	3	3	2	17.5	17.5	17.5	17857	160	160;171	1	1	2	3	3	2	1.49e-15	8.1	8.1	17.5	17.5	17.5	16.9	3344300	25093	2643100
>AT1G76180.2 | Symbols: ERD14 | Dehydrin family protein | chr1:28587013-28587657 REVERSE LENGTH=185;>AT1G76180.1 | Symbols: ERD14 | Dehydrin family protein | chr1:28587013-28587657 REVERSE LENGTH=185;>AT1G20440.1 | Symbols: COR47, RD17, AtCOR47 | cold-regulated 47 | chr1:7084722-7085664 REVERSE LENGTH=265	>AT1G76180.2 | Symbols: ERD14 | Dehydrin family protein | chr1:28587013-28587657 REVERSE LENGTH=185;>AT1G76180.1 | Symbols: ERD14 | Dehydrin family protein | chr1:28587013-28587657 REVERSE LENGTH=185;>AT1G20440.1 | Symbols: COR47, RD17, AtCOR47 | cold-regulated 47 | chr1:7084722-7085664 REVERSE LENGTH=265	2;2;1	2;2;1	2;2;1	>AT1G76180.2 | Symbols: ERD14 | Dehydrin family protein | chr1:28587013-28587657 REVERSE LENGTH=185;>AT1G76180.1 | Symbols: ERD14 | Dehydrin family protein | chr1:28587013-28587657 REVERSE LENGTH=185;>AT1G20440.1 | Symbols: COR47, RD17, AtCOR47 | cold-regu	3	2	2	2	0	1	1	2	1	2	0	1	1	2	1	2	0	1	1	2	1	2	11.4	11.4	11.4	20786	185	185;185;265		1	1	2	1	2	0.00013905	0	7	4.3	11.4	4.3	11.4	1088400	0	921970
>AT1G76300.1 | Symbols: SmD3 | snRNP core protein SMD3 | chr1:28625957-28627080 FORWARD LENGTH=128	>AT1G76300.1 | Symbols: SmD3 | snRNP core protein SMD3 | chr1:28625957-28627080 FORWARD LENGTH=128	1	1	1	>AT1G76300.1 | Symbols: SmD3 | snRNP core protein SMD3 | chr1:28625957-28627080 FORWARD LENGTH=128	1	1	1	1	1	1	1	1	1	0	1	1	1	1	1	0	1	1	1	1	1	0	7	7	7	13812	128	128	1	1	1	1	1		0.0071634	7	7	7	7	7	0	626280	14426	573020
>AT1G77120.1 | Symbols: ADH1, ADH, ATADH, ATADH1 | alcohol dehydrogenase 1 | chr1:28975509-28977216 FORWARD LENGTH=379	>AT1G77120.1 | Symbols: ADH1, ADH, ATADH, ATADH1 | alcohol dehydrogenase 1 | chr1:28975509-28977216 FORWARD LENGTH=379	8	8	8	>AT1G77120.1 | Symbols: ADH1, ADH, ATADH, ATADH1 | alcohol dehydrogenase 1 | chr1:28975509-28977216 FORWARD LENGTH=379	1	8	8	8	5	5	6	7	7	7	5	5	6	7	7	7	5	5	6	7	7	7	27.2	27.2	27.2	41178	379	379	6	6	6	8	8	8	2.48e-17	19.5	19.5	21.9	24.5	24.5	21.4	17792000	395760	13231000
>AT1G78300.1 | Symbols: GRF2, 14-3-3OMEGA, GF14 OMEGA | general regulatory factor 2 | chr1:29461883-29463052 FORWARD LENGTH=259	>AT1G78300.1 | Symbols: GRF2, 14-3-3OMEGA, GF14 OMEGA | general regulatory factor 2 | chr1:29461883-29463052 FORWARD LENGTH=259	7	1	1	>AT1G78300.1 | Symbols: GRF2, 14-3-3OMEGA, GF14 OMEGA | general regulatory factor 2 | chr1:29461883-29463052 FORWARD LENGTH=259	1	7	1	1	6	5	5	6	6	6	0	1	0	1	1	1	0	1	0	1	1	1	26.6	5.8	5.8	29161	259	259		1		1	1	1	1.16e-62	20.8	23.9	18.1	26.6	26.6	26.6	662520	0	369150
>AT1G78380.1 | Symbols: ATGSTU19, GST8, GSTU19 | glutathione S-transferase TAU 19 | chr1:29486659-29487819 REVERSE LENGTH=219;>AT1G17170.1 | Symbols: ATGSTU24, GST, GSTU24 | glutathione S-transferase TAU 24 | chr1:5869895-5870691 FORWARD LENGTH=218;>AT1G78320.1 | Symbols: ATGSTU23, GSTU23 | glutathione S-transferase TAU 23 | chr1:29467581-29468358 REVERSE LENGTH=220	>AT1G78380.1 | Symbols: ATGSTU19, GST8, GSTU19 | glutathione S-transferase TAU 19 | chr1:29486659-29487819 REVERSE LENGTH=219	9;1;1	9;1;1	9;1;1	>AT1G78380.1 | Symbols: ATGSTU19, GST8, GSTU19 | glutathione S-transferase TAU 19 | chr1:29486659-29487819 REVERSE LENGTH=219	3	9	9	9	7	8	7	7	6	6	7	8	7	7	6	6	7	8	7	7	6	6	39.3	39.3	39.3	25.65	219	219;218;220	9	10	10	9	8	8	1.29e-36	30.1	34.2	30.1	30.1	24.2	24.2	21549000	462780	17807000
>AT1G78900.2 | Symbols: VHA-A | vacuolar ATP synthase subunit A | chr1:29660463-29664575 FORWARD LENGTH=623;>AT1G78900.1 | Symbols: VHA-A | vacuolar ATP synthase subunit A | chr1:29660463-29664575 FORWARD LENGTH=623	>AT1G78900.2 | Symbols: VHA-A | vacuolar ATP synthase subunit A | chr1:29660463-29664575 FORWARD LENGTH=623;>AT1G78900.1 | Symbols: VHA-A | vacuolar ATP synthase subunit A | chr1:29660463-29664575 FORWARD LENGTH=623	3;3	3;3	3;3	>AT1G78900.2 | Symbols: VHA-A | vacuolar ATP synthase subunit A | chr1:29660463-29664575 FORWARD LENGTH=623;>AT1G78900.1 | Symbols: VHA-A | vacuolar ATP synthase subunit A | chr1:29660463-29664575 FORWARD LENGTH=623	2	3	3	3	3	3	3	3	3	2	3	3	3	3	3	2	3	3	3	3	3	2	5.5	5.5	5.5	68812	623	623;623	3	3	3	3	3	2	8.11e-06	5.5	5.5	5.5	5.5	5.5	3.4	4646100	62572	4168800
>AT1G79230.3 | Symbols: ST1, ATMST1, MST1, ATRDH1 | mercaptopyruvate sulfurtransferase 1 | chr1:29801358-29803679 FORWARD LENGTH=322;>AT1G79230.1 | Symbols: ST1, ATMST1, MST1, ATRDH1, STR1 | mercaptopyruvate sulfurtransferase 1 | chr1:29800824-29803679 FORWARD LENGTH=379	>AT1G79230.3 | Symbols: ST1, ATMST1, MST1, ATRDH1 | mercaptopyruvate sulfurtransferase 1 | chr1:29801358-29803679 FORWARD LENGTH=322;>AT1G79230.1 | Symbols: ST1, ATMST1, MST1, ATRDH1, STR1 | mercaptopyruvate sulfurtransferase 1 | chr1:29800824-29803679 FORWARD LENGTH=379	1;1	1;1	1;1	>AT1G79230.3 | Symbols: ST1, ATMST1, MST1, ATRDH1 | mercaptopyruvate sulfurtransferase 1 | chr1:29801358-29803679 FORWARD LENGTH=322;>AT1G79230.1 | Symbols: ST1, ATMST1, MST1, ATRDH1, STR1 | mercaptopyruvate sulfurtransferase 1 | chr1:29800824-29803679 FOR	2	1	1	1	1	0	0	1	1	1	1	0	0	1	1	1	1	0	0	1	1	1	3.7	3.7	3.7	35628	322	322;379	1			1	1	1	0.00043788	3.7	0	0	3.7	3.7	3.7	235390	19184	0
>AT1G79500.4 | Symbols: AtkdsA1 | Aldolase-type TIM barrel family protein | chr1:29903604-29905989 FORWARD LENGTH=290;>AT1G79500.3 | Symbols: AtkdsA1 | Aldolase-type TIM barrel family protein | chr1:29903604-29905989 FORWARD LENGTH=290;>AT1G79500.2 | Symbols: AtkdsA1 | Aldolase-type TIM barrel family protein | chr1:29903604-29905989 FORWARD LENGTH=290;>AT1G79500.1 | Symbols: AtkdsA1 | Aldolase-ty…	>AT1G79500.4 | Symbols: AtkdsA1 | Aldolase-type TIM barrel family protein | chr1:29903604-29905989 FORWARD LENGTH=290;>AT1G79500.3 | Symbols: AtkdsA1 | Aldolase-type TIM barrel family protein | chr1:29903604-29905989 FORWARD LENGTH=290;>AT1G79500.2 | Symbols: AtkdsA1 | Aldolase-type TIM barrel family protein | chr1:29903604-29905989 FORWARD LENGTH=290;>AT1G79500.1 | Symbols: AtkdsA1 | Aldolase-ty…	1;1;1;1	1;1;1;1	1;1;1;1	>AT1G79500.4 | Symbols: AtkdsA1 | Aldolase-type TIM barrel family protein | chr1:29903604-29905989 FORWARD LENGTH=290;>AT1G79500.3 | Symbols: AtkdsA1 | Aldolase-type TIM barrel family protein | chr1:29903604-29905989 FORWARD LENGTH=290;>AT1G79500.2 | Symbo	4	1	1	1	1	0	1	1	1	1	1	0	1	1	1	1	1	0	1	1	1	1	3.8	3.8	3.8	31656	290	290;290;290;290	1		1	1	1	2	0.012292	3.8	0	3.8	3.8	3.8	3.8	126010	16046	0
>AT1G79530.1 | Symbols: GAPCP-1 | glyceraldehyde-3-phosphate dehydrogenase of plastid 1 | chr1:29916232-29919088 REVERSE LENGTH=422;>AT1G16300.1 | Symbols: GAPCP-2 | glyceraldehyde-3-phosphate dehydrogenase of plastid 2 | chr1:5574433-5577406 FORWARD LENGTH=420	>AT1G79530.1 | Symbols: GAPCP-1 | glyceraldehyde-3-phosphate dehydrogenase of plastid 1 | chr1:29916232-29919088 REVERSE LENGTH=422;>AT1G16300.1 | Symbols: GAPCP-2 | glyceraldehyde-3-phosphate dehydrogenase of plastid 2 | chr1:5574433-5577406 FORWARD LENGTH=420	4;3	4;3	4;3	>AT1G79530.1 | Symbols: GAPCP-1 | glyceraldehyde-3-phosphate dehydrogenase of plastid 1 | chr1:29916232-29919088 REVERSE LENGTH=422;>AT1G16300.1 | Symbols: GAPCP-2 | glyceraldehyde-3-phosphate dehydrogenase of plastid 2 | chr1:5574433-5577406 FORWARD LENGT	2	4	4	4	3	4	4	4	3	4	3	4	4	4	3	4	3	4	4	4	3	4	14.7	14.7	14.7	44.83	422	422;420	4	5	5	4	3	4	8.31e-48	12.8	14.7	14.7	14.7	9	14.7	10152000	145450	9425700
>AT1G79550.2 | Symbols: PGK | phosphoglycerate kinase | chr1:29924347-29926295 REVERSE LENGTH=401;>AT1G79550.1 | Symbols: PGK | phosphoglycerate kinase | chr1:29924347-29926295 REVERSE LENGTH=401	>AT1G79550.2 | Symbols: PGK | phosphoglycerate kinase | chr1:29924347-29926295 REVERSE LENGTH=401;>AT1G79550.1 | Symbols: PGK | phosphoglycerate kinase | chr1:29924347-29926295 REVERSE LENGTH=401	17;17	17;17	14;14	>AT1G79550.2 | Symbols: PGK | phosphoglycerate kinase | chr1:29924347-29926295 REVERSE LENGTH=401;>AT1G79550.1 | Symbols: PGK | phosphoglycerate kinase | chr1:29924347-29926295 REVERSE LENGTH=401	2	17	17	14	16	13	14	15	13	15	16	13	14	15	13	15	13	11	12	12	10	12	58.1	58.1	46.4	42131	401	401;401	18	14	16	17	15	18	7.8e-136	55.6	48.9	49.4	54.4	47.4	54.4	34219000	972800	26502000
>AT1G79920.2 | Symbols: | Heat shock protein 70 (Hsp 70) family protein | chr1:30058935-30062224 REVERSE LENGTH=831;>AT1G79920.1 | Symbols: | Heat shock protein 70 (Hsp 70) family protein | chr1:30058935-30062224 REVERSE LENGTH=831;>AT1G79930.2 | Symbols: HSP91 | heat shock protein 91 | chr1:30063924-30067067 REVERSE LENGTH=789;>AT1G79930.1 | Symbols: HSP91 | heat shock protein 91 | chr1:30063781…	>AT1G79920.2 | Symbols: | Heat shock protein 70 (Hsp 70) family protein | chr1:30058935-30062224 REVERSE LENGTH=831;>AT1G79920.1 | Symbols: | Heat shock protein 70 (Hsp 70) family protein | chr1:30058935-30062224 REVERSE LENGTH=831;>AT1G79930.2 | Symbols: HSP91 | heat shock protein 91 | chr1:30063924-30067067 REVERSE LENGTH=789;>AT1G79930.1 | Symbols: HSP91 | heat shock protein 91 | chr1:30063781…	16;16;14;14	16;16;14;14	16;16;14;14	>AT1G79920.2 | Symbols: | Heat shock protein 70 (Hsp 70) family protein | chr1:30058935-30062224 REVERSE LENGTH=831;>AT1G79920.1 | Symbols: | Heat shock protein 70 (Hsp 70) family protein | chr1:30058935-30062224 REVERSE LENGTH=831;>AT1G79930.2 | Symbols	4	16	16	16	12	11	15	14	15	12	12	11	15	14	15	12	12	11	15	14	15	12	24.3	24.3	24.3	91679	831	831;831;789;831	14	12	15	16	16	13	3.11e-58	18.7	16.5	23.1	21.7	22.4	18.8	19955000	412810	15758000
>AT1G80270.3 | Symbols: PPR596 | PENTATRICOPEPTIDE REPEAT 596 | chr1:30181265-30183331 FORWARD LENGTH=596;>AT1G80270.2 | Symbols: PPR596 | PENTATRICOPEPTIDE REPEAT 596 | chr1:30181265-30183331 FORWARD LENGTH=596;>AT1G80270.1 | Symbols: PPR596 | PENTATRICOPEPTIDE REPEAT 596 | chr1:30181265-30183331 FORWARD LENGTH=596	>AT1G80270.3 | Symbols: PPR596 | PENTATRICOPEPTIDE REPEAT 596 | chr1:30181265-30183331 FORWARD LENGTH=596;>AT1G80270.2 | Symbols: PPR596 | PENTATRICOPEPTIDE REPEAT 596 | chr1:30181265-30183331 FORWARD LENGTH=596;>AT1G80270.1 | Symbols: PPR596 | PENTATRICOPEPTIDE REPEAT 596 | chr1:30181265-30183331 FORWARD LENGTH=596	3;3;3	3;3;3	3;3;3	>AT1G80270.3 | Symbols: PPR596 | PENTATRICOPEPTIDE REPEAT 596 | chr1:30181265-30183331 FORWARD LENGTH=596;>AT1G80270.2 | Symbols: PPR596 | PENTATRICOPEPTIDE REPEAT 596 | chr1:30181265-30183331 FORWARD LENGTH=596;>AT1G80270.1 | Symbols: PPR596 | PENTATRICOP	3	3	3	3	1	2	1	1	2	2	1	2	1	1	2	2	1	2	1	1	2	2	5.7	5.7	5.7	67281	596	596;596;596	1	2	1	1	2	2	2.75e-05	1.7	3.9	1.7	1.7	3.5	3.5	613540	14253	405650
>AT2G01140.1 | Symbols: | Aldolase superfamily protein | chr2:95006-96491 REVERSE LENGTH=391;>AT4G38970.1 | Symbols: FBA2 | fructose-bisphosphate aldolase 2 | chr4:18163714-18165659 REVERSE LENGTH=398	>AT2G01140.1 | Symbols: | Aldolase superfamily protein | chr2:95006-96491 REVERSE LENGTH=391	6;1	6;1	5;0	>AT2G01140.1 | Symbols: | Aldolase superfamily protein | chr2:95006-96491 REVERSE LENGTH=391	2	6	6	5	5	5	5	6	4	6	5	5	5	6	4	6	4	5	4	5	4	5	21	21	18.7	42327	391	391;398	6	5	6	7	6	7	5.46e-61	18.7	18.7	18.7	21	16.6	21	12950000	137900	10911000
>AT2G01250.1 | Symbols: | Ribosomal protein L30/L7 family protein | chr2:132943-134264 REVERSE LENGTH=242;>AT2G01250.2 | Symbols: | Ribosomal protein L30/L7 family protein | chr2:133038-134264 REVERSE LENGTH=184	>AT2G01250.1 | Symbols: | Ribosomal protein L30/L7 family protein | chr2:132943-134264 REVERSE LENGTH=242;>AT2G01250.2 | Symbols: | Ribosomal protein L30/L7 family protein | chr2:133038-134264 REVERSE LENGTH=184	11;7	11;7	7;4	>AT2G01250.1 | Symbols: | Ribosomal protein L30/L7 family protein | chr2:132943-134264 REVERSE LENGTH=242;>AT2G01250.2 | Symbols: | Ribosomal protein L30/L7 family protein | chr2:133038-134264 REVERSE LENGTH=184	2	11	11	7	9	9	9	9	7	9	9	9	9	9	7	9	6	7	6	5	4	5	43.8	43.8	27.7	28171	242	242;184	9	9	9	9	8	9	6.64e-56	36.8	35.5	37.6	36	32.2	36	26860000	422740	23945000
>AT2G02560.2 | Symbols: CAND1, ATCAND1, ETA2, TIP120, HVE | cullin-associated and neddylation dissociated | chr2:690345-697342 FORWARD LENGTH=1217;>AT2G02560.1 | Symbols: CAND1, ATCAND1, ETA2, TIP120, HVE | cullin-associated and neddylation dissociated | chr2:690345-697342 FORWARD LENGTH=1219	>AT2G02560.2 | Symbols: CAND1, ATCAND1, ETA2, TIP120, HVE | cullin-associated and neddylation dissociated | chr2:690345-697342 FORWARD LENGTH=1217;>AT2G02560.1 | Symbols: CAND1, ATCAND1, ETA2, TIP120, HVE | cullin-associated and neddylation dissociated | chr2:690345-697342 FORWARD LENGTH=1219	5;5	5;5	5;5	>AT2G02560.2 | Symbols: CAND1, ATCAND1, ETA2, TIP120, HVE | cullin-associated and neddylation dissociated | chr2:690345-697342 FORWARD LENGTH=1217;>AT2G02560.1 | Symbols: CAND1, ATCAND1, ETA2, TIP120, HVE | cullin-associated and neddylation dissociated | c	2	5	5	5	4	4	3	4	3	2	4	4	3	4	3	2	4	4	3	4	3	2	5.1	5.1	5.1	134.62	1217	1217;1219	4	4	3	4	3	2	3.14e-33	4.3	4.3	2.5	4.1	2.3	1.6	3454300	106550	3025500
>AT2G02790.1 | Symbols: IQD29 | IQ-domain 29 | chr2:788708-790946 FORWARD LENGTH=636	>AT2G02790.1 | Symbols: IQD29 | IQ-domain 29 | chr2:788708-790946 FORWARD LENGTH=636	1	1	1	>AT2G02790.1 | Symbols: IQD29 | IQ-domain 29 | chr2:788708-790946 FORWARD LENGTH=636	1	1	1	1	0	1	0	0	0	0	0	1	0	0	0	0	0	1	0	0	0	0	2.4	2.4	2.4	69.76	636	636		1					0.369	0	2.4	0	0	0	0	271200	0	271200
>AT2G03230.1 | Symbols: | GCK domain-containing protein | chr2:972917-973375 FORWARD LENGTH=152	>AT2G03230.1 | Symbols: | GCK domain-containing protein | chr2:972917-973375 FORWARD LENGTH=152	1	1	1	>AT2G03230.1 | Symbols: | GCK domain-containing protein | chr2:972917-973375 FORWARD LENGTH=152	1	1	1	1	1	1	0	1	0	1	1	1	0	1	0	1	1	1	0	1	0	1	8.6	8.6	8.6	17047	152	152	1	1		1		1	5.79e-11	8.6	8.6	0	8.6	0	8.6	1214100	781.01	1150100
>AT2G03510.1 | Symbols: | SPFH/Band 7/PHB domain-containing membrane-associated protein family | chr2:1066717-1068934 FORWARD LENGTH=356	>AT2G03510.1 | Symbols: | SPFH/Band 7/PHB domain-containing membrane-associated protein family | chr2:1066717-1068934 FORWARD LENGTH=356	3	3	3	>AT2G03510.1 | Symbols: | SPFH/Band 7/PHB domain-containing membrane-associated protein family | chr2:1066717-1068934 FORWARD LENGTH=356	1	3	3	3	2	3	3	2	1	1	2	3	3	2	1	1	2	3	3	2	1	1	9	9	9	40596	356	356	2	3	3	2	1	1	0.0664	6.5	9	9	6.5	3.1	3.1	2567900	44065	2413600
>AT2G03680.2 | Symbols: SPR1, SKU6 | spiral1 | chr2:1121398-1121850 FORWARD LENGTH=119;>AT2G03680.1 | Symbols: SPR1, SKU6 | spiral1 | chr2:1121398-1121850 FORWARD LENGTH=119	>AT2G03680.2 | Symbols: SPR1, SKU6 | spiral1 | chr2:1121398-1121850 FORWARD LENGTH=119;>AT2G03680.1 | Symbols: SPR1, SKU6 | spiral1 | chr2:1121398-1121850 FORWARD LENGTH=119	1;1	1;1	1;1	>AT2G03680.2 | Symbols: SPR1, SKU6 | spiral1 | chr2:1121398-1121850 FORWARD LENGTH=119;>AT2G03680.1 | Symbols: SPR1, SKU6 | spiral1 | chr2:1121398-1121850 FORWARD LENGTH=119	2	1	1	1	1	1	1	1	1	1	1	1	1	1	1	1	1	1	1	1	1	1	16	16	16	11.92	119	119;119	1	2	2	2	1	1	0.00272	16	16	16	16	16	16	5357500	42776	5031800
>AT2G03870.2 | Symbols: | Small nuclear ribonucleoprotein family protein | chr2:1180306-1181256 FORWARD LENGTH=99;>AT2G03870.1 | Symbols: | Small nuclear ribonucleoprotein family protein | chr2:1180306-1181256 FORWARD LENGTH=99	>AT2G03870.2 | Symbols: | Small nuclear ribonucleoprotein family protein | chr2:1180306-1181256 FORWARD LENGTH=99;>AT2G03870.1 | Symbols: | Small nuclear ribonucleoprotein family protein | chr2:1180306-1181256 FORWARD LENGTH=99	1;1	1;1	1;1	>AT2G03870.2 | Symbols: | Small nuclear ribonucleoprotein family protein | chr2:1180306-1181256 FORWARD LENGTH=99;>AT2G03870.1 | Symbols: | Small nuclear ribonucleoprotein family protein | chr2:1180306-1181256 FORWARD LENGTH=99	2	1	1	1	1	1	1	1	0	0	1	1	1	1	0	0	1	1	1	1	0	0	18.2	18.2	18.2	10773	99	99;99	1	1	1	1			4.58e-08	18.2	18.2	18.2	18.2	0	0	533640	28537	492270
>AT2G04030.2 | Symbols: CR88, Hsp88.1, AtHsp90.5 | Chaperone protein htpG family protein | chr2:1281983-1285909 FORWARD LENGTH=777;>AT2G04030.1 | Symbols: CR88, EMB1956, HSP90.5, Hsp88.1, AtHsp90.5 | Chaperone protein htpG family protein | chr2:1281983-1285909 FORWARD LENGTH=780	>AT2G04030.2 | Symbols: CR88, Hsp88.1, AtHsp90.5 | Chaperone protein htpG family protein | chr2:1281983-1285909 FORWARD LENGTH=777;>AT2G04030.1 | Symbols: CR88, EMB1956, HSP90.5, Hsp88.1, AtHsp90.5 | Chaperone protein htpG family protein | chr2:1281983-1285909 FORWARD LENGTH=780	29;29	29;29	26;26	>AT2G04030.2 | Symbols: CR88, Hsp88.1, AtHsp90.5 | Chaperone protein htpG family protein | chr2:1281983-1285909 FORWARD LENGTH=777;>AT2G04030.1 | Symbols: CR88, EMB1956, HSP90.5, Hsp88.1, AtHsp90.5 | Chaperone protein htpG family protein | chr2:1281983-128	2	29	29	26	20	17	23	29	26	28	20	17	23	29	26	28	18	15	20	26	23	25	53.5	53.5	49.4	88255	777	777;780	20	19	23	29	27	28	1.59e-184	41.8	30.9	45	53.5	45.6	50.6	26348000	514830	16043000
>AT3G10610.1 | Symbols: | Ribosomal S17 family protein | chr3:3319459-3319881 FORWARD LENGTH=140;>AT2G05220.2 | Symbols: | Ribosomal S17 family protein | chr2:1894757-1895179 REVERSE LENGTH=140;>AT2G05220.1 | Symbols: | Ribosomal S17 family protein | chr2:1894757-1895179 REVERSE LENGTH=140;>AT5G04800.4 | Symbols: | Ribosomal S17 family protein | chr5:1389217-1389642 FORWARD LENGTH=141;>AT5G04800.…	>AT3G10610.1 | Symbols: | Ribosomal S17 family protein | chr3:3319459-3319881 FORWARD LENGTH=140;>AT2G05220.2 | Symbols: | Ribosomal S17 family protein | chr2:1894757-1895179 REVERSE LENGTH=140;>AT2G05220.1 | Symbols: | Ribosomal S17 family protein | chr2:1894757-1895179 REVERSE LENGTH=140;>AT5G04800.4 | Symbols: | Ribosomal S17 family protein | chr5:1389217-1389642 FORWARD LENGTH=141;>AT5G04800.…	6;6;6;6;6;6;6;6	6;6;6;6;6;6;6;6	6;6;6;6;6;6;6;6	>AT3G10610.1 | Symbols: | Ribosomal S17 family protein | chr3:3319459-3319881 FORWARD LENGTH=140;>AT2G05220.2 | Symbols: | Ribosomal S17 family protein | chr2:1894757-1895179 REVERSE LENGTH=140;>AT2G05220.1 | Symbols: | Ribosomal S17 family protein | ch	8	6	6	6	6	5	5	5	6	4	6	5	5	5	6	4	6	5	5	5	6	4	30.7	30.7	30.7	16036	140	140;140;140;141;141;141;141;141	7	7	6	6	6	5	2.29e-16	30.7	30.7	30	30	30.7	23.6	31314000	574590	28703000
>AT5G35680.2 | Symbols: | Nucleic acid-binding, OB-fold-like protein | chr5:13858152-13858589 REVERSE LENGTH=145;>AT5G35680.1 | Symbols: | Nucleic acid-binding, OB-fold-like protein | chr5:13858152-13858589 REVERSE LENGTH=145;>AT2G04520.1 | Symbols: | Nucleic acid-binding, OB-fold-like protein | chr2:1574802-1575239 REVERSE LENGTH=145;>AT5G35680.3 | Symbols: | Nucleic acid-binding, OB-fold-like p…	>AT5G35680.2 | Symbols: | Nucleic acid-binding, OB-fold-like protein | chr5:13858152-13858589 REVERSE LENGTH=145;>AT5G35680.1 | Symbols: | Nucleic acid-binding, OB-fold-like protein | chr5:13858152-13858589 REVERSE LENGTH=145;>AT2G04520.1 | Symbols: | Nucleic acid-binding, OB-fold-like protein | chr2:1574802-1575239 REVERSE LENGTH=145;>AT5G35680.3 | Symbols: | Nucleic acid-binding, OB-fold-like p…	3;3;3;3	3;3;3;3	3;3;3;3	>AT5G35680.2 | Symbols: | Nucleic acid-binding, OB-fold-like protein | chr5:13858152-13858589 REVERSE LENGTH=145;>AT5G35680.1 | Symbols: | Nucleic acid-binding, OB-fold-like protein | chr5:13858152-13858589 REVERSE LENGTH=145;>AT2G04520.1 | Symbols: | N	4	3	3	3	1	3	3	3	1	2	1	3	3	3	1	2	1	3	3	3	1	2	22.8	22.8	22.8	16.59	145	145;145;145;150	1	3	3	3	1	2	1.44e-06	8.3	22.8	22.8	22.8	6.9	14.5	4249400	6074.3	3930000
>AT2G05710.1 | Symbols: ACO3 | aconitase 3 | chr2:2141591-2146350 FORWARD LENGTH=990;>AT4G26970.1 | Symbols: ACO2 | aconitase 2 | chr4:13543077-13548427 FORWARD LENGTH=995	>AT2G05710.1 | Symbols: ACO3 | aconitase 3 | chr2:2141591-2146350 FORWARD LENGTH=990	25;3	25;3	17;1	>AT2G05710.1 | Symbols: ACO3 | aconitase 3 | chr2:2141591-2146350 FORWARD LENGTH=990	2	25	25	17	24	23	20	24	16	24	24	23	20	24	16	24	17	16	15	17	10	16	34.1	34.1	25.1	108.2	990	990;995	28	28	22	28	19	26	9.89e-179	32.9	31.2	29.5	32.9	22.4	32.4	41480000	538930	38003000
>AT2G05830.3 | Symbols: | NagB/RpiA/CoA transferase-like superfamily protein | chr2:2230057-2231839 FORWARD LENGTH=326;>AT2G05830.2 | Symbols: | NagB/RpiA/CoA transferase-like superfamily protein | chr2:2230057-2231839 FORWARD LENGTH=326;>AT2G05830.4 | Symbols: | NagB/RpiA/CoA transferase-like superfamily protein | chr2:2229964-2231839 FORWARD LENGTH=328;>AT2G05830.1 | Symbols: | NagB/RpiA/CoA tr…	>AT2G05830.3 | Symbols: | NagB/RpiA/CoA transferase-like superfamily protein | chr2:2230057-2231839 FORWARD LENGTH=326;>AT2G05830.2 | Symbols: | NagB/RpiA/CoA transferase-like superfamily protein | chr2:2230057-2231839 FORWARD LENGTH=326;>AT2G05830.4 | Symbols: | NagB/RpiA/CoA transferase-like superfamily protein | chr2:2229964-2231839 FORWARD LENGTH=328;>AT2G05830.1 | Symbols: | NagB/RpiA/CoA tr…	1;1;1;1	1;1;1;1	1;1;1;1	>AT2G05830.3 | Symbols: | NagB/RpiA/CoA transferase-like superfamily protein | chr2:2230057-2231839 FORWARD LENGTH=326;>AT2G05830.2 | Symbols: | NagB/RpiA/CoA transferase-like superfamily protein | chr2:2230057-2231839 FORWARD LENGTH=326;>AT2G05830.4 | S	4	1	1	1	1	1	1	1	1	1	1	1	1	1	1	1	1	1	1	1	1	1	3.4	3.4	3.4	34275	326	326;326;328;374	1	1	1	1	1	1	0.005372	3.4	3.4	3.4	3.4	3.4	3.4	600420	11876	518280
>AT2G05840.2 | Symbols: PAA2 | 20S proteasome subunit PAA2 | chr2:2234226-2235973 FORWARD LENGTH=220;>AT2G05840.1 | Symbols: PAA2 | 20S proteasome subunit PAA2 | chr2:2234226-2236053 FORWARD LENGTH=246	>AT2G05840.2 | Symbols: PAA2 | 20S proteasome subunit PAA2 | chr2:2234226-2235973 FORWARD LENGTH=220;>AT2G05840.1 | Symbols: PAA2 | 20S proteasome subunit PAA2 | chr2:2234226-2236053 FORWARD LENGTH=246	4;4	2;2	2;2	>AT2G05840.2 | Symbols: PAA2 | 20S proteasome subunit PAA2 | chr2:2234226-2235973 FORWARD LENGTH=220;>AT2G05840.1 | Symbols: PAA2 | 20S proteasome subunit PAA2 | chr2:2234226-2236053 FORWARD LENGTH=246	2	4	2	2	2	4	1	1	1	1	1	2	0	0	0	0	1	2	0	0	0	0	21.8	13.2	13.2	24456	220	220;246	1	2					1.74e-08	16.4	21.8	4.1	4.1	4.1	4.1	522520	2695.3	519820
>AT2G05920.1 | Symbols: | Subtilase family protein | chr2:2269831-2272207 REVERSE LENGTH=754	>AT2G05920.1 | Symbols: | Subtilase family protein | chr2:2269831-2272207 REVERSE LENGTH=754	2	2	2	>AT2G05920.1 | Symbols: | Subtilase family protein | chr2:2269831-2272207 REVERSE LENGTH=754	1	2	2	2	0	2	0	0	1	1	0	2	0	0	1	1	0	2	0	0	1	1	6.9	6.9	6.9	80014	754	754		2			1	1	0.000554	0	6.9	0	0	2.5	2.5	760460	0	723970
>AT2G05990.2 | Symbols: MOD1, ENR1 | NAD(P)-binding Rossmann-fold superfamily protein | chr2:2322876-2324867 FORWARD LENGTH=390;>AT2G05990.1 | Symbols: MOD1, ENR1 | NAD(P)-binding Rossmann-fold superfamily protein | chr2:2322876-2324867 FORWARD LENGTH=390	>AT2G05990.2 | Symbols: MOD1, ENR1 | NAD(P)-binding Rossmann-fold superfamily protein | chr2:2322876-2324867 FORWARD LENGTH=390;>AT2G05990.1 | Symbols: MOD1, ENR1 | NAD(P)-binding Rossmann-fold superfamily protein | chr2:2322876-2324867 FORWARD LENGTH=390	6;6	6;6	6;6	>AT2G05990.2 | Symbols: MOD1, ENR1 | NAD(P)-binding Rossmann-fold superfamily protein | chr2:2322876-2324867 FORWARD LENGTH=390;>AT2G05990.1 | Symbols: MOD1, ENR1 | NAD(P)-binding Rossmann-fold superfamily protein | chr2:2322876-2324867 FORWARD LENGTH=390	2	6	6	6	5	5	4	5	3	3	5	5	4	5	3	3	5	5	4	5	3	3	21.5	21.5	21.5	41213	390	390;390	5	5	4	5	3	3	4.82e-44	21.3	16.9	19.2	21.3	12.6	12.6	8057000	147160	7495100
>AT2G06850.1 | Symbols: EXGT-A1, EXT, XTH4 | xyloglucan endotransglucosylase/hydrolase 4 | chr2:2763619-2765490 FORWARD LENGTH=296	>AT2G06850.1 | Symbols: EXGT-A1, EXT, XTH4 | xyloglucan endotransglucosylase/hydrolase 4 | chr2:2763619-2765490 FORWARD LENGTH=296	6	6	6	>AT2G06850.1 | Symbols: EXGT-A1, EXT, XTH4 | xyloglucan endotransglucosylase/hydrolase 4 | chr2:2763619-2765490 FORWARD LENGTH=296	1	6	6	6	6	5	6	4	3	3	6	5	6	4	3	3	6	5	6	4	3	3	26.4	26.4	26.4	34291	296	296	7	6	7	4	3	3	2.2e-35	26.4	21.6	26.4	18.9	13.9	14.2	14252000	468450	13476000
>ATMG01190.1 | Symbols: ATP1 | ATP synthase subunit 1 | chrM:302166-303689 REVERSE LENGTH=507;>AT2G07698.1 | Symbols: | ATPase, F1 complex, alpha subunit protein | chr2:3361474-3364028 FORWARD LENGTH=777	>ATMG01190.1 | Symbols: ATP1 | ATP synthase subunit 1 | chrM:302166-303689 REVERSE LENGTH=507;>AT2G07698.1 | Symbols: | ATPase, F1 complex, alpha subunit protein | chr2:3361474-3364028 FORWARD LENGTH=777	14;14	14;14	14;14	>ATMG01190.1 | Symbols: ATP1 | ATP synthase subunit 1 | chrM:302166-303689 REVERSE LENGTH=507;>AT2G07698.1 | Symbols: | ATPase, F1 complex, alpha subunit protein | chr2:3361474-3364028 FORWARD LENGTH=777	2	14	14	14	10	11	13	13	12	12	10	11	13	13	12	12	10	11	13	13	12	12	30.4	30.4	30.4	54971	507	507;777	10	13	15	16	14	15	3.33e-60	24.5	23.9	28.2	28.2	24.7	23.1	35215000	577420	29405000
>ATMG00480.1 | Symbols: ORFB, ATP8 | Plant mitochondrial ATPase, F0 complex, subunit 8 protein | chrM:129909-130385 FORWARD LENGTH=158;>AT2G07707.1 | Symbols: | Plant mitochondrial ATPase, F0 complex, subunit 8 protein | chr2:3386292-3386768 FORWARD LENGTH=158	>ATMG00480.1 | Symbols: ORFB, ATP8 | Plant mitochondrial ATPase, F0 complex, subunit 8 protein | chrM:129909-130385 FORWARD LENGTH=158;>AT2G07707.1 | Symbols: | Plant mitochondrial ATPase, F0 complex, subunit 8 protein | chr2:3386292-3386768 FORWARD LENGTH=158	2;2	2;2	2;2	>ATMG00480.1 | Symbols: ORFB, ATP8 | Plant mitochondrial ATPase, F0 complex, subunit 8 protein | chrM:129909-130385 FORWARD LENGTH=158;>AT2G07707.1 | Symbols: | Plant mitochondrial ATPase, F0 complex, subunit 8 protein | chr2:3386292-3386768 FORWARD LENGT	2	2	2	2	2	2	1	2	2	2	2	2	1	2	2	2	2	2	1	2	2	2	14.6	14.6	14.6	18211	158	158;158	2	2	1	2	2	2	0.00071457	14.6	14.6	10.1	14.6	14.6	14.6	1885000	56465	1588200
>AT2G09990.1 | Symbols: | Ribosomal protein S5 domain 2-like superfamily protein | chr2:3781442-3781882 FORWARD LENGTH=146	>AT2G09990.1 | Symbols: | Ribosomal protein S5 domain 2-like superfamily protein | chr2:3781442-3781882 FORWARD LENGTH=146	4	1	1	>AT2G09990.1 | Symbols: | Ribosomal protein S5 domain 2-like superfamily protein | chr2:3781442-3781882 FORWARD LENGTH=146	1	4	1	1	3	4	4	4	4	4	1	1	1	1	1	1	1	1	1	1	1	1	26.7	6.8	6.8	16631	146	146	1	1	1	1	1	1	1.54e-09	17.1	26.7	26.7	26.7	26.7	26.7	3856600	135870	3119400
>AT2G15620.1 | Symbols: NIR1, NIR, ATHNIR | nitrite reductase 1 | chr2:6810552-6812666 FORWARD LENGTH=586	>AT2G15620.1 | Symbols: NIR1, NIR, ATHNIR | nitrite reductase 1 | chr2:6810552-6812666 FORWARD LENGTH=586	6	6	6	>AT2G15620.1 | Symbols: NIR1, NIR, ATHNIR | nitrite reductase 1 | chr2:6810552-6812666 FORWARD LENGTH=586	1	6	6	6	6	6	5	5	2	2	6	6	5	5	2	2	6	6	5	5	2	2	12.3	12.3	12.3	65504	586	586	6	6	5	5	2	2	2.69e-26	12.3	12.3	9.9	10.4	3.2	3.2	3774700	134260	3424300
>AT2G16060.1 | Symbols: GLB1, AHB1, ARATH GLB1, NSHB1, ATGLB1, HB1 | hemoglobin 1 | chr2:6982782-6983522 REVERSE LENGTH=160	>AT2G16060.1 | Symbols: GLB1, AHB1, ARATH GLB1, NSHB1, ATGLB1, HB1 | hemoglobin 1 | chr2:6982782-6983522 REVERSE LENGTH=160	2	2	2	>AT2G16060.1 | Symbols: GLB1, AHB1, ARATH GLB1, NSHB1, ATGLB1, HB1 | hemoglobin 1 | chr2:6982782-6983522 REVERSE LENGTH=160	1	2	2	2	1	2	1	1	1	1	1	2	1	1	1	1	1	2	1	1	1	1	16.2	16.2	16.2	18034	160	160	1	2	1	1	1	1	0.00025101	9.4	16.2	9.4	9.4	9.4	9.4	2523300	46258	2371700
>AT2G16600.2 | Symbols: ROC3 | rotamase CYP 3 | chr2:7200862-7201383 FORWARD LENGTH=151;>AT2G16600.1 | Symbols: ROC3 | rotamase CYP 3 | chr2:7200862-7201383 FORWARD LENGTH=173	>AT2G16600.2 | Symbols: ROC3 | rotamase CYP 3 | chr2:7200862-7201383 FORWARD LENGTH=151;>AT2G16600.1 | Symbols: ROC3 | rotamase CYP 3 | chr2:7200862-7201383 FORWARD LENGTH=173	6;6	3;3	3;3	>AT2G16600.2 | Symbols: ROC3 | rotamase CYP 3 | chr2:7200862-7201383 FORWARD LENGTH=151;>AT2G16600.1 | Symbols: ROC3 | rotamase CYP 3 | chr2:7200862-7201383 FORWARD LENGTH=173	2	6	3	3	6	6	6	5	5	6	3	3	3	3	3	3	3	3	3	3	3	3	39.1	28.5	28.5	15992	151	151;173	4	4	4	4	3	4	5.45e-45	39.1	39.1	39.1	34.4	34.4	39.1	10047000	234280	8753100
>AT2G17190.1 | Symbols: | ubiquitin family protein | chr2:7478272-7481361 REVERSE LENGTH=538;>AT2G17200.1 | Symbols: DSK2 | ubiquitin family protein | chr2:7482133-7485090 REVERSE LENGTH=551	>AT2G17190.1 | Symbols: | ubiquitin family protein | chr2:7478272-7481361 REVERSE LENGTH=538;>AT2G17200.1 | Symbols: DSK2 | ubiquitin family protein | chr2:7482133-7485090 REVERSE LENGTH=551	1;1	1;1	1;1	>AT2G17190.1 | Symbols: | ubiquitin family protein | chr2:7478272-7481361 REVERSE LENGTH=538;>AT2G17200.1 | Symbols: DSK2 | ubiquitin family protein | chr2:7482133-7485090 REVERSE LENGTH=551	2	1	1	1	1	1	1	1	0	0	1	1	1	1	0	0	1	1	1	1	0	0	1.9	1.9	1.9	57285	538	538;551	1	1	1	1			0.0071861	1.9	1.9	1.9	1.9	0	0	880620	11247	862400
>AT2G17280.2 | Symbols: | Phosphoglycerate mutase family protein | chr2:7513274-7514844 FORWARD LENGTH=271;>AT2G17280.1 | Symbols: | Phosphoglycerate mutase family protein | chr2:7513274-7514844 FORWARD LENGTH=271	>AT2G17280.2 | Symbols: | Phosphoglycerate mutase family protein | chr2:7513274-7514844 FORWARD LENGTH=271;>AT2G17280.1 | Symbols: | Phosphoglycerate mutase family protein | chr2:7513274-7514844 FORWARD LENGTH=271	1;1	1;1	1;1	>AT2G17280.2 | Symbols: | Phosphoglycerate mutase family protein | chr2:7513274-7514844 FORWARD LENGTH=271;>AT2G17280.1 | Symbols: | Phosphoglycerate mutase family protein | chr2:7513274-7514844 FORWARD LENGTH=271	2	1	1	1	0	1	0	0	0	1	0	1	0	0	0	1	0	1	0	0	0	1	4.4	4.4	4.4	29889	271	271;271		2				2	1.31e-10	0	4.4	0	0	0	4.4	244980	0	214860
>AT5G07090.2 | Symbols: | Ribosomal protein S4 (RPS4A) family protein | chr5:2202783-2203805 FORWARD LENGTH=244;>AT2G17360.1 | Symbols: | Ribosomal protein S4 (RPS4A) family protein | chr2:7546598-7548138 FORWARD LENGTH=261;>AT5G07090.1 | Symbols: | Ribosomal protein S4 (RPS4A) family protein | chr5:2202410-2203805 FORWARD LENGTH=262;>AT5G58420.1 | Symbols: | Ribosomal protein S4 (RPS4A) family p…	>AT5G07090.2 | Symbols: | Ribosomal protein S4 (RPS4A) family protein | chr5:2202783-2203805 FORWARD LENGTH=244;>AT2G17360.1 | Symbols: | Ribosomal protein S4 (RPS4A) family protein | chr2:7546598-7548138 FORWARD LENGTH=261;>AT5G07090.1 | Symbols: | Ribosomal protein S4 (RPS4A) family protein | chr5:2202410-2203805 FORWARD LENGTH=262;>AT5G58420.1 | Symbols: | Ribosomal protein S4 (RPS4A) family p…	14;14;14;12;10	14;14;14;12;10	14;14;14;12;10	>AT5G07090.2 | Symbols: | Ribosomal protein S4 (RPS4A) family protein | chr5:2202783-2203805 FORWARD LENGTH=244;>AT2G17360.1 | Symbols: | Ribosomal protein S4 (RPS4A) family protein | chr2:7546598-7548138 FORWARD LENGTH=261;>AT5G07090.1 | Symbols: | Rib	5	14	14	14	12	12	10	13	10	13	12	12	10	13	10	13	12	12	10	13	10	13	57.8	57.8	57.8	27707	244	244;261;262;262;184	14	15	12	15	11	14	1.21e-82	51.6	52	45.5	55.3	45.1	55.3	57875000	1233200	48031000
>AT2G17420.1 | Symbols: NTRA, ATNTRA, NTR2 | NADPH-dependent thioredoxin reductase A | chr2:7564357-7566219 FORWARD LENGTH=378;>AT4G35460.1 | Symbols: ATNTRB, NTRB, NTR1 | NADPH-dependent thioredoxin reductase B | chr4:16842218-16843740 FORWARD LENGTH=375	>AT2G17420.1 | Symbols: NTRA, ATNTRA, NTR2 | NADPH-dependent thioredoxin reductase A | chr2:7564357-7566219 FORWARD LENGTH=378;>AT4G35460.1 | Symbols: ATNTRB, NTRB, NTR1 | NADPH-dependent thioredoxin reductase B | chr4:16842218-16843740 FORWARD LENGTH=375	2;1	2;1	2;1	>AT2G17420.1 | Symbols: NTRA, ATNTRA, NTR2 | NADPH-dependent thioredoxin reductase A | chr2:7564357-7566219 FORWARD LENGTH=378;>AT4G35460.1 | Symbols: ATNTRB, NTRB, NTR1 | NADPH-dependent thioredoxin reductase B | chr4:16842218-16843740 FORWARD LENGTH=375	2	2	2	2	1	1	2	2	2	2	1	1	2	2	2	2	1	1	2	2	2	2	9.8	9.8	9.8	40014	378	378;375	1	1	2	2	2	2	0.371	4	4	9.8	9.8	9.8	9.8	296740	17759	0
>AT2G17560.3 | Symbols: HMGB4, NFD4, NFD04 | high mobility group B4 | chr2:7642486-7643468 REVERSE LENGTH=134;>AT2G17560.2 | Symbols: HMGB4, NFD4, NFD04 | high mobility group B4 | chr2:7642486-7643468 REVERSE LENGTH=138;>AT2G17560.1 | Symbols: HMGB4, NFD4, NFD04 | high mobility group B4 | chr2:7642486-7643468 REVERSE LENGTH=138	>AT2G17560.3 | Symbols: HMGB4, NFD4, NFD04 | high mobility group B4 | chr2:7642486-7643468 REVERSE LENGTH=134;>AT2G17560.2 | Symbols: HMGB4, NFD4, NFD04 | high mobility group B4 | chr2:7642486-7643468 REVERSE LENGTH=138;>AT2G17560.1 | Symbols: HMGB4, NFD4, NFD04 | high mobility group B4 | chr2:7642486-7643468 REVERSE LENGTH=138	1;1;1	1;1;1	1;1;1	>AT2G17560.3 | Symbols: HMGB4, NFD4, NFD04 | high mobility group B4 | chr2:7642486-7643468 REVERSE LENGTH=134;>AT2G17560.2 | Symbols: HMGB4, NFD4, NFD04 | high mobility group B4 | chr2:7642486-7643468 REVERSE LENGTH=138;>AT2G17560.1 | Symbols: HMGB4, NFD4,	3	1	1	1	1	1	0	1	0	0	1	1	0	1	0	0	1	1	0	1	0	0	10.4	10.4	10.4	14975	134	134;138;138	1	1		1			0.0086267	10.4	10.4	0	10.4	0	0	346870	15905	328470
>AT2G18020.1 | Symbols: EMB2296 | Ribosomal protein L2 family | chr2:7837151-7838160 FORWARD LENGTH=258	>AT2G18020.1 | Symbols: EMB2296 | Ribosomal protein L2 family | chr2:7837151-7838160 FORWARD LENGTH=258	8	8	2	>AT2G18020.1 | Symbols: EMB2296 | Ribosomal protein L2 family | chr2:7837151-7838160 FORWARD LENGTH=258	1	8	8	2	8	8	7	8	5	7	8	8	7	8	5	7	2	2	1	2	1	1	40.7	40.7	11.6	27859	258	258	10	10	9	10	7	9	7.06e-38	40.7	40.7	36.4	40.7	31	36.4	15573000	240680	13731000
>AT2G18330.1 | Symbols: | AAA-type ATPase family protein | chr2:7965829-7968915 FORWARD LENGTH=636;>AT3G03060.1 | Symbols: | P-loop containing nucleoside triphosphate hydrolases superfamily protein | chr3:692188-695424 FORWARD LENGTH=628;>AT4G36580.1 | Symbols: | AAA-type ATPase family protein | chr4:17257958-17260661 FORWARD LENGTH=632;>AT5G16930.1 | Symbols: | AAA-type ATPase family protein | c…	>AT2G18330.1 | Symbols: | AAA-type ATPase family protein | chr2:7965829-7968915 FORWARD LENGTH=636;>AT3G03060.1 | Symbols: | P-loop containing nucleoside triphosphate hydrolases superfamily protein | chr3:692188-695424 FORWARD LENGTH=628;>AT4G36580.1 | Symbols: | AAA-type ATPase family protein | chr4:17257958-17260661 FORWARD LENGTH=632;>AT5G16930.1 | Symbols: | AAA-type ATPase family protein | c…	2;1;1;1	2;1;1;1	2;1;1;1	>AT2G18330.1 | Symbols: | AAA-type ATPase family protein | chr2:7965829-7968915 FORWARD LENGTH=636;>AT3G03060.1 | Symbols: | P-loop containing nucleoside triphosphate hydrolases superfamily protein | chr3:692188-695424 FORWARD LENGTH=628;>AT4G36580.1 | S	4	2	2	2	1	2	1	2	1	1	1	2	1	2	1	1	1	2	1	2	1	1	3	3	3	71194	636	636;628;632;644	1	2	1	2	1	1	8.16e-11	1.4	3	1.4	3	1.4	1.6	651010	52996	558580
>AT2G18740.2 | Symbols: | Small nuclear ribonucleoprotein family protein | chr2:8123334-8124581 FORWARD LENGTH=78;>AT4G30330.1 | Symbols: | Small nuclear ribonucleoprotein family protein | chr4:14836773-14837919 REVERSE LENGTH=88;>AT2G18740.1 | Symbols: | Small nuclear ribonucleoprotein family protein | chr2:8123334-8124710 FORWARD LENGTH=88	>AT2G18740.2 | Symbols: | Small nuclear ribonucleoprotein family protein | chr2:8123334-8124581 FORWARD LENGTH=78;>AT4G30330.1 | Symbols: | Small nuclear ribonucleoprotein family protein | chr4:14836773-14837919 REVERSE LENGTH=88;>AT2G18740.1 | Symbols: | Small nuclear ribonucleoprotein family protein | chr2:8123334-8124710 FORWARD LENGTH=88	1;1;1	1;1;1	1;1;1	>AT2G18740.2 | Symbols: | Small nuclear ribonucleoprotein family protein | chr2:8123334-8124581 FORWARD LENGTH=78;>AT4G30330.1 | Symbols: | Small nuclear ribonucleoprotein family protein | chr4:14836773-14837919 REVERSE LENGTH=88;>AT2G18740.1 | Symbols:	3	1	1	1	1	1	1	1	1	1	1	1	1	1	1	1	1	1	1	1	1	1	14.1	14.1	14.1	92547	78	78;88;88	1	1	1	1	1	1	4.13e-15	14.1	14.1	14.1	14.1	14.1	14.1	1195200	35449	1034000
>AT4G30190.1 | Symbols: AHA2, PMA2, HA2 | H(+)-ATPase 2 | chr4:14770820-14775920 REVERSE LENGTH=948;>AT2G18960.1 | Symbols: AHA1, PMA, OST2, HA1 | H(+)-ATPase 1 | chr2:8221858-8227268 FORWARD LENGTH=949;>AT4G30190.2 | Symbols: HA2 | H(+)-ATPase 2 | chr4:14770820-14775920 REVERSE LENGTH=981;>AT2G24520.1 | Symbols: AHA5, HA5 | H(+)-ATPase 5 | chr2:10415522-10419730 FORWARD LENGTH=931;>AT5G57350.2 |…	>AT4G30190.1 | Symbols: AHA2, PMA2, HA2 | H(+)-ATPase 2 | chr4:14770820-14775920 REVERSE LENGTH=948;>AT2G18960.1 | Symbols: AHA1, PMA, OST2, HA1 | H(+)-ATPase 1 | chr2:8221858-8227268 FORWARD LENGTH=949;>AT4G30190.2 | Symbols: HA2 | H(+)-ATPase 2 | chr4:14770820-14775920 REVERSE LENGTH=981;>AT2G24520.1 | Symbols: AHA5, HA5 | H(+)-ATPase 5 | chr2:10415522-10419730 FORWARD LENGTH=931;>AT5G57350.2 |…	4;4;4;2;2;2;1;1;1;1;1;1;1;1	4;4;4;2;2;2;1;1;1;1;1;1;1;1	4;4;4;2;2;2;1;1;1;1;1;1;1;1	>AT4G30190.1 | Symbols: AHA2, PMA2, HA2 | H(+)-ATPase 2 | chr4:14770820-14775920 REVERSE LENGTH=948;>AT2G18960.1 | Symbols: AHA1, PMA, OST2, HA1 | H(+)-ATPase 1 | chr2:8221858-8227268 FORWARD LENGTH=949;>AT4G30190.2 | Symbols: HA2 | H(+)-ATPase 2 | chr4:14	14	4	4	4	2	3	2	1	3	2	2	3	2	1	3	2	2	3	2	1	3	2	4.4	4.4	4.4	104.4	948	948;949;981;931;949;949;945;947;949;954;956;960;961;961	2	3	2	1	3	2	0.000102	2.3	3.4	2.3	1.2	3.4	2.3	2773200	60943	2443500
>AT2G19480.3 | Symbols: NAP1;2 | nucleosome assembly protein 1;2 | chr2:8438601-8441040 FORWARD LENGTH=372;>AT2G19480.2 | Symbols: NFA02, NFA2, NAP1;2 | nucleosome assembly protein 1;2 | chr2:8438601-8441040 FORWARD LENGTH=373;>AT2G19480.1 | Symbols: NFA02, NFA2, NAP1;2 | nucleosome assembly protein 1;2 | chr2:8438601-8441040 FORWARD LENGTH=379	>AT2G19480.3 | Symbols: NAP1;2 | nucleosome assembly protein 1;2 | chr2:8438601-8441040 FORWARD LENGTH=372;>AT2G19480.2 | Symbols: NFA02, NFA2, NAP1;2 | nucleosome assembly protein 1;2 | chr2:8438601-8441040 FORWARD LENGTH=373;>AT2G19480.1 | Symbols: NFA02, NFA2, NAP1;2 | nucleosome assembly protein 1;2 | chr2:8438601-8441040 FORWARD LENGTH=379	6;6;6	6;6;6	4;4;4	>AT2G19480.3 | Symbols: NAP1;2 | nucleosome assembly protein 1;2 | chr2:8438601-8441040 FORWARD LENGTH=372;>AT2G19480.2 | Symbols: NFA02, NFA2, NAP1;2 | nucleosome assembly protein 1;2 | chr2:8438601-8441040 FORWARD LENGTH=373;>AT2G19480.1 | Symbols: NFA02	3	6	6	4	3	3	3	5	5	6	3	3	3	5	5	6	2	3	2	4	4	4	20.2	20.2	14.8	42846	372	372;373;379	3	3	3	5	5	6	1.22e-33	11.6	11.6	11.8	18	18	20.2	3479000	72484	2657700
>AT2G19490.1 | Symbols: | recA DNA recombination family protein | chr2:8441732-8444006 FORWARD LENGTH=430	>AT2G19490.1 | Symbols: | recA DNA recombination family protein | chr2:8441732-8444006 FORWARD LENGTH=430	1	1	1	>AT2G19490.1 | Symbols: | recA DNA recombination family protein | chr2:8441732-8444006 FORWARD LENGTH=430	1	1	1	1	0	1	0	0	0	0	0	1	0	0	0	0	0	1	0	0	0	0	4	4	4	46159	430	430		1					1.29e-11	0	4	0	0	0	0	0	0	0
>AT2G19730.3 | Symbols: | Ribosomal L28e protein family | chr2:8511752-8512995 FORWARD LENGTH=143;>AT2G19730.2 | Symbols: | Ribosomal L28e protein family | chr2:8511752-8512995 FORWARD LENGTH=143;>AT2G19730.1 | Symbols: | Ribosomal L28e protein family | chr2:8511752-8512995 FORWARD LENGTH=143	>AT2G19730.3 | Symbols: | Ribosomal L28e protein family | chr2:8511752-8512995 FORWARD LENGTH=143;>AT2G19730.2 | Symbols: | Ribosomal L28e protein family | chr2:8511752-8512995 FORWARD LENGTH=143;>AT2G19730.1 | Symbols: | Ribosomal L28e protein family | chr2:8511752-8512995 FORWARD LENGTH=143	7;7;7	7;7;7	6;6;6	>AT2G19730.3 | Symbols: | Ribosomal L28e protein family | chr2:8511752-8512995 FORWARD LENGTH=143;>AT2G19730.2 | Symbols: | Ribosomal L28e protein family | chr2:8511752-8512995 FORWARD LENGTH=143;>AT2G19730.1 | Symbols: | Ribosomal L28e protein family |	3	7	7	6	5	4	5	6	4	6	5	4	5	6	4	6	4	4	4	5	3	5	42.7	42.7	33.6	15895	143	143;143;143	8	7	8	8	6	8	4.61e-43	42.7	33.6	42.7	42.7	42	42	36740000	723130	33049000
>AT5G56670.1 | Symbols: | Ribosomal protein S30 family protein | chr5:22935413-22935981 REVERSE LENGTH=62;>AT4G29390.1 | Symbols: | Ribosomal protein S30 family protein | chr4:14465212-14465902 REVERSE LENGTH=62;>AT2G19750.1 | Symbols: | Ribosomal protein S30 family protein | chr2:8515037-8515806 FORWARD LENGTH=62	>AT5G56670.1 | Symbols: | Ribosomal protein S30 family protein | chr5:22935413-22935981 REVERSE LENGTH=62;>AT4G29390.1 | Symbols: | Ribosomal protein S30 family protein | chr4:14465212-14465902 REVERSE LENGTH=62;>AT2G19750.1 | Symbols: | Ribosomal protein S30 family protein | chr2:8515037-8515806 FORWARD LENGTH=62	1;1;1	1;1;1	1;1;1	>AT5G56670.1 | Symbols: | Ribosomal protein S30 family protein | chr5:22935413-22935981 REVERSE LENGTH=62;>AT4G29390.1 | Symbols: | Ribosomal protein S30 family protein | chr4:14465212-14465902 REVERSE LENGTH=62;>AT2G19750.1 | Symbols: | Ribosomal prote	3	1	1	1	1	1	1	1	1	1	1	1	1	1	1	1	1	1	1	1	1	1	16.1	16.1	16.1	6887	62	62;62;62	1	1	1	1	1	1	8.69e-09	16.1	16.1	16.1	16.1	16.1	16.1	14428000	371710	13257000
>AT2G20360.1 | Symbols: | NAD(P)-binding Rossmann-fold superfamily protein | chr2:8786070-8789098 FORWARD LENGTH=402	>AT2G20360.1 | Symbols: | NAD(P)-binding Rossmann-fold superfamily protein | chr2:8786070-8789098 FORWARD LENGTH=402	1	1	1	>AT2G20360.1 | Symbols: | NAD(P)-binding Rossmann-fold superfamily protein | chr2:8786070-8789098 FORWARD LENGTH=402	1	1	1	1	1	1	0	0	0	0	1	1	0	0	0	0	1	1	0	0	0	0	6	6	6	43935	402	402	1	1					0.632	6	6	0	0	0	0	319140	15589	303550
>AT2G20420.1 | Symbols: | ATP citrate lyase (ACL) family protein | chr2:8805574-8807858 FORWARD LENGTH=421	>AT2G20420.1 | Symbols: | ATP citrate lyase (ACL) family protein | chr2:8805574-8807858 FORWARD LENGTH=421	9	9	9	>AT2G20420.1 | Symbols: | ATP citrate lyase (ACL) family protein | chr2:8805574-8807858 FORWARD LENGTH=421	1	9	9	9	7	7	6	8	6	8	7	7	6	8	6	8	7	7	6	8	6	8	27.3	27.3	27.3	45345	421	421	7	7	6	8	6	8	1.71e-36	23	22.3	20.7	25.7	18.5	25.7	16803000	341910	13762000
>AT2G20450.1 | Symbols: | Ribosomal protein L14 | chr2:8813923-8815071 FORWARD LENGTH=134	>AT2G20450.1 | Symbols: | Ribosomal protein L14 | chr2:8813923-8815071 FORWARD LENGTH=134	5	1	1	>AT2G20450.1 | Symbols: | Ribosomal protein L14 | chr2:8813923-8815071 FORWARD LENGTH=134	1	5	1	1	5	5	5	4	4	4	1	1	1	1	1	1	1	1	1	1	1	1	36.6	9	9	15506	134	134	1	1	1	1	1	1	3.23e-37	36.6	36.6	36.6	34.3	34.3	34.3	2077300	43975	1814000
>AT2G20580.1 | Symbols: RPN1A, ATRPN1A | 26S proteasome regulatory subunit S2 1A | chr2:8859211-8864699 FORWARD LENGTH=891	>AT2G20580.1 | Symbols: RPN1A, ATRPN1A | 26S proteasome regulatory subunit S2 1A | chr2:8859211-8864699 FORWARD LENGTH=891	11	11	8	>AT2G20580.1 | Symbols: RPN1A, ATRPN1A | 26S proteasome regulatory subunit S2 1A | chr2:8859211-8864699 FORWARD LENGTH=891	1	11	11	8	7	11	6	7	2	4	7	11	6	7	2	4	5	8	4	4	0	1	18.7	18.7	14.7	98143	891	891	9	13	7	8	2	4	6.96e-91	12.1	18.7	10.9	11.7	3.3	5.9	9559400	259270	9171000
>AT2G20760.1 | Symbols: | Clathrin light chain protein | chr2:8943279-8945108 REVERSE LENGTH=338;>AT3G51890.1 | Symbols: | Clathrin light chain protein | chr3:19249686-19250890 REVERSE LENGTH=258	>AT2G20760.1 | Symbols: | Clathrin light chain protein | chr2:8943279-8945108 REVERSE LENGTH=338	3;1	3;1	3;1	>AT2G20760.1 | Symbols: | Clathrin light chain protein | chr2:8943279-8945108 REVERSE LENGTH=338	2	3	3	3	3	3	2	2	2	1	3	3	2	2	2	1	3	3	2	2	2	1	8.3	8.3	8.3	37225	338	338;258	3	3	2	2	2	1	0.0021	8.3	8.3	5.9	5.9	5.9	2.4	3120700	55240	2906600
>AT2G20800.1 | Symbols: NDB4 | NAD(P)H dehydrogenase B4 | chr2:8953252-8955699 REVERSE LENGTH=582;>AT4G28220.1 | Symbols: NDB1 | NAD(P)H dehydrogenase B1 | chr4:13993078-13995651 FORWARD LENGTH=571;>AT4G21490.1 | Symbols: NDB3 | NAD(P)H dehydrogenase B3 | chr4:11436495-11439326 REVERSE LENGTH=580	>AT2G20800.1 | Symbols: NDB4 | NAD(P)H dehydrogenase B4 | chr2:8953252-8955699 REVERSE LENGTH=582	11;1;1	11;1;1	10;0;0	>AT2G20800.1 | Symbols: NDB4 | NAD(P)H dehydrogenase B4 | chr2:8953252-8955699 REVERSE LENGTH=582	3	11	11	10	9	11	9	9	6	6	9	11	9	9	6	6	8	10	8	8	5	5	21	21	19.4	65371	582	582;571;580	10	12	9	10	6	6	2.17e-59	17.5	21	16	18.2	10.7	11	28405000	248650	27500000
>AT2G20860.1 | Symbols: LIP1 | lipoic acid synthase 1 | chr2:8979636-8980983 FORWARD LENGTH=374	>AT2G20860.1 | Symbols: LIP1 | lipoic acid synthase 1 | chr2:8979636-8980983 FORWARD LENGTH=374	1	1	1	>AT2G20860.1 | Symbols: LIP1 | lipoic acid synthase 1 | chr2:8979636-8980983 FORWARD LENGTH=374	1	1	1	1	1	1	0	1	0	0	1	1	0	1	0	0	1	1	0	1	0	0	5.6	5.6	5.6	41344	374	374	1	1		1			0.27	5.6	5.6	0	5.6	0	0	216530	15067	198450
>AT2G21130.1 | Symbols: | Cyclophilin-like peptidyl-prolyl cis-trans isomerase family protein | chr2:9055619-9056143 REVERSE LENGTH=174;>AT4G38740.1 | Symbols: ROC1 | rotamase CYP 1 | chr4:18083620-18084138 REVERSE LENGTH=172	>AT2G21130.1 | Symbols: | Cyclophilin-like peptidyl-prolyl cis-trans isomerase family protein | chr2:9055619-9056143 REVERSE LENGTH=174;>AT4G38740.1 | Symbols: ROC1 | rotamase CYP 1 | chr4:18083620-18084138 REVERSE LENGTH=172	3;2	3;2	3;2	>AT2G21130.1 | Symbols: | Cyclophilin-like peptidyl-prolyl cis-trans isomerase family protein | chr2:9055619-9056143 REVERSE LENGTH=174;>AT4G38740.1 | Symbols: ROC1 | rotamase CYP 1 | chr4:18083620-18084138 REVERSE LENGTH=172	2	3	3	3	2	2	2	3	3	2	2	2	2	3	3	2	2	2	2	3	3	2	17.8	17.8	17.8	18464	174	174;172	2	2	2	3	3	2	0.00132	13.2	12.6	9.8	17.8	17.8	9.8	3996100	50722	3509900
>AT2G21170.1 | Symbols: TIM, PDTPI | triosephosphate isomerase | chr2:9071047-9073106 REVERSE LENGTH=315;>AT2G21170.2 | Symbols: TIM, PDTPI | triosephosphate isomerase | chr2:9071047-9073106 REVERSE LENGTH=306	>AT2G21170.1 | Symbols: TIM, PDTPI | triosephosphate isomerase | chr2:9071047-9073106 REVERSE LENGTH=315;>AT2G21170.2 | Symbols: TIM, PDTPI | triosephosphate isomerase | chr2:9071047-9073106 REVERSE LENGTH=306	3;2	2;2	2;2	>AT2G21170.1 | Symbols: TIM, PDTPI | triosephosphate isomerase | chr2:9071047-9073106 REVERSE LENGTH=315;>AT2G21170.2 | Symbols: TIM, PDTPI | triosephosphate isomerase | chr2:9071047-9073106 REVERSE LENGTH=306	2	3	2	2	3	2	3	3	3	3	2	1	2	2	2	2	2	1	2	2	2	2	11.4	8.9	8.9	33345	315	315;306	2	1	2	2	3	2	8.74e-10	11.4	7	11.4	11.4	11.4	11.4	1599300	55522	1089200
>AT2G21250.2 | Symbols: | NAD(P)-linked oxidoreductase superfamily protein | chr2:9103703-9105116 REVERSE LENGTH=238;>AT2G21250.1 | Symbols: | NAD(P)-linked oxidoreductase superfamily protein | chr2:9103408-9105116 REVERSE LENGTH=309	>AT2G21250.2 | Symbols: | NAD(P)-linked oxidoreductase superfamily protein | chr2:9103703-9105116 REVERSE LENGTH=238;>AT2G21250.1 | Symbols: | NAD(P)-linked oxidoreductase superfamily protein | chr2:9103408-9105116 REVERSE LENGTH=309	1;1	1;1	1;1	>AT2G21250.2 | Symbols: | NAD(P)-linked oxidoreductase superfamily protein | chr2:9103703-9105116 REVERSE LENGTH=238;>AT2G21250.1 | Symbols: | NAD(P)-linked oxidoreductase superfamily protein | chr2:9103408-9105116 REVERSE LENGTH=309	2	1	1	1	1	1	1	1	1	1	1	1	1	1	1	1	1	1	1	1	1	1	4.2	4.2	4.2	26457	238	238;309	1	1	1	1	1	1	0.141	4.2	4.2	4.2	4.2	4.2	4.2	1666800	29151	1554700
>AT2G21330.3 | Symbols: FBA1 | fructose-bisphosphate aldolase 1 | chr2:9128416-9130152 REVERSE LENGTH=389;>AT2G21330.1 | Symbols: FBA1 | fructose-bisphosphate aldolase 1 | chr2:9128416-9130152 REVERSE LENGTH=399;>AT2G21330.2 | Symbols: FBA1 | fructose-bisphosphate aldolase 1 | chr2:9128762-9130152 REVERSE LENGTH=311	>AT2G21330.3 | Symbols: FBA1 | fructose-bisphosphate aldolase 1 | chr2:9128416-9130152 REVERSE LENGTH=389;>AT2G21330.1 | Symbols: FBA1 | fructose-bisphosphate aldolase 1 | chr2:9128416-9130152 REVERSE LENGTH=399	4;4;1	2;2;1	2;2;1	>AT2G21330.3 | Symbols: FBA1 | fructose-bisphosphate aldolase 1 | chr2:9128416-9130152 REVERSE LENGTH=389;>AT2G21330.1 | Symbols: FBA1 | fructose-bisphosphate aldolase 1 | chr2:9128416-9130152 REVERSE LENGTH=399	3	4	2	2	3	3	3	3	2	2	1	2	2	2	2	1	1	2	2	2	2	1	10.5	5.7	5.7	41807	389	389;399;311	1	2	2	2	2	1	5.88e-10	8.2	8.2	8	8	5.7	5.7	3594600	22479	3226400
>AT2G21390.1 | Symbols: | Coatomer, alpha subunit | chr2:9152428-9156577 FORWARD LENGTH=1218	>AT2G21390.1 | Symbols: | Coatomer, alpha subunit | chr2:9152428-9156577 FORWARD LENGTH=1218	11	11	4	>AT2G21390.1 | Symbols: | Coatomer, alpha subunit | chr2:9152428-9156577 FORWARD LENGTH=1218	1	11	11	4	10	9	8	11	7	7	10	9	8	11	7	7	4	4	4	4	3	2	11.4	11.4	4.8	136.47	1218	1218	11	11	9	11	7	7	7.07e-94	10.4	9	8.9	11.4	7.7	6.5	9326400	181590	8830100
>AT2G21580.2 | Symbols: | Ribosomal protein S25 family protein | chr2:9236629-9237510 FORWARD LENGTH=107;>AT2G21580.1 | Symbols: | Ribosomal protein S25 family protein | chr2:9236629-9237510 FORWARD LENGTH=108	>AT2G21580.2 | Symbols: | Ribosomal protein S25 family protein | chr2:9236629-9237510 FORWARD LENGTH=107;>AT2G21580.1 | Symbols: | Ribosomal protein S25 family protein | chr2:9236629-9237510 FORWARD LENGTH=108	4;4	4;4	2;2	>AT2G21580.2 | Symbols: | Ribosomal protein S25 family protein | chr2:9236629-9237510 FORWARD LENGTH=107;>AT2G21580.1 | Symbols: | Ribosomal protein S25 family protein | chr2:9236629-9237510 FORWARD LENGTH=108	2	4	4	2	4	4	4	4	4	3	4	4	4	4	4	3	2	2	2	2	2	1	36.4	36.4	15	11941	107	107;108	5	5	4	5	5	4	1.05e-32	36.4	36.4	36.4	36.4	36.4	34.6	9889400	163300	9379400
>AT2G21640.1 | Symbols: | Encodes a protein of unknown function that is a marker for oxidative stress response. | chr2:9254985-9255453 FORWARD LENGTH=104	>AT2G21640.1 | Symbols: | Encodes a protein of unknown function that is a marker for oxidative stress response. | chr2:9254985-9255453 FORWARD LENGTH=104	3	3	3	>AT2G21640.1 | Symbols: | Encodes a protein of unknown function that is a marker for oxidative stress response. | chr2:9254985-9255453 FORWARD LENGTH=104	1	3	3	3	3	3	3	2	1	1	3	3	3	2	1	1	3	3	3	2	1	1	40.4	40.4	40.4	11696	104	104	5	5	5	4	1	1	7.47e-34	40.4	40.4	40.4	28.8	14.4	11.5	10120000	174020	9845800
>AT2G21660.2 | Symbols: ATGRP7, CCR2 | cold, circadian rhythm, and rna binding 2 | chr2:9265477-9266316 REVERSE LENGTH=159;>AT2G21660.1 | Symbols: ATGRP7, CCR2, GR-RBP7, GRP7 | cold, circadian rhythm, and rna binding 2 | chr2:9265477-9266316 REVERSE LENGTH=176	>AT2G21660.2 | Symbols: ATGRP7, CCR2 | cold, circadian rhythm, and rna binding 2 | chr2:9265477-9266316 REVERSE LENGTH=159;>AT2G21660.1 | Symbols: ATGRP7, CCR2, GR-RBP7, GRP7 | cold, circadian rhythm, and rna binding 2 | chr2:9265477-9266316 REVERSE LENGTH=176	5;5	3;3	3;3	>AT2G21660.2 | Symbols: ATGRP7, CCR2 | cold, circadian rhythm, and rna binding 2 | chr2:9265477-9266316 REVERSE LENGTH=159;>AT2G21660.1 | Symbols: ATGRP7, CCR2, GR-RBP7, GRP7 | cold, circadian rhythm, and rna binding 2 | chr2:9265477-9266316 REVERSE LENGTH	2	5	3	3	5	5	5	3	3	4	3	3	3	2	2	3	3	3	3	2	2	3	32.1	25.2	25.2	15548	159	159;176	3	3	3	2	2	3	1.52e-77	32.1	32.1	32.1	23.9	23.9	30.2	16830000	210820	15126000
>AT2G21870.1 | Symbols: MGP1 | copper ion binding;cobalt ion binding;zinc ion binding | chr2:9320456-9322618 REVERSE LENGTH=240;>AT2G21870.2 | Symbols: MGP1 | copper ion binding;cobalt ion binding;zinc ion binding | chr2:9320612-9322618 REVERSE LENGTH=220	>AT2G21870.1 | Symbols: MGP1 | copper ion binding;cobalt ion binding;zinc ion binding | chr2:9320456-9322618 REVERSE LENGTH=240;>AT2G21870.2 | Symbols: MGP1 | copper ion binding;cobalt ion binding;zinc ion binding | chr2:9320612-9322618 REVERSE LENGTH=220	11;10	11;10	11;10	>AT2G21870.1 | Symbols: MGP1 | copper ion binding;cobalt ion binding;zinc ion binding | chr2:9320456-9322618 REVERSE LENGTH=240;>AT2G21870.2 | Symbols: MGP1 | copper ion binding;cobalt ion binding;zinc ion binding | chr2:9320612-9322618 REVERSE LENGTH=220	2	11	11	11	9	10	8	8	8	8	9	10	8	8	8	8	9	10	8	8	8	8	51.7	51.7	51.7	27597	240	240;220	11	12	9	9	10	8	1.26e-54	48.3	47.1	40.8	39.2	40.8	39.2	29795000	705700	27430000
>AT2G22230.1 | Symbols: | Thioesterase superfamily protein | chr2:9450042-9451427 FORWARD LENGTH=220	>AT2G22230.1 | Symbols: | Thioesterase superfamily protein | chr2:9450042-9451427 FORWARD LENGTH=220	1	1	1	>AT2G22230.1 | Symbols: | Thioesterase superfamily protein | chr2:9450042-9451427 FORWARD LENGTH=220	1	1	1	1	1	1	0	0	1	0	1	1	0	0	1	0	1	1	0	0	1	0	6.4	6.4	6.4	24242	220	220	1	1			1		0.00017824	6.4	6.4	0	0	6.4	0	526360	15100	501930
>AT5G10260.1 | Symbols: AtRABH1e, RABH1e | RAB GTPase homolog H1E | chr5:3219991-3221301 FORWARD LENGTH=207;>AT2G22290.1 | Symbols: ATRABH1D, ATRAB-H1D, RAB-H1D, ATRAB6, RABH1d | RAB GTPase homolog H1D | chr2:9466568-9467688 FORWARD LENGTH=207;>AT2G44610.1 | Symbols: RAB6, ATRABH1B, ATRAB6A, RAB6A | Ras-related small GTP-binding family protein | chr2:18411778-18413883 REVERSE LENGTH=208;>AT4G3989…	>AT5G10260.1 | Symbols: AtRABH1e, RABH1e | RAB GTPase homolog H1E | chr5:3219991-3221301 FORWARD LENGTH=207;>AT2G22290.1 | Symbols: ATRABH1D, ATRAB-H1D, RAB-H1D, ATRAB6, RABH1d | RAB GTPase homolog H1D | chr2:9466568-9467688 FORWARD LENGTH=207;>AT2G44610.1 | Symbols: RAB6, ATRABH1B, ATRAB6A, RAB6A | Ras-related small GTP-binding family protein | chr2:18411778-18413883 REVERSE LENGTH=208;>AT4G3989…	2;2;2;2;1	2;2;2;2;1	2;2;2;2;1	>AT5G10260.1 | Symbols: AtRABH1e, RABH1e | RAB GTPase homolog H1E | chr5:3219991-3221301 FORWARD LENGTH=207;>AT2G22290.1 | Symbols: ATRABH1D, ATRAB-H1D, RAB-H1D, ATRAB6, RABH1d | RAB GTPase homolog H1D | chr2:9466568-9467688 FORWARD LENGTH=207;>AT2G44610.1	5	2	2	2	1	0	1	1	2	2	1	0	1	1	2	2	1	0	1	1	2	2	10.6	10.6	10.6	23133	207	207;207;208;214;206	1		1	1	2	2	0.00010954	5.3	0	5.3	5.3	10.6	10.6	265270	9497.2	0
>AT2G22400.1 | Symbols: | S-adenosyl-L-methionine-dependent methyltransferases superfamily protein | chr2:9504823-9508788 REVERSE LENGTH=808	>AT2G22400.1 | Symbols: | S-adenosyl-L-methionine-dependent methyltransferases superfamily protein | chr2:9504823-9508788 REVERSE LENGTH=808	2	2	2	>AT2G22400.1 | Symbols: | S-adenosyl-L-methionine-dependent methyltransferases superfamily protein | chr2:9504823-9508788 REVERSE LENGTH=808	1	2	2	2	0	0	1	1	1	2	0	0	1	1	1	2	0	0	1	1	1	2	3.6	3.6	3.6	89811	808	808			1	1	1	2	0.0006508	0	0	2.2	2.2	2.2	3.6	116090	0	0
>AT2G22475.2 | Symbols: GEM | GRAM domain family protein | chr2:9541523-9544242 FORWARD LENGTH=248;>AT2G22475.1 | Symbols: GEM | GRAM domain family protein | chr2:9541523-9544778 FORWARD LENGTH=299	>AT2G22475.2 | Symbols: GEM | GRAM domain family protein | chr2:9541523-9544242 FORWARD LENGTH=248;>AT2G22475.1 | Symbols: GEM | GRAM domain family protein | chr2:9541523-9544778 FORWARD LENGTH=299	1;1	1;1	1;1	>AT2G22475.2 | Symbols: GEM | GRAM domain family protein | chr2:9541523-9544242 FORWARD LENGTH=248;>AT2G22475.1 | Symbols: GEM | GRAM domain family protein | chr2:9541523-9544778 FORWARD LENGTH=299	2	1	1	1	0	1	0	0	0	0	0	1	0	0	0	0	0	1	0	0	0	0	6	6	6	26651	248	248;299		1					0.0017556	0	6	0	0	0	0	0	0	0
>AT2G22780.1 | Symbols: PMDH1 | peroxisomal NAD-malate dehydrogenase 1 | chr2:9689995-9691923 REVERSE LENGTH=354;>AT5G09660.2 | Symbols: PMDH2 | peroxisomal NAD-malate dehydrogenase 2 | chr5:2993645-2995169 REVERSE LENGTH=333;>AT5G09660.3 | Symbols: PMDH2 | peroxisomal NAD-malate dehydrogenase 2 | chr5:2993691-2995169 REVERSE LENGTH=342;>AT5G09660.1 | Symbols: PMDH2 | peroxisomal NAD-malate dehyd…	>AT2G22780.1 | Symbols: PMDH1 | peroxisomal NAD-malate dehydrogenase 1 | chr2:9689995-9691923 REVERSE LENGTH=354	4;1;1;1;1	4;1;1;1;1	4;1;1;1;1	>AT2G22780.1 | Symbols: PMDH1 | peroxisomal NAD-malate dehydrogenase 1 | chr2:9689995-9691923 REVERSE LENGTH=354	5	4	4	4	1	3	1	2	1	1	1	3	1	2	1	1	1	3	1	2	1	1	18.4	18.4	18.4	37465	354	354;333;342;354;363	1	3	1	2	1	1	2.45e-12	5.4	15.3	5.4	8.8	3.1	3.4	1546000	23264	1410300
>AT5G67380.2 | Symbols: CKA1, ATCKA1 | casein kinase alpha 1 | chr5:26881156-26883383 REVERSE LENGTH=376;>AT3G50000.1 | Symbols: CKA2, ATCKA2 | casein kinase II, alpha chain 2 | chr3:18534487-18536743 FORWARD LENGTH=403;>AT5G67380.1 | Symbols: CKA1, ATCKA1 | casein kinase alpha 1 | chr5:26881156-26883383 REVERSE LENGTH=409;>AT2G23070.1 | Symbols: | Protein kinase superfamily protein | chr2:982416…	>AT5G67380.2 | Symbols: CKA1, ATCKA1 | casein kinase alpha 1 | chr5:26881156-26883383 REVERSE LENGTH=376;>AT3G50000.1 | Symbols: CKA2, ATCKA2 | casein kinase II, alpha chain 2 | chr3:18534487-18536743 FORWARD LENGTH=403;>AT5G67380.1 | Symbols: CKA1, ATCKA1 | casein kinase alpha 1 | chr5:26881156-26883383 REVERSE LENGTH=409;>AT2G23070.1 | Symbols: | Protein kinase superfamily protein | chr2:982416…	2;2;2;2;1;1	2;2;2;2;1;1	2;2;2;2;1;1	>AT5G67380.2 | Symbols: CKA1, ATCKA1 | casein kinase alpha 1 | chr5:26881156-26883383 REVERSE LENGTH=376;>AT3G50000.1 | Symbols: CKA2, ATCKA2 | casein kinase II, alpha chain 2 | chr3:18534487-18536743 FORWARD LENGTH=403;>AT5G67380.1 | Symbols: CKA1, ATCKA1	6	2	2	2	2	1	1	0	0	0	2	1	1	0	0	0	2	1	1	0	0	0	7.2	7.2	7.2	43896	376	376;403;409;432;307;333	2	1	1				0.0013453	7.2	3.7	3.7	0	0	0	1498800	54381	1439800
>AT2G23350.1 | Symbols: PAB4, PABP4 | poly(A) binding protein 4 | chr2:9943209-9946041 FORWARD LENGTH=662	>AT2G23350.1 | Symbols: PAB4, PABP4 | poly(A) binding protein 4 | chr2:9943209-9946041 FORWARD LENGTH=662	3	3	3	>AT2G23350.1 | Symbols: PAB4, PABP4 | poly(A) binding protein 4 | chr2:9943209-9946041 FORWARD LENGTH=662	1	3	3	3	1	2	1	3	2	3	1	2	1	3	2	3	1	2	1	3	2	3	6.5	6.5	6.5	71652	662	662	1	2	1	3	2	3	0.0115	3.2	5	3.2	6.5	5	6.5	1354200	18493	1088000
>AT2G23820.1 | Symbols: | Metal-dependent phosphohydrolase | chr2:10140595-10142552 FORWARD LENGTH=245;>AT2G23820.2 | Symbols: | Metal-dependent phosphohydrolase | chr2:10140595-10142672 FORWARD LENGTH=257	>AT2G23820.1 | Symbols: | Metal-dependent phosphohydrolase | chr2:10140595-10142552 FORWARD LENGTH=245;>AT2G23820.2 | Symbols: | Metal-dependent phosphohydrolase | chr2:10140595-10142672 FORWARD LENGTH=257	1;1	1;1	1;1	>AT2G23820.1 | Symbols: | Metal-dependent phosphohydrolase | chr2:10140595-10142552 FORWARD LENGTH=245;>AT2G23820.2 | Symbols: | Metal-dependent phosphohydrolase | chr2:10140595-10142672 FORWARD LENGTH=257	2	1	1	1	0	1	0	0	0	0	0	1	0	0	0	0	0	1	0	0	0	0	6.5	6.5	6.5	26935	245	245;257		1					0.0016636	0	6.5	0	0	0	0	482200	0	482200
>AT2G23930.2 | Symbols: SNRNP-G | probable small nuclear ribonucleoprotein G | chr2:10182496-10183026 FORWARD LENGTH=67;>AT3G11500.1 | Symbols: | Small nuclear ribonucleoprotein family protein | chr3:3621626-3622474 REVERSE LENGTH=79;>AT2G23930.1 | Symbols: SNRNP-G | probable small nuclear ribonucleoprotein G | chr2:10182353-10183026 FORWARD LENGTH=80	>AT2G23930.2 | Symbols: SNRNP-G | probable small nuclear ribonucleoprotein G | chr2:10182496-10183026 FORWARD LENGTH=67;>AT3G11500.1 | Symbols: | Small nuclear ribonucleoprotein family protein | chr3:3621626-3622474 REVERSE LENGTH=79;>AT2G23930.1 | Symbols: SNRNP-G | probable small nuclear ribonucleoprotein G | chr2:10182353-10183026 FORWARD LENGTH=80	1;1;1	1;1;1	1;1;1	>AT2G23930.2 | Symbols: SNRNP-G | probable small nuclear ribonucleoprotein G | chr2:10182496-10183026 FORWARD LENGTH=67;>AT3G11500.1 | Symbols: | Small nuclear ribonucleoprotein family protein | chr3:3621626-3622474 REVERSE LENGTH=79;>AT2G23930.1 | Symbol	3	1	1	1	1	1	1	1	1	1	1	1	1	1	1	1	1	1	1	1	1	1	22.4	22.4	22.4	73504	67	67;79;80	1	1	1	1	1	1	0.00012954	22.4	22.4	22.4	22.4	22.4	22.4	2302400	25037	2129000
>AT2G24200.3 | Symbols: | Cytosol aminopeptidase family protein | chr2:10287017-10289450 REVERSE LENGTH=484;>AT2G24200.2 | Symbols: | Cytosol aminopeptidase family protein | chr2:10287017-10289450 REVERSE LENGTH=520;>AT2G24200.1 | Symbols: | Cytosol aminopeptidase family protein | chr2:10287017-10289450 REVERSE LENGTH=520;>AT4G30920.1 | Symbols: | Cytosol aminopeptidase family protein | chr4:1504…	>AT2G24200.3 | Symbols: | Cytosol aminopeptidase family protein | chr2:10287017-10289450 REVERSE LENGTH=484;>AT2G24200.2 | Symbols: | Cytosol aminopeptidase family protein | chr2:10287017-10289450 REVERSE LENGTH=520;>AT2G24200.1 | Symbols: | Cytosol aminopeptidase family protein | chr2:10287017-10289450 REVERSE LENGTH=520;>AT4G30920.1 | Symbols: | Cytosol aminopeptidase family protein | chr4:1504…	3;3;3;3;2	3;3;3;3;2	3;3;3;3;2	>AT2G24200.3 | Symbols: | Cytosol aminopeptidase family protein | chr2:10287017-10289450 REVERSE LENGTH=484;>AT2G24200.2 | Symbols: | Cytosol aminopeptidase family protein | chr2:10287017-10289450 REVERSE LENGTH=520;>AT2G24200.1 | Symbols: | Cytosol ami	5	3	3	3	2	1	2	3	2	3	2	1	2	3	2	3	2	1	2	3	2	3	7.4	7.4	7.4	50592	484	484;520;520;583;581	2	1	2	3	2	3	7.08e-08	5	2.5	5	7.4	5	7.4	1653300	30492	1247400
>AT2G24765.1 | Symbols: ARF3, ARL1, ATARL1 | ADP-ribosylation factor 3 | chr2:10562822-10564961 FORWARD LENGTH=182	>AT2G24765.1 | Symbols: ARF3, ARL1, ATARL1 | ADP-ribosylation factor 3 | chr2:10562822-10564961 FORWARD LENGTH=182	1	1	1	>AT2G24765.1 | Symbols: ARF3, ARL1, ATARL1 | ADP-ribosylation factor 3 | chr2:10562822-10564961 FORWARD LENGTH=182	1	1	1	1	1	1	0	1	0	0	1	1	0	1	0	0	1	1	0	1	0	0	8.8	8.8	8.8	20242	182	182	1	1		1			5.7e-05	8.8	8.8	0	8.8	0	0	280050	15778	258820
>AT2G25210.1 | Symbols: | Ribosomal protein L39 family protein | chr2:10740157-10740379 FORWARD LENGTH=44;>AT4G31985.1 | Symbols: | Ribosomal protein L39 family protein | chr4:15469931-15470366 FORWARD LENGTH=51	>AT2G25210.1 | Symbols: | Ribosomal protein L39 family protein | chr2:10740157-10740379 FORWARD LENGTH=44;>AT4G31985.1 | Symbols: | Ribosomal protein L39 family protein | chr4:15469931-15470366 FORWARD LENGTH=51	1;1	1;1	1;1	>AT2G25210.1 | Symbols: | Ribosomal protein L39 family protein | chr2:10740157-10740379 FORWARD LENGTH=44;>AT4G31985.1 | Symbols: | Ribosomal protein L39 family protein | chr4:15469931-15470366 FORWARD LENGTH=51	2	1	1	1	1	1	0	0	0	0	1	1	0	0	0	0	1	1	0	0	0	0	18.2	18.2	18.2	56007	44	44;51	1	1					0.0028541	18.2	18.2	0	0	0	0	714930	1353.9	713570
>AT2G27020.1 | Symbols: PAG1 | 20S proteasome alpha subunit G1 | chr2:11528515-11530858 REVERSE LENGTH=249	>AT2G27020.1 | Symbols: PAG1 | 20S proteasome alpha subunit G1 | chr2:11528515-11530858 REVERSE LENGTH=249	1	1	1	>AT2G27020.1 | Symbols: PAG1 | 20S proteasome alpha subunit G1 | chr2:11528515-11530858 REVERSE LENGTH=249	1	1	1	1	0	0	1	1	1	0	0	0	1	1	1	0	0	0	1	1	1	0	4.8	4.8	4.8	27377	249	249			1	1	1		0.010973	0	0	4.8	4.8	4.8	0	78902	0	0
>AT5G21274.1 | Symbols: CAM6, ACAM-6 | calmodulin 6 | chr5:7214740-7215950 REVERSE LENGTH=149;>AT3G56800.1 | Symbols: CAM3, acam-3 | calmodulin 3 | chr3:21034981-21035920 REVERSE LENGTH=149;>AT3G43810.1 | Symbols: CAM7 | calmodulin 7 | chr3:15664619-15666355 REVERSE LENGTH=149;>AT2G41110.1 | Symbols: CAM2, ATCAL5 | calmodulin 2 | chr2:17140379-17141192 FORWARD LENGTH=149;>AT2G27030.1 | Symbols: C…	>AT5G21274.1 | Symbols: CAM6, ACAM-6 | calmodulin 6 | chr5:7214740-7215950 REVERSE LENGTH=149;>AT3G56800.1 | Symbols: CAM3, acam-3 | calmodulin 3 | chr3:21034981-21035920 REVERSE LENGTH=149;>AT3G43810.1 | Symbols: CAM7 | calmodulin 7 | chr3:15664619-15666355 REVERSE LENGTH=149;>AT2G41110.1 | Symbols: CAM2, ATCAL5 | calmodulin 2 | chr2:17140379-17141192 FORWARD LENGTH=149;>AT2G27030.1 | Symbols: C…	8;8;8;8;8;8;8;6	8;8;8;8;8;8;8;6	2;2;2;2;2;2;2;1	>AT5G21274.1 | Symbols: CAM6, ACAM-6 | calmodulin 6 | chr5:7214740-7215950 REVERSE LENGTH=149;>AT3G56800.1 | Symbols: CAM3, acam-3 | calmodulin 3 | chr3:21034981-21035920 REVERSE LENGTH=149;>AT3G43810.1 | Symbols: CAM7 | calmodulin 7 | chr3:15664619-156663	8	8	8	2	7	6	7	5	4	5	7	6	7	5	4	5	2	2	2	1	1	1	71.1	71.1	33.6	16833	149	149;149;149;149;149;161;181;113	9	8	9	6	5	6	6.06e-109	71.1	65.8	71.1	36.2	36.2	36.2	7457900	183530	6445100
>AT2G27100.1 | Symbols: SE | C2H2 zinc-finger protein SERRATE (SE) | chr2:11572587-11576357 FORWARD LENGTH=720	>AT2G27100.1 | Symbols: SE | C2H2 zinc-finger protein SERRATE (SE) | chr2:11572587-11576357 FORWARD LENGTH=720	1	1	1	>AT2G27100.1 | Symbols: SE | C2H2 zinc-finger protein SERRATE (SE) | chr2:11572587-11576357 FORWARD LENGTH=720	1	1	1	1	1	1	1	1	0	0	1	1	1	1	0	0	1	1	1	1	0	0	2.4	2.4	2.4	81097	720	720	2	2	1	2			0.0891	2.4	2.4	2.4	2.4	0	0	206500	5759.3	194630
>AT2G27530.2 | Symbols: PGY1 | Ribosomal protein L1p/L10e family | chr2:11763443-11764570 REVERSE LENGTH=216;>AT2G27530.1 | Symbols: PGY1 | Ribosomal protein L1p/L10e family | chr2:11763443-11764570 REVERSE LENGTH=216;>AT1G08360.1 | Symbols: | Ribosomal protein L1p/L10e family | chr1:2636231-2637694 FORWARD LENGTH=216;>AT5G22440.2 | Symbols: | Ribosomal protein L1p/L10e family | chr5:7435328-7436…	>AT2G27530.2 | Symbols: PGY1 | Ribosomal protein L1p/L10e family | chr2:11763443-11764570 REVERSE LENGTH=216;>AT2G27530.1 | Symbols: PGY1 | Ribosomal protein L1p/L10e family | chr2:11763443-11764570 REVERSE LENGTH=216	5;5;1;1;1	5;5;1;1;1	5;5;1;1;1	>AT2G27530.2 | Symbols: PGY1 | Ribosomal protein L1p/L10e family | chr2:11763443-11764570 REVERSE LENGTH=216;>AT2G27530.1 | Symbols: PGY1 | Ribosomal protein L1p/L10e family | chr2:11763443-11764570 REVERSE LENGTH=216	5	5	5	5	5	5	5	5	4	3	5	5	5	5	4	3	5	5	5	5	4	3	30.6	30.6	30.6	24425	216	216;216;216;217;217	6	6	6	6	5	3	3.36e-51	30.6	30.6	30.6	30.6	22.2	15.7	47381000	277010	43923000
>AT2G27600.1 | Symbols: SKD1, VPS4, ATSKD1 | AAA-type ATPase family protein | chr2:11781226-11783730 FORWARD LENGTH=435	>AT2G27600.1 | Symbols: SKD1, VPS4, ATSKD1 | AAA-type ATPase family protein | chr2:11781226-11783730 FORWARD LENGTH=435	4	4	4	>AT2G27600.1 | Symbols: SKD1, VPS4, ATSKD1 | AAA-type ATPase family protein | chr2:11781226-11783730 FORWARD LENGTH=435	1	4	4	4	3	4	2	3	2	3	3	4	2	3	2	3	3	4	2	3	2	3	11	11	11	48592	435	435	3	4	2	3	2	3	3.47e-12	9	11	6	9	6	9	3980300	86690	3804600
>AT2G27710.4 | Symbols: | 60S acidic ribosomal protein family | chr2:11816929-11817670 FORWARD LENGTH=98;>AT2G27710.3 | Symbols: | 60S acidic ribosomal protein family | chr2:11816929-11817670 FORWARD LENGTH=115;>AT2G27710.2 | Symbols: | 60S acidic ribosomal protein family | chr2:11816929-11817670 FORWARD LENGTH=115;>AT2G27710.1 | Symbols: | 60S acidic ribosomal protein family | chr2:11816929-1181…	>AT2G27710.4 | Symbols: | 60S acidic ribosomal protein family | chr2:11816929-11817670 FORWARD LENGTH=98;>AT2G27710.3 | Symbols: | 60S acidic ribosomal protein family | chr2:11816929-11817670 FORWARD LENGTH=115;>AT2G27710.2 | Symbols: | 60S acidic ribosomal protein family | chr2:11816929-11817670 FORWARD LENGTH=115;>AT2G27710.1 | Symbols: | 60S acidic ribosomal protein family | chr2:11816929-1181…	4;4;4;4	2;2;2;2	2;2;2;2	>AT2G27710.4 | Symbols: | 60S acidic ribosomal protein family | chr2:11816929-11817670 FORWARD LENGTH=98;>AT2G27710.3 | Symbols: | 60S acidic ribosomal protein family | chr2:11816929-11817670 FORWARD LENGTH=115;>AT2G27710.2 | Symbols: | 60S acidic ribos	4	4	2	2	4	4	4	4	4	4	2	2	2	2	2	2	2	2	2	2	2	2	45.9	33.7	33.7	10243	98	98;115;115;115	3	3	3	3	4	3	4.6e-42	45.9	45.9	45.9	45.9	45.9	45.9	14789000	1346900	10933000
>AT2G27720.1 | Symbols: | 60S acidic ribosomal protein family | chr2:11818696-11819370 FORWARD LENGTH=115;>AT2G27720.3 | Symbols: | 60S acidic ribosomal protein family | chr2:11818696-11819370 FORWARD LENGTH=127;>AT2G27720.2 | Symbols: | 60S acidic ribosomal protein family | chr2:11818696-11819370 FORWARD LENGTH=130	>AT2G27720.1 | Symbols: | 60S acidic ribosomal protein family | chr2:11818696-11819370 FORWARD LENGTH=115;>AT2G27720.3 | Symbols: | 60S acidic ribosomal protein family | chr2:11818696-11819370 FORWARD LENGTH=127;>AT2G27720.2 | Symbols: | 60S acidic ribosomal protein family | chr2:11818696-11819370 FORWARD LENGTH=130	5;4;4	5;4;4	3;2;2	>AT2G27720.1 | Symbols: | 60S acidic ribosomal protein family | chr2:11818696-11819370 FORWARD LENGTH=115;>AT2G27720.3 | Symbols: | 60S acidic ribosomal protein family | chr2:11818696-11819370 FORWARD LENGTH=127;>AT2G27720.2 | Symbols: | 60S acidic ribo	3	5	5	3	4	4	4	4	4	4	4	4	4	4	4	4	2	2	2	2	2	2	67.8	67.8	57.4	11452	115	115;127;130	5	5	5	5	4	4	1.03e-20	50.4	50.4	50.4	50.4	56.5	56.5	2555400	111300	1758000
>AT2G27730.1 | Symbols: | copper ion binding | chr2:11820056-11820867 REVERSE LENGTH=113	>AT2G27730.1 | Symbols: | copper ion binding | chr2:11820056-11820867 REVERSE LENGTH=113	2	2	2	>AT2G27730.1 | Symbols: | copper ion binding | chr2:11820056-11820867 REVERSE LENGTH=113	1	2	2	2	1	2	2	2	1	2	1	2	2	2	1	2	1	2	2	2	1	2	20.4	20.4	20.4	11947	113	113	1	3	2	2	1	2	4.49e-18	13.3	20.4	20.4	20.4	13.3	20.4	8524600	20152	8187800
>AT2G27970.1 | Symbols: CKS2 | CDK-subunit 2 | chr2:11912460-11913112 REVERSE LENGTH=83;>AT2G27960.1 | Symbols: CKS1, CKS1AT | cyclin-dependent kinase-subunit 1 | chr2:11910903-11911543 REVERSE LENGTH=87	>AT2G27970.1 | Symbols: CKS2 | CDK-subunit 2 | chr2:11912460-11913112 REVERSE LENGTH=83;>AT2G27960.1 | Symbols: CKS1, CKS1AT | cyclin-dependent kinase-subunit 1 | chr2:11910903-11911543 REVERSE LENGTH=87	2;1	2;1	2;1	>AT2G27970.1 | Symbols: CKS2 | CDK-subunit 2 | chr2:11912460-11913112 REVERSE LENGTH=83;>AT2G27960.1 | Symbols: CKS1, CKS1AT | cyclin-dependent kinase-subunit 1 | chr2:11910903-11911543 REVERSE LENGTH=87	2	2	2	2	2	2	2	2	2	2	2	2	2	2	2	2	2	2	2	2	2	2	30.1	30.1	30.1	99873	83	83;87	2	2	2	2	2	2	0.00029076	30.1	30.1	30.1	30.1	30.1	30.1	1394200	11223	1201600
>AT2G28000.1 | Symbols: CPN60A, CH-CPN60A, SLP | chaperonin-60alpha | chr2:11926603-11929184 FORWARD LENGTH=586	>AT2G28000.1 | Symbols: CPN60A, CH-CPN60A, SLP | chaperonin-60alpha | chr2:11926603-11929184 FORWARD LENGTH=586	20	20	20	>AT2G28000.1 | Symbols: CPN60A, CH-CPN60A, SLP | chaperonin-60alpha | chr2:11926603-11929184 FORWARD LENGTH=586	1	20	20	20	16	13	15	18	14	18	16	13	15	18	14	18	16	13	15	18	14	18	47.8	47.8	47.8	62071	586	586	17	13	16	21	15	20	6.69e-132	42.7	29.7	35.8	44.7	31.1	43	34747000	423650	26904000
>AT2G29440.1 | Symbols: ATGSTU6, GST24, GSTU6 | glutathione S-transferase tau 6 | chr2:12620159-12621099 REVERSE LENGTH=223	>AT2G29440.1 | Symbols: ATGSTU6, GST24, GSTU6 | glutathione S-transferase tau 6 | chr2:12620159-12621099 REVERSE LENGTH=223	2	1	1	>AT2G29440.1 | Symbols: ATGSTU6, GST24, GSTU6 | glutathione S-transferase tau 6 | chr2:12620159-12621099 REVERSE LENGTH=223	1	2	1	1	2	2	2	2	2	2	1	1	1	1	1	1	1	1	1	1	1	1	10.3	5.4	5.4	25618	223	223	1	1	1	1	1	1	0.000916	10.3	10.3	10.3	10.3	10.3	10.3	1032600	16549	964550
>AT2G29450.1 | Symbols: ATGSTU5, ATGSTU1, AT103-1A, GSTU5 | glutathione S-transferase tau 5 | chr2:12624774-12625566 REVERSE LENGTH=224	>AT2G29450.1 | Symbols: ATGSTU5, ATGSTU1, AT103-1A, GSTU5 | glutathione S-transferase tau 5 | chr2:12624774-12625566 REVERSE LENGTH=224	3	3	2	>AT2G29450.1 | Symbols: ATGSTU5, ATGSTU1, AT103-1A, GSTU5 | glutathione S-transferase tau 5 | chr2:12624774-12625566 REVERSE LENGTH=224	1	3	3	2	2	2	2	2	3	3	2	2	2	2	3	3	1	1	1	1	2	2	16.5	16.5	11.6	26	224	224	2	2	2	2	3	4	3.22e-05	10.3	10.3	10.3	10.3	16.5	16.5	1016900	18561	699410
>AT2G29530.2 | Symbols: TIM10 | Tim10/DDP family zinc finger protein | chr2:12641026-12642243 REVERSE LENGTH=83;>AT2G29530.1 | Symbols: TIM10 | Tim10/DDP family zinc finger protein | chr2:12641026-12642243 REVERSE LENGTH=83;>AT2G29530.3 | Symbols: TIM10 | Tim10/DDP family zinc finger protein | chr2:12641026-12642243 REVERSE LENGTH=107	>AT2G29530.2 | Symbols: TIM10 | Tim10/DDP family zinc finger protein | chr2:12641026-12642243 REVERSE LENGTH=83;>AT2G29530.1 | Symbols: TIM10 | Tim10/DDP family zinc finger protein | chr2:12641026-12642243 REVERSE LENGTH=83;>AT2G29530.3 | Symbols: TIM10 | Tim10/DDP family zinc finger protein | chr2:12641026-12642243 REVERSE LENGTH=107	1;1;1	1;1;1	1;1;1	>AT2G29530.2 | Symbols: TIM10 | Tim10/DDP family zinc finger protein | chr2:12641026-12642243 REVERSE LENGTH=83;>AT2G29530.1 | Symbols: TIM10 | Tim10/DDP family zinc finger protein | chr2:12641026-12642243 REVERSE LENGTH=83;>AT2G29530.3 | Symbols: TIM10 |	3	1	1	1	1	1	1	1	1	1	1	1	1	1	1	1	1	1	1	1	1	1	16.9	16.9	16.9	93387	83	83;83;107	1	1	1	1	1	1	9.99e-26	16.9	16.9	16.9	16.9	16.9	16.9	3321800	39173	3093800
>AT2G29550.1 | Symbols: TUB7 | tubulin beta-7 chain | chr2:12644258-12645932 REVERSE LENGTH=449;CON__ENSEMBL:ENSBTAP00000025008	>AT2G29550.1 | Symbols: TUB7 | tubulin beta-7 chain | chr2:12644258-12645932 REVERSE LENGTH=449	18;1	18;1	3;0	>AT2G29550.1 | Symbols: TUB7 | tubulin beta-7 chain | chr2:12644258-12645932 REVERSE LENGTH=449	2	18	18	3	17	18	17	17	15	15	17	18	17	17	15	15	2	3	2	2	2	2	48.8	48.8	9.4	50747	449	449;536	20	20	21	22	22	17	2.02e-210	45.4	48.8	45.2	45.4	43.4	43	9838900	121610	9109100
>AT2G31390.1 | Symbols: | pfkB-like carbohydrate kinase family protein | chr2:13383635-13386116 REVERSE LENGTH=325;>AT3G59480.1 | Symbols: | pfkB-like carbohydrate kinase family protein | chr3:21983103-21984440 FORWARD LENGTH=326;>AT1G06030.1 | Symbols: | pfkB-like carbohydrate kinase family protein | chr1:1826880-1828130 FORWARD LENGTH=329;>AT5G51830.1 | Symbols: | pfkB-like carbohydrate kinase …	>AT2G31390.1 | Symbols: | pfkB-like carbohydrate kinase family protein | chr2:13383635-13386116 REVERSE LENGTH=325;>AT3G59480.1 | Symbols: | pfkB-like carbohydrate kinase family protein | chr3:21983103-21984440 FORWARD LENGTH=326;>AT1G06030.1 | Symbols: | pfkB-like carbohydrate kinase family protein | chr1:1826880-1828130 FORWARD LENGTH=329;>AT5G51830.1 | Symbols: | pfkB-like carbohydrate kinase …	2;1;1;1;1	2;1;1;1;1	2;1;1;1;1	>AT2G31390.1 | Symbols: | pfkB-like carbohydrate kinase family protein | chr2:13383635-13386116 REVERSE LENGTH=325;>AT3G59480.1 | Symbols: | pfkB-like carbohydrate kinase family protein | chr3:21983103-21984440 FORWARD LENGTH=326;>AT1G06030.1 | Symbols:	5	2	2	2	2	1	1	2	1	1	2	1	1	2	1	1	2	1	1	2	1	1	12.6	12.6	12.6	35275	325	325;326;329;343;345	2	1	1	2	1	1	0.201	12.6	9.8	9.8	12.6	2.8	2.8	722440	40493	493140
>AT2G31610.1 | Symbols: | Ribosomal protein S3 family protein | chr2:13450384-13451669 FORWARD LENGTH=250	>AT2G31610.1 | Symbols: | Ribosomal protein S3 family protein | chr2:13450384-13451669 FORWARD LENGTH=250	10	10	2	>AT2G31610.1 | Symbols: | Ribosomal protein S3 family protein | chr2:13450384-13451669 FORWARD LENGTH=250	1	10	10	2	7	7	7	9	7	8	7	7	7	9	7	8	1	1	1	1	0	1	42	42	9.2	27519	250	250	8	8	9	11	8	9	2.14e-70	33.6	30.4	33.6	36.8	32.8	32.8	1201300	24730	1159700
>AT2G32060.3 | Symbols: | Ribosomal protein L7Ae/L30e/S12e/Gadd45 family protein | chr2:13639228-13640104 REVERSE LENGTH=144;>AT2G32060.2 | Symbols: | Ribosomal protein L7Ae/L30e/S12e/Gadd45 family protein | chr2:13639228-13640104 REVERSE LENGTH=144;>AT2G32060.1 | Symbols: | Ribosomal protein L7Ae/L30e/S12e/Gadd45 family protein | chr2:13639228-13640104 REVERSE LENGTH=144	>AT2G32060.3 | Symbols: | Ribosomal protein L7Ae/L30e/S12e/Gadd45 family protein | chr2:13639228-13640104 REVERSE LENGTH=144;>AT2G32060.2 | Symbols: | Ribosomal protein L7Ae/L30e/S12e/Gadd45 family protein | chr2:13639228-13640104 REVERSE LENGTH=144;>AT2G32060.1 | Symbols: | Ribosomal protein L7Ae/L30e/S12e/Gadd45 family protein | chr2:13639228-13640104 REVERSE LENGTH=144	2;2;2	1;1;1	1;1;1	>AT2G32060.3 | Symbols: | Ribosomal protein L7Ae/L30e/S12e/Gadd45 family protein | chr2:13639228-13640104 REVERSE LENGTH=144;>AT2G32060.2 | Symbols: | Ribosomal protein L7Ae/L30e/S12e/Gadd45 family protein | chr2:13639228-13640104 REVERSE LENGTH=144;>AT2	3	2	1	1	2	2	1	2	1	2	1	1	1	1	0	1	1	1	1	1	0	1	13.9	9	9	15329	144	144;144;144	1	1	1	1		1	9.17e-05	13.9	13.9	9	13.9	4.9	13.9	2337700	37273	2095000
>AT2G32520.1 | Symbols: | alpha/beta-Hydrolases superfamily protein | chr2:13805823-13807442 REVERSE LENGTH=239	>AT2G32520.1 | Symbols: | alpha/beta-Hydrolases superfamily protein | chr2:13805823-13807442 REVERSE LENGTH=239	4	4	4	>AT2G32520.1 | Symbols: | alpha/beta-Hydrolases superfamily protein | chr2:13805823-13807442 REVERSE LENGTH=239	1	4	4	4	3	3	4	3	2	4	3	3	4	3	2	4	3	3	4	3	2	4	26.8	26.8	26.8	25921	239	239	3	3	4	3	2	4	1.21e-08	23.8	17.6	26.8	21.8	18.8	26.8	2969000	96707	2282400
>AT2G33210.2 | Symbols: HSP60-2 | heat shock protein 60-2 | chr2:14075093-14078568 REVERSE LENGTH=580;>AT2G33210.1 | Symbols: HSP60-2 | heat shock protein 60-2 | chr2:14075093-14078568 REVERSE LENGTH=585	>AT2G33210.2 | Symbols: HSP60-2 | heat shock protein 60-2 | chr2:14075093-14078568 REVERSE LENGTH=580;>AT2G33210.1 | Symbols: HSP60-2 | heat shock protein 60-2 | chr2:14075093-14078568 REVERSE LENGTH=585	10;10	2;2	2;2	>AT2G33210.2 | Symbols: HSP60-2 | heat shock protein 60-2 | chr2:14075093-14078568 REVERSE LENGTH=580;>AT2G33210.1 | Symbols: HSP60-2 | heat shock protein 60-2 | chr2:14075093-14078568 REVERSE LENGTH=585	2	10	2	2	7	5	6	8	8	9	0	0	0	0	1	1	0	0	0	0	1	1	19.3	4.1	4.1	61477	580	580;585					1	1	6.97e-77	13.4	9.8	11.9	15.2	15.5	17.2	158890	0	0
>AT2G33880.1 | Symbols: WOX9, HB-3, STIP | homeobox-3 | chr2:14341639-14343597 REVERSE LENGTH=378	>AT2G33880.1 | Symbols: WOX9, HB-3, STIP | homeobox-3 | chr2:14341639-14343597 REVERSE LENGTH=378	1	1	1	>AT2G33880.1 | Symbols: WOX9, HB-3, STIP | homeobox-3 | chr2:14341639-14343597 REVERSE LENGTH=378	1	1	1	1	1	1	1	1	1	0	1	1	1	1	1	0	1	1	1	1	1	0	4.8	4.8	4.8	42089	378	378	1	1	1	1	1		0.012321	4.8	4.8	4.8	4.8	4.8	0	2800800	202790	1889100
>AT2G34480.1 | Symbols: | Ribosomal protein L18ae/LX family protein | chr2:14532916-14534161 REVERSE LENGTH=178;>AT1G29965.1 | Symbols: | Ribosomal protein L18ae/LX family protein | chr1:10498458-10499373 REVERSE LENGTH=178;>AT1G29970.2 | Symbols: RPL18AA | 60S ribosomal protein L18A-1 | chr1:10498458-10501311 REVERSE LENGTH=312	>AT2G34480.1 | Symbols: | Ribosomal protein L18ae/LX family protein | chr2:14532916-14534161 REVERSE LENGTH=178;>AT1G29965.1 | Symbols: | Ribosomal protein L18ae/LX family protein | chr1:10498458-10499373 REVERSE LENGTH=178;>AT1G29970.2 | Symbols: RPL18AA | 60S ribosomal protein L18A-1 | chr1:10498458-10501311 REVERSE LENGTH=312	8;5;5	8;5;5	5;3;3	>AT2G34480.1 | Symbols: | Ribosomal protein L18ae/LX family protein | chr2:14532916-14534161 REVERSE LENGTH=178;>AT1G29965.1 | Symbols: | Ribosomal protein L18ae/LX family protein | chr1:10498458-10499373 REVERSE LENGTH=178;>AT1G29970.2 | Symbols: RPL18A	3	8	8	5	6	8	8	7	8	8	6	8	8	7	8	8	3	5	5	4	5	5	44.9	44.9	30.9	21307	178	178;178;312	9	11	10	10	11	11	2.05e-57	36	44.9	44.9	40.4	44.9	44.9	22170000	325600	19897000
>AT2G35120.1 | Symbols: | Single hybrid motif superfamily protein | chr2:14805913-14807274 REVERSE LENGTH=156	>AT2G35120.1 | Symbols: | Single hybrid motif superfamily protein | chr2:14805913-14807274 REVERSE LENGTH=156	1	1	1	>AT2G35120.1 | Symbols: | Single hybrid motif superfamily protein | chr2:14805913-14807274 REVERSE LENGTH=156	1	1	1	1	0	1	0	1	0	1	0	1	0	1	0	1	0	1	0	1	0	1	7.1	7.1	7.1	17.1	156	156		1		1		1	0.007836	0	7.1	0	7.1	0	7.1	635560	0	549860
>AT2G35605.1 | Symbols: | SWIB/MDM2 domain superfamily protein | chr2:14946161-14947027 FORWARD LENGTH=109	>AT2G35605.1 | Symbols: | SWIB/MDM2 domain superfamily protein | chr2:14946161-14947027 FORWARD LENGTH=109	2	2	2	>AT2G35605.1 | Symbols: | SWIB/MDM2 domain superfamily protein | chr2:14946161-14947027 FORWARD LENGTH=109	1	2	2	2	1	1	1	2	2	2	1	1	1	2	2	2	1	1	1	2	2	2	18.3	18.3	18.3	11951	109	109	1	2	1	2	2	2	0.786	9.2	9.2	9.2	18.3	18.3	18.3	1431200	37400	1090200
>AT2G35900.1 | Symbols: | unknown protein; FUNCTIONS IN: molecular_function unknown; INVOLVED IN: biological_process unknown; LOCATED IN: nucleus; EXPRESSED IN: 20 plant structures; EXPRESSED DURING: 13 growth stages; Has 32 Blast hits to 32 proteins in 12 species: Archae - 0; Bacteria - 0; Metazoa - 0; Fungi - 0; Plants - 32; Viruses - 0; Other Eukaryotes - 0 (source: NCBI BLink). | chr2:1507020…	>AT2G35900.1 | Symbols: | unknown protein; FUNCTIONS IN: molecular_function unknown; INVOLVED IN: biological_process unknown; LOCATED IN: nucleus; EXPRESSED IN: 20 plant structures; EXPRESSED DURING: 13 growth stages; Has 32 Blast hits to 32 proteins in 12 species: Archae - 0; Bacteria - 0; Metazoa - 0; Fungi - 0; Plants - 32; Viruses - 0; Other Eukaryotes - 0 (source: NCBI BLink). | chr2:1507020…	1	1	1	>AT2G35900.1 | Symbols: | unknown protein; FUNCTIONS IN: molecular_function unknown; INVOLVED IN: biological_process unknown; LOCATED IN: nucleus; EXPRESSED IN: 20 plant structures; EXPRESSED DURING: 13 growth stages; Has 32 Blast hits to 32 proteins in 1	1	1	1	1	1	1	1	0	0	0	1	1	1	0	0	0	1	1	1	0	0	0	13	13	13	21238	192	192	2	2	1				0.0061	13	13	13	0	0	0	1383300	43683	1333900
>AT2G36160.1 | Symbols: | Ribosomal protein S11 family protein | chr2:15169925-15171159 FORWARD LENGTH=150	>AT2G36160.1 | Symbols: | Ribosomal protein S11 family protein | chr2:15169925-15171159 FORWARD LENGTH=150	9	1	1	>AT2G36160.1 | Symbols: | Ribosomal protein S11 family protein | chr2:15169925-15171159 FORWARD LENGTH=150	1	9	1	1	7	9	9	7	6	6	0	1	1	1	1	1	0	1	1	1	1	1	65.3	7.3	7.3	16257	150	150		1	1	1	1	1	6.98e-61	56.7	65.3	65.3	62.7	43.3	43.3	11475000	0	10666000
>AT2G36460.1 | Symbols: | Aldolase superfamily protein | chr2:15296929-15298387 REVERSE LENGTH=358;>AT2G36460.2 | Symbols: | Aldolase superfamily protein | chr2:15296929-15297732 REVERSE LENGTH=267;>AT5G03690.2 | Symbols: | Aldolase superfamily protein | chr5:963389-964982 REVERSE LENGTH=359;>AT5G03690.1 | Symbols: | Aldolase superfamily protein | chr5:963389-964982 REVERSE LENGTH=393;>AT4G26530.…	>AT2G36460.1 | Symbols: | Aldolase superfamily protein | chr2:15296929-15298387 REVERSE LENGTH=358;>AT2G36460.2 | Symbols: | Aldolase superfamily protein | chr2:15296929-15297732 REVERSE LENGTH=267	22;17;5;4;3;3	13;11;0;0;0;0	12;10;0;0;0;0	>AT2G36460.1 | Symbols: | Aldolase superfamily protein | chr2:15296929-15298387 REVERSE LENGTH=358;>AT2G36460.2 | Symbols: | Aldolase superfamily protein | chr2:15296929-15297732 REVERSE LENGTH=267	6	22	13	12	18	18	20	19	19	20	9	11	11	11	10	12	8	10	11	11	10	12	71.5	45.8	43	38386	358	358;267;359;393;358;358	12	12	13	14	12	15	1.72e-155	59.5	61.7	68.7	68.7	63.1	68.4	34208000	382610	26662000
>AT2G36530.1 | Symbols: LOS2, ENO2 | Enolase | chr2:15321081-15323786 REVERSE LENGTH=444	>AT2G36530.1 | Symbols: LOS2, ENO2 | Enolase | chr2:15321081-15323786 REVERSE LENGTH=444	13	13	13	>AT2G36530.1 | Symbols: LOS2, ENO2 | Enolase | chr2:15321081-15323786 REVERSE LENGTH=444	1	13	13	13	12	10	13	12	11	12	12	10	13	12	11	12	12	10	13	12	11	12	49.3	49.3	49.3	47719	444	444	14	11	15	14	12	14	2.61e-109	45.5	36.7	49.3	45.5	41.9	45.5	32178000	700190	26876000
>AT3G52990.1 | Symbols: | Pyruvate kinase family protein | chr3:19649046-19652237 FORWARD LENGTH=527;>AT2G36580.1 | Symbols: | Pyruvate kinase family protein | chr2:15339253-15342781 FORWARD LENGTH=527;>AT3G52990.2 | Symbols: | Pyruvate kinase family protein | chr3:19649336-19652237 FORWARD LENGTH=474	>AT3G52990.1 | Symbols: | Pyruvate kinase family protein | chr3:19649046-19652237 FORWARD LENGTH=527;>AT2G36580.1 | Symbols: | Pyruvate kinase family protein | chr2:15339253-15342781 FORWARD LENGTH=527;>AT3G52990.2 | Symbols: | Pyruvate kinase family protein | chr3:19649336-19652237 FORWARD LENGTH=474	3;3;2	3;3;2	3;3;2	>AT3G52990.1 | Symbols: | Pyruvate kinase family protein | chr3:19649046-19652237 FORWARD LENGTH=527;>AT2G36580.1 | Symbols: | Pyruvate kinase family protein | chr2:15339253-15342781 FORWARD LENGTH=527;>AT3G52990.2 | Symbols: | Pyruvate kinase family pr	3	3	3	3	2	2	3	3	1	2	2	2	3	3	1	2	2	2	3	3	1	2	9.3	9.3	9.3	57495	527	527;527;474	2	2	3	3	1	2	3.52e-11	6.5	6.5	9.3	9.3	2.8	4.6	1930200	93653	1660700
>AT2G36880.2 | Symbols: MAT3 | methionine adenosyltransferase 3 | chr2:15479721-15480893 REVERSE LENGTH=390;>AT2G36880.1 | Symbols: MAT3 | methionine adenosyltransferase 3 | chr2:15479721-15480893 REVERSE LENGTH=390	>AT2G36880.2 | Symbols: MAT3 | methionine adenosyltransferase 3 | chr2:15479721-15480893 REVERSE LENGTH=390;>AT2G36880.1 | Symbols: MAT3 | methionine adenosyltransferase 3 | chr2:15479721-15480893 REVERSE LENGTH=390	8;8	3;3	3;3	>AT2G36880.2 | Symbols: MAT3 | methionine adenosyltransferase 3 | chr2:15479721-15480893 REVERSE LENGTH=390;>AT2G36880.1 | Symbols: MAT3 | methionine adenosyltransferase 3 | chr2:15479721-15480893 REVERSE LENGTH=390	2	8	3	3	7	6	7	5	7	7	2	1	2	1	2	2	2	1	2	1	2	2	35.6	16.4	16.4	42497	390	390;390	2	1	2	1	2	2	1.35e-46	26.9	23.1	26.9	20.8	31.8	26.9	1904100	32677	1486900
>AT2G37270.2 | Symbols: ATRPS5B, RPS5B | ribosomal protein 5B | chr2:15647883-15649042 REVERSE LENGTH=207;>AT2G37270.1 | Symbols: ATRPS5B, RPS5B | ribosomal protein 5B | chr2:15647883-15649042 REVERSE LENGTH=207	>AT2G37270.2 | Symbols: ATRPS5B, RPS5B | ribosomal protein 5B | chr2:15647883-15649042 REVERSE LENGTH=207;>AT2G37270.1 | Symbols: ATRPS5B, RPS5B | ribosomal protein 5B | chr2:15647883-15649042 REVERSE LENGTH=207	7;7	7;7	2;2	>AT2G37270.2 | Symbols: ATRPS5B, RPS5B | ribosomal protein 5B | chr2:15647883-15649042 REVERSE LENGTH=207;>AT2G37270.1 | Symbols: ATRPS5B, RPS5B | ribosomal protein 5B | chr2:15647883-15649042 REVERSE LENGTH=207	2	7	7	2	6	6	5	6	5	5	6	6	5	6	5	5	2	1	2	2	2	2	45.4	45.4	15.5	22.99	207	207;207	8	11	7	8	7	7	1.1e-51	43	36.2	29.5	43	29.5	29.5	11512000	246170	10175000
>AT3G53750.1 | Symbols: ACT3 | actin 3 | chr3:19915924-19917371 FORWARD LENGTH=377;>AT2G37620.2 | Symbols: ACT1, AAc1 | actin 1 | chr2:15779761-15781241 FORWARD LENGTH=377;>AT2G37620.1 | Symbols: ACT1, AAc1 | actin 1 | chr2:15779761-15781241 FORWARD LENGTH=377;>AT2G42100.1 | Symbols: | Actin-like ATPase superfamily protein | chr2:17560211-17561945 FORWARD LENGTH=378	>AT3G53750.1 | Symbols: ACT3 | actin 3 | chr3:19915924-19917371 FORWARD LENGTH=377;>AT2G37620.2 | Symbols: ACT1, AAc1 | actin 1 | chr2:15779761-15781241 FORWARD LENGTH=377;>AT2G37620.1 | Symbols: ACT1, AAc1 | actin 1 | chr2:15779761-15781241 FORWARD LENGTH=377	13;13;13;3	4;4;4;0	2;2;2;0	>AT3G53750.1 | Symbols: ACT3 | actin 3 | chr3:19915924-19917371 FORWARD LENGTH=377;>AT2G37620.2 | Symbols: ACT1, AAc1 | actin 1 | chr2:15779761-15781241 FORWARD LENGTH=377;>AT2G37620.1 | Symbols: ACT1, AAc1 | actin 1 | chr2:15779761-15781241 FORWARD LENGTH	4	13	4	2	10	12	10	10	8	11	1	4	3	3	2	3	1	2	1	1	1	1	41.4	15.9	9	41797	377	377;377;377;378	1	5	3	3	3	3	4.35e-83	29.7	41.4	33.7	35.8	28.9	36.3	6050300	57219	5867100
>AT2G38695.2 | Symbols: | unknown protein; Has 54 Blast hits to 54 proteins in 13 species: Archae - 0; Bacteria - 0; Metazoa - 0; Fungi - 0; Plants - 54; Viruses - 0; Other Eukaryotes - 0 (source: NCBI BLink). | chr2:16177946-16180036 FORWARD LENGTH=201;>AT2G38695.1 | Symbols: | unknown protein; Has 65 Blast hits to 65 proteins in 18 species: Archae - 0; Bacteria - 0; Metazoa - 0; Fungi - 0; Plan…	>AT2G38695.2 | Symbols: | unknown protein; Has 54 Blast hits to 54 proteins in 13 species: Archae - 0; Bacteria - 0; Metazoa - 0; Fungi - 0; Plants - 54; Viruses - 0; Other Eukaryotes - 0 (source: NCBI BLink). | chr2:16177946-16180036 FORWARD LENGTH=201;>AT2G38695.1 | Symbols: | unknown protein; Has 65 Blast hits to 65 proteins in 18 species: Archae - 0; Bacteria - 0; Metazoa - 0; Fungi - 0; Plan…	1;1;1	1;1;1	1;1;1	>AT2G38695.2 | Symbols: | unknown protein; Has 54 Blast hits to 54 proteins in 13 species: Archae - 0; Bacteria - 0; Metazoa - 0; Fungi - 0; Plants - 54; Viruses - 0; Other Eukaryotes - 0 (source: NCBI BLink). | chr2:16177946-16180036 FORWARD LENGTH=201;>	3	1	1	1	0	1	0	0	0	0	0	1	0	0	0	0	0	1	0	0	0	0	5	5	5	22726	201	201;212;260		1					0.0086975	0	5	0	0	0	0	1049500	0	1049500
>AT2G39020.1 | Symbols: | Acyl-CoA N-acyltransferases (NAT) superfamily protein | chr2:16295392-16296102 FORWARD LENGTH=236	>AT2G39020.1 | Symbols: | Acyl-CoA N-acyltransferases (NAT) superfamily protein | chr2:16295392-16296102 FORWARD LENGTH=236	1	1	1	>AT2G39020.1 | Symbols: | Acyl-CoA N-acyltransferases (NAT) superfamily protein | chr2:16295392-16296102 FORWARD LENGTH=236	1	1	1	1	0	0	0	1	1	1	0	0	0	1	1	1	0	0	0	1	1	1	4.7	4.7	4.7	26.44	236	236				1	1	1	0.0020531	0	0	0	4.7	4.7	4.7	100000	0	0
>AT2G39390.1 | Symbols: | Ribosomal L29 family protein | chr2:16450803-16451762 REVERSE LENGTH=123;>AT5G02610.1 | Symbols: | Ribosomal L29 family protein | chr5:587611-588547 FORWARD LENGTH=123;>AT5G02610.2 | Symbols: | Ribosomal L29 family protein | chr5:587611-588547 FORWARD LENGTH=146	>AT2G39390.1 | Symbols: | Ribosomal L29 family protein | chr2:16450803-16451762 REVERSE LENGTH=123;>AT5G02610.1 | Symbols: | Ribosomal L29 family protein | chr5:587611-588547 FORWARD LENGTH=123;>AT5G02610.2 | Symbols: | Ribosomal L29 family protein | chr5:587611-588547 FORWARD LENGTH=146	3;2;2	1;1;1	1;1;1	>AT2G39390.1 | Symbols: | Ribosomal L29 family protein | chr2:16450803-16451762 REVERSE LENGTH=123;>AT5G02610.1 | Symbols: | Ribosomal L29 family protein | chr5:587611-588547 FORWARD LENGTH=123;>AT5G02610.2 | Symbols: | Ribosomal L29 family protein |	3	3	1	1	2	2	2	3	3	3	1	1	1	1	1	1	1	1	1	1	1	1	21.1	9.8	9.8	14231	123	123;123;146	2	2	2	2	2	2	1.18e-28	15.4	15.4	15.4	21.1	21.1	21.1	11381000	211410	10731000
>AT3G55280.3 | Symbols: RPL23AB | ribosomal protein L23AB | chr3:20500667-20501519 FORWARD LENGTH=148;>AT3G55280.2 | Symbols: RPL23AB | ribosomal protein L23AB | chr3:20500667-20501519 FORWARD LENGTH=154;>AT3G55280.1 | Symbols: RPL23AB | ribosomal protein L23AB | chr3:20500667-20501519 FORWARD LENGTH=154;>AT2G39460.2 | Symbols: ATRPL23A, RPL23A, RPL23AA | ribosomal protein L23AA | chr2:16475049-1…	>AT3G55280.3 | Symbols: RPL23AB | ribosomal protein L23AB | chr3:20500667-20501519 FORWARD LENGTH=148;>AT3G55280.2 | Symbols: RPL23AB | ribosomal protein L23AB | chr3:20500667-20501519 FORWARD LENGTH=154;>AT3G55280.1 | Symbols: RPL23AB | ribosomal protein L23AB | chr3:20500667-20501519 FORWARD LENGTH=154;>AT2G39460.2 | Symbols: ATRPL23A, RPL23A, RPL23AA | ribosomal protein L23AA | chr2:16475049-1…	7;7;7;7;7	7;7;7;7;7	7;7;7;7;7	>AT3G55280.3 | Symbols: RPL23AB | ribosomal protein L23AB | chr3:20500667-20501519 FORWARD LENGTH=148;>AT3G55280.2 | Symbols: RPL23AB | ribosomal protein L23AB | chr3:20500667-20501519 FORWARD LENGTH=154;>AT3G55280.1 | Symbols: RPL23AB | ribosomal protein	5	7	7	7	6	6	6	6	6	7	6	6	6	6	6	7	6	6	6	6	6	7	44.6	44.6	44.6	16744	148	148;154;154;154;154	7	7	8	7	7	8	1.3e-33	37.2	37.2	37.2	39.9	39.9	44.6	26532000	563560	23163000
>AT2G39730.3 | Symbols: RCA | rubisco activase | chr2:16571174-16573345 REVERSE LENGTH=441;>AT2G39730.2 | Symbols: RCA | rubisco activase | chr2:16571046-16573345 REVERSE LENGTH=446;>AT2G39730.1 | Symbols: RCA | rubisco activase | chr2:16570951-16573345 REVERSE LENGTH=474	>AT2G39730.3 | Symbols: RCA | rubisco activase | chr2:16571174-16573345 REVERSE LENGTH=441;>AT2G39730.2 | Symbols: RCA | rubisco activase | chr2:16571046-16573345 REVERSE LENGTH=446;>AT2G39730.1 | Symbols: RCA | rubisco activase | chr2:16570951-16573345 REVERSE LENGTH=474	4;4;4	4;4;4	4;4;4	>AT2G39730.3 | Symbols: RCA | rubisco activase | chr2:16571174-16573345 REVERSE LENGTH=441;>AT2G39730.2 | Symbols: RCA | rubisco activase | chr2:16571046-16573345 REVERSE LENGTH=446;>AT2G39730.1 | Symbols: RCA | rubisco activase | chr2:16570951-16573345 RE	3	4	4	4	4	4	3	4	3	3	4	4	3	4	3	3	4	4	3	4	3	3	15	15	15	48.5	441	441;446;474	4	4	3	4	3	3	6.87e-41	15	15	9.3	15	9.3	9.3	10091000	242970	9311000
>AT2G39990.1 | Symbols: EIF2, AteIF3f, eIF3F | eukaryotic translation initiation factor 2 | chr2:16698332-16699929 REVERSE LENGTH=293	>AT2G39990.1 | Symbols: EIF2, AteIF3f, eIF3F | eukaryotic translation initiation factor 2 | chr2:16698332-16699929 REVERSE LENGTH=293	3	3	3	>AT2G39990.1 | Symbols: EIF2, AteIF3f, eIF3F | eukaryotic translation initiation factor 2 | chr2:16698332-16699929 REVERSE LENGTH=293	1	3	3	3	1	3	1	1	1	2	1	3	1	1	1	2	1	3	1	1	1	2	11.3	11.3	11.3	31862	293	293	1	3	1	1	1	2	0.00591	3.8	11.3	3.8	3.8	3.8	7.8	1123200	32700	903110
>AT2G40290.3 | Symbols: | Eukaryotic translation initiation factor 2 subunit 1 | chr2:16829872-16830889 REVERSE LENGTH=241;>AT2G40290.2 | Symbols: | Eukaryotic translation initiation factor 2 subunit 1 | chr2:16829872-16830889 REVERSE LENGTH=241;>AT2G40290.1 | Symbols: | Eukaryotic translation initiation factor 2 subunit 1 | chr2:16829030-16830889 REVERSE LENGTH=344;>AT5G05470.1 | Symbols: EIF2 A…	>AT2G40290.3 | Symbols: | Eukaryotic translation initiation factor 2 subunit 1 | chr2:16829872-16830889 REVERSE LENGTH=241;>AT2G40290.2 | Symbols: | Eukaryotic translation initiation factor 2 subunit 1 | chr2:16829872-16830889 REVERSE LENGTH=241;>AT2G40290.1 | Symbols: | Eukaryotic translation initiation factor 2 subunit 1 | chr2:16829030-16830889 REVERSE LENGTH=344;>AT5G05470.1 | Symbols: EIF2 A…	2;2;2;1	2;2;2;1	2;2;2;1	>AT2G40290.3 | Symbols: | Eukaryotic translation initiation factor 2 subunit 1 | chr2:16829872-16830889 REVERSE LENGTH=241;>AT2G40290.2 | Symbols: | Eukaryotic translation initiation factor 2 subunit 1 | chr2:16829872-16830889 REVERSE LENGTH=241;>AT2G402	4	2	2	2	0	1	1	2	2	2	0	1	1	2	2	2	0	1	1	2	2	2	8.3	8.3	8.3	27681	241	241;241;344;344		1	1	2	2	2	0.00020677	0	3.7	3.7	8.3	8.3	8.3	736570	0	563960
>AT2G40510.1 | Symbols: | Ribosomal protein S26e family protein | chr2:16918506-16919623 FORWARD LENGTH=133;>AT2G40590.1 | Symbols: | Ribosomal protein S26e family protein | chr2:16945215-16946345 REVERSE LENGTH=131;>AT3G56340.1 | Symbols: | Ribosomal protein S26e family protein | chr3:20892309-20893343 REVERSE LENGTH=130	>AT2G40510.1 | Symbols: | Ribosomal protein S26e family protein | chr2:16918506-16919623 FORWARD LENGTH=133;>AT2G40590.1 | Symbols: | Ribosomal protein S26e family protein | chr2:16945215-16946345 REVERSE LENGTH=131;>AT3G56340.1 | Symbols: | Ribosomal protein S26e family protein | chr3:20892309-20893343 REVERSE LENGTH=130	4;3;2	4;3;2	4;3;2	>AT2G40510.1 | Symbols: | Ribosomal protein S26e family protein | chr2:16918506-16919623 FORWARD LENGTH=133;>AT2G40590.1 | Symbols: | Ribosomal protein S26e family protein | chr2:16945215-16946345 REVERSE LENGTH=131;>AT3G56340.1 | Symbols: | Ribosomal p	3	4	4	4	3	3	3	4	3	4	3	3	3	4	3	4	3	3	3	4	3	4	33.1	33.1	33.1	14841	133	133;131;130	3	3	3	4	3	4	1.27e-48	23.3	27.8	23.3	33.1	27.8	33.1	18509000	124470	14983000
>AT2G40660.1 | Symbols: | Nucleic acid-binding, OB-fold-like protein | chr2:16966011-16968866 FORWARD LENGTH=389	>AT2G40660.1 | Symbols: | Nucleic acid-binding, OB-fold-like protein | chr2:16966011-16968866 FORWARD LENGTH=389	3	3	3	>AT2G40660.1 | Symbols: | Nucleic acid-binding, OB-fold-like protein | chr2:16966011-16968866 FORWARD LENGTH=389	1	3	3	3	1	2	1	1	1	3	1	2	1	1	1	3	1	2	1	1	1	3	9.5	9.5	9.5	42088	389	389	1	2	1	1	1	3	0.00532	3.3	6.2	3.3	3.3	3.3	9.5	2407500	21806	1932700
>AT2G40765.1 | Symbols: | unknown protein; FUNCTIONS IN: molecular_function unknown; INVOLVED IN: biological_process unknown; LOCATED IN: mitochondrion, mitochondrial respiratory chain complex III; EXPRESSED IN: 24 plant structures; EXPRESSED DURING: 15 growth stages; Has 32 Blast hits to 32 proteins in 11 species: Archae - 0; Bacteria - 0; Metazoa - 0; Fungi - 0; Plants - 32; Viruses - 0; Other …	>AT2G40765.1 | Symbols: | unknown protein; FUNCTIONS IN: molecular_function unknown; INVOLVED IN: biological_process unknown; LOCATED IN: mitochondrion, mitochondrial respiratory chain complex III; EXPRESSED IN: 24 plant structures; EXPRESSED DURING: 15 growth stages; Has 32 Blast hits to 32 proteins in 11 species: Archae - 0; Bacteria - 0; Metazoa - 0; Fungi - 0; Plants - 32; Viruses - 0; Other …	2	2	2	>AT2G40765.1 | Symbols: | unknown protein; FUNCTIONS IN: molecular_function unknown; INVOLVED IN: biological_process unknown; LOCATED IN: mitochondrion, mitochondrial respiratory chain complex III; EXPRESSED IN: 24 plant structures; EXPRESSED DURING: 15 g	1	2	2	2	2	2	2	2	1	1	2	2	2	2	1	1	2	2	2	2	1	1	42.1	42.1	42.1	59759	57	57	2	2	2	2	1	1	5.25e-05	42.1	42.1	42.1	42.1	19.3	19.3	5368700	46275	5095900
>AT2G41380.1 | Symbols: | S-adenosyl-L-methionine-dependent methyltransferases superfamily protein | chr2:17251981-17252886 FORWARD LENGTH=269	>AT2G41380.1 | Symbols: | S-adenosyl-L-methionine-dependent methyltransferases superfamily protein | chr2:17251981-17252886 FORWARD LENGTH=269	3	3	3	>AT2G41380.1 | Symbols: | S-adenosyl-L-methionine-dependent methyltransferases superfamily protein | chr2:17251981-17252886 FORWARD LENGTH=269	1	3	3	3	2	3	3	3	2	2	2	3	3	3	2	2	2	3	3	3	2	2	19	19	19	30557	269	269	2	3	3	3	2	2	6.99e-24	14.5	19	19	19	7.8	7.8	2958800	54496	2703600
>AT2G41840.1 | Symbols: | Ribosomal protein S5 family protein | chr2:17460016-17461398 REVERSE LENGTH=285;>AT3G57490.1 | Symbols: | Ribosomal protein S5 family protein | chr3:21279824-21280887 REVERSE LENGTH=276	>AT2G41840.1 | Symbols: | Ribosomal protein S5 family protein | chr2:17460016-17461398 REVERSE LENGTH=285	12;4	12;4	6;0	>AT2G41840.1 | Symbols: | Ribosomal protein S5 family protein | chr2:17460016-17461398 REVERSE LENGTH=285	2	12	12	6	10	10	10	10	10	11	10	10	10	10	10	11	6	5	5	5	5	5	44.2	44.2	23.9	30878	285	285;276	11	12	11	11	11	12	1.14e-83	39.3	36.5	41.8	40	42.1	42.5	21300000	451610	17721000
>AT3G58510.3 | Symbols: | DEA(D/H)-box RNA helicase family protein | chr3:21640608-21643464 FORWARD LENGTH=612;>AT3G58510.2 | Symbols: | DEA(D/H)-box RNA helicase family protein | chr3:21640608-21643464 FORWARD LENGTH=612;>AT3G58510.1 | Symbols: | DEA(D/H)-box RNA helicase family protein | chr3:21640608-21643464 FORWARD LENGTH=612;>AT2G42520.1 | Symbols: | P-loop containing nucleoside triphosphat…	>AT3G58510.3 | Symbols: | DEA(D/H)-box RNA helicase family protein | chr3:21640608-21643464 FORWARD LENGTH=612;>AT3G58510.2 | Symbols: | DEA(D/H)-box RNA helicase family protein | chr3:21640608-21643464 FORWARD LENGTH=612;>AT3G58510.1 | Symbols: | DEA(D/H)-box RNA helicase family protein | chr3:21640608-21643464 FORWARD LENGTH=612;>AT2G42520.1 | Symbols: | P-loop containing nucleoside triphosphat…	2;2;2;2;2;1;1;1;1;1;1;1;1;1	2;2;2;2;2;1;1;1;1;1;1;1;1;1	2;2;2;2;2;1;1;1;1;1;1;1;1;1	>AT3G58510.3 | Symbols: | DEA(D/H)-box RNA helicase family protein | chr3:21640608-21643464 FORWARD LENGTH=612;>AT3G58510.2 | Symbols: | DEA(D/H)-box RNA helicase family protein | chr3:21640608-21643464 FORWARD LENGTH=612;>AT3G58510.1 | Symbols: | DEA(D	14	2	2	2	2	2	2	2	2	1	2	2	2	2	2	1	2	2	2	2	2	1	3.8	3.8	3.8	66025	612	612;612;612;633;646;484;591;618;619;619;619;645;712;1088	2	2	2	2	2	1	6.95e-05	3.8	3.8	3.8	3.8	3.8	2	2556800	59093	2179500
>AT2G42590.2 | Symbols: GRF9, GF14 MU | general regulatory factor 9 | chr2:17732118-17733775 REVERSE LENGTH=262;>AT2G42590.1 | Symbols: GRF9, GF14 MU | general regulatory factor 9 | chr2:17732118-17733775 REVERSE LENGTH=263;>AT2G42590.3 | Symbols: GRF9, GF14 MU | general regulatory factor 9 | chr2:17732164-17733775 REVERSE LENGTH=276	>AT2G42590.2 | Symbols: GRF9, GF14 MU | general regulatory factor 9 | chr2:17732118-17733775 REVERSE LENGTH=262;>AT2G42590.1 | Symbols: GRF9, GF14 MU | general regulatory factor 9 | chr2:17732118-17733775 REVERSE LENGTH=263;>AT2G42590.3 | Symbols: GRF9, GF14 MU | general regulatory factor 9 | chr2:17732164-17733775 REVERSE LENGTH=276	3;3;3	2;2;2	2;2;2	>AT2G42590.2 | Symbols: GRF9, GF14 MU | general regulatory factor 9 | chr2:17732118-17733775 REVERSE LENGTH=262;>AT2G42590.1 | Symbols: GRF9, GF14 MU | general regulatory factor 9 | chr2:17732118-17733775 REVERSE LENGTH=263;>AT2G42590.3 | Symbols: GRF9, GF	3	3	2	2	1	1	2	2	3	3	0	0	1	1	2	2	0	0	1	1	2	2	12.2	8.4	8.4	29463	262	262;263;276			1	1	2	2	1.18e-16	3.8	3.8	8.4	8.4	12.2	12.2	214230	0	0
>AT2G42680.1 | Symbols: MBF1A, ATMBF1A | multiprotein bridging factor 1A | chr2:17774972-17776116 FORWARD LENGTH=142;>AT3G58680.1 | Symbols: MBF1B, ATMBF1B | multiprotein bridging factor 1B | chr3:21707367-21708625 FORWARD LENGTH=142	>AT2G42680.1 | Symbols: MBF1A, ATMBF1A | multiprotein bridging factor 1A | chr2:17774972-17776116 FORWARD LENGTH=142;>AT3G58680.1 | Symbols: MBF1B, ATMBF1B | multiprotein bridging factor 1B | chr3:21707367-21708625 FORWARD LENGTH=142	3;2	3;2	3;2	>AT2G42680.1 | Symbols: MBF1A, ATMBF1A | multiprotein bridging factor 1A | chr2:17774972-17776116 FORWARD LENGTH=142;>AT3G58680.1 | Symbols: MBF1B, ATMBF1B | multiprotein bridging factor 1B | chr3:21707367-21708625 FORWARD LENGTH=142	2	3	3	3	2	3	1	2	2	2	2	3	1	2	2	2	2	3	1	2	2	2	34.5	34.5	34.5	15.62	142	142;142	2	3	1	2	2	3	0.00311	28.2	34.5	16.9	28.2	28.2	28.2	2037600	36729	1510100
>AT5G45775.1 | Symbols: | Ribosomal L5P family protein | chr5:18565281-18566377 REVERSE LENGTH=172;>AT5G45775.2 | Symbols: | Ribosomal L5P family protein | chr5:18565281-18566496 REVERSE LENGTH=182;>AT4G18730.1 | Symbols: RPL16B | ribosomal protein L16B | chr4:10302238-10303206 FORWARD LENGTH=182;>AT3G58700.1 | Symbols: | Ribosomal L5P family protein | chr3:21711661-21712816 FORWARD LENGTH=182;>A…	>AT5G45775.1 | Symbols: | Ribosomal L5P family protein | chr5:18565281-18566377 REVERSE LENGTH=172;>AT5G45775.2 | Symbols: | Ribosomal L5P family protein | chr5:18565281-18566496 REVERSE LENGTH=182;>AT4G18730.1 | Symbols: RPL16B | ribosomal protein L16B | chr4:10302238-10303206 FORWARD LENGTH=182;>AT3G58700.1 | Symbols: | Ribosomal L5P family protein | chr3:21711661-21712816 FORWARD LENGTH=182;>A…	5;5;5;5;5	5;5;5;5;5	5;5;5;5;5	>AT5G45775.1 | Symbols: | Ribosomal L5P family protein | chr5:18565281-18566377 REVERSE LENGTH=172;>AT5G45775.2 | Symbols: | Ribosomal L5P family protein | chr5:18565281-18566496 REVERSE LENGTH=182;>AT4G18730.1 | Symbols: RPL16B | ribosomal protein L16B	5	5	5	5	5	5	4	5	3	3	5	5	4	5	3	3	5	5	4	5	3	3	39	39	39	19775	172	172;182;182;182;182	5	5	4	6	3	3	1.07e-36	39	39	34.3	39	21.5	21.5	23761000	530490	20834000
>AT2G42810.1 | Symbols: PAPP5, PP5 | protein phosphatase 5.2 | chr2:17812336-17815896 REVERSE LENGTH=484;>AT2G42810.2 | Symbols: PP5, PP5.2 | protein phosphatase 5.2 | chr2:17812336-17815896 REVERSE LENGTH=538	>AT2G42810.1 | Symbols: PAPP5, PP5 | protein phosphatase 5.2 | chr2:17812336-17815896 REVERSE LENGTH=484;>AT2G42810.2 | Symbols: PP5, PP5.2 | protein phosphatase 5.2 | chr2:17812336-17815896 REVERSE LENGTH=538	2;2	2;2	2;2	>AT2G42810.1 | Symbols: PAPP5, PP5 | protein phosphatase 5.2 | chr2:17812336-17815896 REVERSE LENGTH=484;>AT2G42810.2 | Symbols: PP5, PP5.2 | protein phosphatase 5.2 | chr2:17812336-17815896 REVERSE LENGTH=538	2	2	2	2	2	0	2	2	1	1	2	0	2	2	1	1	2	0	2	2	1	1	5.2	5.2	5.2	54702	484	484;538	2		2	2	1	1	0.00026465	5.2	0	5.2	5.2	2.7	2.5	263600	8407.6	0
>AT2G42910.1 | Symbols: | Phosphoribosyltransferase family protein | chr2:17856396-17858394 FORWARD LENGTH=337	>AT2G42910.1 | Symbols: | Phosphoribosyltransferase family protein | chr2:17856396-17858394 FORWARD LENGTH=337	4	4	4	>AT2G42910.1 | Symbols: | Phosphoribosyltransferase family protein | chr2:17856396-17858394 FORWARD LENGTH=337	1	4	4	4	2	4	3	4	3	3	2	4	3	4	3	3	2	4	3	4	3	3	16	16	16	37.56	337	337	2	5	4	5	3	3	1.59e-08	10.7	16	13.4	16	10.7	10.7	2074500	33113	1573000
>AT2G43090.2 | Symbols: | Aconitase/3-isopropylmalate dehydratase protein | chr2:17918957-17919712 FORWARD LENGTH=222;>AT2G43090.1 | Symbols: | Aconitase/3-isopropylmalate dehydratase protein | chr2:17918957-17919712 FORWARD LENGTH=251	>AT2G43090.2 | Symbols: | Aconitase/3-isopropylmalate dehydratase protein | chr2:17918957-17919712 FORWARD LENGTH=222;>AT2G43090.1 | Symbols: | Aconitase/3-isopropylmalate dehydratase protein | chr2:17918957-17919712 FORWARD LENGTH=251	1;1	1;1	1;1	>AT2G43090.2 | Symbols: | Aconitase/3-isopropylmalate dehydratase protein | chr2:17918957-17919712 FORWARD LENGTH=222;>AT2G43090.1 | Symbols: | Aconitase/3-isopropylmalate dehydratase protein | chr2:17918957-17919712 FORWARD LENGTH=251	2	1	1	1	0	1	1	1	1	1	0	1	1	1	1	1	0	1	1	1	1	1	6.3	6.3	6.3	23723	222	222;251		1	1	1	1	1	0.0020026	0	6.3	6.3	6.3	6.3	6.3	925370	0	747700
>AT3G59540.1 | Symbols: | Ribosomal L38e protein family | chr3:21995897-21996742 REVERSE LENGTH=69;>AT2G43460.1 | Symbols: | Ribosomal L38e protein family | chr2:18046285-18047292 REVERSE LENGTH=69	>AT3G59540.1 | Symbols: | Ribosomal L38e protein family | chr3:21995897-21996742 REVERSE LENGTH=69;>AT2G43460.1 | Symbols: | Ribosomal L38e protein family | chr2:18046285-18047292 REVERSE LENGTH=69	4;4	4;4	4;4	>AT3G59540.1 | Symbols: | Ribosomal L38e protein family | chr3:21995897-21996742 REVERSE LENGTH=69;>AT2G43460.1 | Symbols: | Ribosomal L38e protein family | chr2:18046285-18047292 REVERSE LENGTH=69	2	4	4	4	3	4	3	2	2	2	3	4	3	2	2	2	3	4	3	2	2	2	39.1	39.1	39.1	81216	69	69;69	5	6	5	3	2	2	1.5e-07	36.2	39.1	36.2	27.5	27.5	27.5	38987000	326990	37711000
>AT2G43750.2 | Symbols: OASB | O-acetylserine (thiol) lyase B | chr2:18129604-18132322 REVERSE LENGTH=392;>AT2G43750.1 | Symbols: OASB, ACS1, CPACS1, ATCS-B | O-acetylserine (thiol) lyase B | chr2:18129604-18132322 REVERSE LENGTH=392;>AT3G59760.3 | Symbols: OASC, ATCS-C | O-acetylserine (thiol) lyase isoform C | chr3:22072668-22075345 REVERSE LENGTH=430;>AT3G59760.1 | Symbols: OASC, ATCS-C | O-ac…	>AT2G43750.2 | Symbols: OASB | O-acetylserine (thiol) lyase B | chr2:18129604-18132322 REVERSE LENGTH=392;>AT2G43750.1 | Symbols: OASB, ACS1, CPACS1, ATCS-B | O-acetylserine (thiol) lyase B | chr2:18129604-18132322 REVERSE LENGTH=392;>AT3G59760.3 | Symbols: OASC, ATCS-C | O-acetylserine (thiol) lyase isoform C | chr3:22072668-22075345 REVERSE LENGTH=430;>AT3G59760.1 | Symbols: OASC, ATCS-C | O-ac…	2;2;1;1	2;2;1;1	2;2;1;1	>AT2G43750.2 | Symbols: OASB | O-acetylserine (thiol) lyase B | chr2:18129604-18132322 REVERSE LENGTH=392;>AT2G43750.1 | Symbols: OASB, ACS1, CPACS1, ATCS-B | O-acetylserine (thiol) lyase B | chr2:18129604-18132322 REVERSE LENGTH=392;>AT3G59760.3 | Symbols	4	2	2	2	1	1	1	1	2	1	1	1	1	1	2	1	1	1	1	1	2	1	5.9	5.9	5.9	41656	392	392;392;430;433	1	1	1	1	2	1	0.00010127	3.1	3.1	3.1	3.1	5.9	3.1	1311100	30082	1003700
>AT2G44050.1 | Symbols: COS1 | 6,7-dimethyl-8-ribityllumazine synthase / DMRL synthase / lumazine synthase / riboflavin synthase | chr2:18224304-18225917 FORWARD LENGTH=227	>AT2G44050.1 | Symbols: COS1 | 6,7-dimethyl-8-ribityllumazine synthase / DMRL synthase / lumazine synthase / riboflavin synthase | chr2:18224304-18225917 FORWARD LENGTH=227	3	3	3	>AT2G44050.1 | Symbols: COS1 | 6,7-dimethyl-8-ribityllumazine synthase / DMRL synthase / lumazine synthase / riboflavin synthase | chr2:18224304-18225917 FORWARD LENGTH=227	1	3	3	3	2	1	1	3	3	3	2	1	1	3	3	3	2	1	1	3	3	3	16.7	16.7	16.7	24024	227	227	3	2	2	4	3	4	0.000283	11.9	8.8	8.8	16.7	16.7	16.7	4358400	92188	3780000
>AT2G44060.2 | Symbols: | Late embryogenesis abundant protein, group 2 | chr2:18226922-18227988 FORWARD LENGTH=325;>AT2G44060.1 | Symbols: | Late embryogenesis abundant protein, group 2 | chr2:18226922-18227988 FORWARD LENGTH=325	>AT2G44060.2 | Symbols: | Late embryogenesis abundant protein, group 2 | chr2:18226922-18227988 FORWARD LENGTH=325;>AT2G44060.1 | Symbols: | Late embryogenesis abundant protein, group 2 | chr2:18226922-18227988 FORWARD LENGTH=325	13;13	13;13	13;13	>AT2G44060.2 | Symbols: | Late embryogenesis abundant protein, group 2 | chr2:18226922-18227988 FORWARD LENGTH=325;>AT2G44060.1 | Symbols: | Late embryogenesis abundant protein, group 2 | chr2:18226922-18227988 FORWARD LENGTH=325	2	13	13	13	10	13	11	11	11	11	10	13	11	11	11	11	10	13	11	11	11	11	50.8	50.8	50.8	36036	325	325;325	11	14	12	13	12	12	2.6e-68	41.2	50.8	44.9	44.9	44.9	44.9	33941000	666130	28721000
>AT2G44120.1 | Symbols: | Ribosomal protein L30/L7 family protein | chr2:18249227-18250402 REVERSE LENGTH=242;>AT2G44120.2 | Symbols: | Ribosomal protein L30/L7 family protein | chr2:18249227-18250417 REVERSE LENGTH=247	>AT2G44120.1 | Symbols: | Ribosomal protein L30/L7 family protein | chr2:18249227-18250402 REVERSE LENGTH=242;>AT2G44120.2 | Symbols: | Ribosomal protein L30/L7 family protein | chr2:18249227-18250417 REVERSE LENGTH=247	7;7	3;3	1;1	>AT2G44120.1 | Symbols: | Ribosomal protein L30/L7 family protein | chr2:18249227-18250402 REVERSE LENGTH=242;>AT2G44120.2 | Symbols: | Ribosomal protein L30/L7 family protein | chr2:18249227-18250417 REVERSE LENGTH=247	2	7	3	1	6	4	6	6	5	6	3	2	3	2	2	2	1	1	1	1	1	1	31	14.9	6.2	27939	242	242;247	3	2	3	2	2	3	1.58e-36	26.9	22.7	27.7	26	22.3	26	4020700	63720	3639100
>AT2G44350.1 | Symbols: ATCS, CSY4 | Citrate synthase family protein | chr2:18316673-18320524 FORWARD LENGTH=473;>AT2G44350.2 | Symbols: ATCS, CSY4 | Citrate synthase family protein | chr2:18316673-18320524 FORWARD LENGTH=474;>AT3G60100.1 | Symbols: CSY5 | citrate synthase 5 | chr3:22192888-22196246 FORWARD LENGTH=464	>AT2G44350.1 | Symbols: ATCS, CSY4 | Citrate synthase family protein | chr2:18316673-18320524 FORWARD LENGTH=473;>AT2G44350.2 | Symbols: ATCS, CSY4 | Citrate synthase family protein | chr2:18316673-18320524 FORWARD LENGTH=474	11;11;2	11;11;2	11;11;2	>AT2G44350.1 | Symbols: ATCS, CSY4 | Citrate synthase family protein | chr2:18316673-18320524 FORWARD LENGTH=473;>AT2G44350.2 | Symbols: ATCS, CSY4 | Citrate synthase family protein | chr2:18316673-18320524 FORWARD LENGTH=474	3	11	11	11	10	11	9	10	11	10	10	11	9	10	11	10	10	11	9	10	11	10	33.4	33.4	33.4	52654	473	473;474;464	11	13	9	12	12	11	4.56e-68	29.6	33.4	25.6	29.6	33.4	31.3	24731000	393630	20354000
>AT2G45290.1 | Symbols: | Transketolase | chr2:18672737-18675589 FORWARD LENGTH=741	>AT2G45290.1 | Symbols: | Transketolase | chr2:18672737-18675589 FORWARD LENGTH=741	8	3	3	>AT2G45290.1 | Symbols: | Transketolase | chr2:18672737-18675589 FORWARD LENGTH=741	1	8	3	3	7	5	7	8	8	8	3	2	3	3	3	3	3	2	3	3	3	3	12.8	5	5	79921	741	741	3	2	3	3	3	3	5.32e-23	11.3	7.7	11.3	12.8	12.8	12.8	2897300	30407	2174600
>AT2G45300.1 | Symbols: | RNA 3'-terminal phosphate cyclase/enolpyruvate transferase, alpha/beta | chr2:18677518-18679868 FORWARD LENGTH=520;>AT1G48860.2 | Symbols: | RNA 3'-terminal phosphate cyclase/enolpyruvate transferase, alpha/beta | chr1:18068892-18071074 REVERSE LENGTH=489;>AT1G48860.1 | Symbols: | RNA 3'-terminal phosphate cyclase/enolpyruvate transferase, alpha/beta | chr1:18068892-1807…	>AT2G45300.1 | Symbols: | RNA 3'-terminal phosphate cyclase/enolpyruvate transferase, alpha/beta | chr2:18677518-18679868 FORWARD LENGTH=520;>AT1G48860.2 | Symbols: | RNA 3'-terminal phosphate cyclase/enolpyruvate transferase, alpha/beta | chr1:18068892-18071074 REVERSE LENGTH=489;>AT1G48860.1 | Symbols: | RNA 3'-terminal phosphate cyclase/enolpyruvate transferase, alpha/beta | chr1:18068892-1807…	3;2;2	3;2;2	3;2;2	>AT2G45300.1 | Symbols: | RNA 3-terminal phosphate cyclase/enolpyruvate transferase, alpha/beta | chr2:18677518-18679868 FORWARD LENGTH=520;>AT1G48860.2 | Symbols: | RNA 3-terminal phosphate cyclase/enolpyruvate transferase, alpha/beta | chr1:18068892-	3	3	3	3	1	1	2	3	3	3	1	1	2	3	3	3	1	1	2	3	3	3	6.7	6.7	6.7	55733	520	520;489;521	1	1	2	3	3	3	0.00238	2.1	2.1	4.6	6.7	6.7	6.7	767470	19435	252910
>AT2G45640.2 | Symbols: SAP18 | SIN3 associated polypeptide P18 | chr2:18799881-18801323 REVERSE LENGTH=149;>AT2G45640.1 | Symbols: SAP18, ATSAP18 | SIN3 associated polypeptide P18 | chr2:18799881-18801323 REVERSE LENGTH=152	>AT2G45640.2 | Symbols: SAP18 | SIN3 associated polypeptide P18 | chr2:18799881-18801323 REVERSE LENGTH=149;>AT2G45640.1 | Symbols: SAP18, ATSAP18 | SIN3 associated polypeptide P18 | chr2:18799881-18801323 REVERSE LENGTH=152	1;1	1;1	1;1	>AT2G45640.2 | Symbols: SAP18 | SIN3 associated polypeptide P18 | chr2:18799881-18801323 REVERSE LENGTH=149;>AT2G45640.1 | Symbols: SAP18, ATSAP18 | SIN3 associated polypeptide P18 | chr2:18799881-18801323 REVERSE LENGTH=152	2	1	1	1	0	1	0	0	0	0	0	1	0	0	0	0	0	1	0	0	0	0	8.7	8.7	8.7	16.78	149	149;152		1					0.0028047	0	8.7	0	0	0	0	0	0	0
>AT2G45710.1 | Symbols: | Zinc-binding ribosomal protein family protein | chr2:18831243-18831999 FORWARD LENGTH=84;>AT3G61110.1 | Symbols: ARS27A, RS27A | ribosomal protein S27 | chr3:22611710-22612632 FORWARD LENGTH=86;>AT3G61111.1 | Symbols: | Zinc-binding ribosomal protein family protein | chr3:22613230-22613919 REVERSE LENGTH=86;>AT5G47930.1 | Symbols: | Zinc-binding ribosomal protein family …	>AT2G45710.1 | Symbols: | Zinc-binding ribosomal protein family protein | chr2:18831243-18831999 FORWARD LENGTH=84;>AT3G61110.1 | Symbols: ARS27A, RS27A | ribosomal protein S27 | chr3:22611710-22612632 FORWARD LENGTH=86;>AT3G61111.1 | Symbols: | Zinc-binding ribosomal protein family protein | chr3:22613230-22613919 REVERSE LENGTH=86	3;3;2;1	3;3;2;1	3;3;2;1	>AT2G45710.1 | Symbols: | Zinc-binding ribosomal protein family protein | chr2:18831243-18831999 FORWARD LENGTH=84;>AT3G61110.1 | Symbols: ARS27A, RS27A | ribosomal protein S27 | chr3:22611710-22612632 FORWARD LENGTH=86;>AT3G61111.1 | Symbols: | Zinc-bin	4	3	3	3	3	3	3	2	2	2	3	3	3	2	2	2	3	3	3	2	2	2	36.9	36.9	36.9	9405	84	84;86;86;84	3	3	3	2	2	2	1.24e-19	36.9	36.9	36.9	35.7	35.7	35.7	23135000	445210	21777000
>AT2G46280.2 | Symbols: TRIP-1, TIF3I1 | TGF-beta receptor interacting protein 1 | chr2:19003656-19005393 REVERSE LENGTH=328;>AT2G46280.1 | Symbols: TRIP-1, TIF3I1 | TGF-beta receptor interacting protein 1 | chr2:19003656-19005393 REVERSE LENGTH=328;>AT2G46290.1 | Symbols: | Transducin/WD40 repeat-like superfamily protein | chr2:19005910-19007797 REVERSE LENGTH=355;>AT2G46280.3 | Symbols: TRIP-1,…	>AT2G46280.2 | Symbols: TRIP-1, TIF3I1 | TGF-beta receptor interacting protein 1 | chr2:19003656-19005393 REVERSE LENGTH=328;>AT2G46280.1 | Symbols: TRIP-1, TIF3I1 | TGF-beta receptor interacting protein 1 | chr2:19003656-19005393 REVERSE LENGTH=328;>AT2G46290.1 | Symbols: | Transducin/WD40 repeat-like superfamily protein | chr2:19005910-19007797 REVERSE LENGTH=355	4;4;2;1	4;4;2;1	4;4;2;1	>AT2G46280.2 | Symbols: TRIP-1, TIF3I1 | TGF-beta receptor interacting protein 1 | chr2:19003656-19005393 REVERSE LENGTH=328;>AT2G46280.1 | Symbols: TRIP-1, TIF3I1 | TGF-beta receptor interacting protein 1 | chr2:19003656-19005393 REVERSE LENGTH=328;>AT2G4	4	4	4	4	3	4	3	4	2	4	3	4	3	4	2	4	3	4	3	4	2	4	13.7	13.7	13.7	36388	328	328;328;355;254	3	4	3	4	2	4	1.84e-08	10.1	13.7	10.4	13.7	7	13.7	4517400	50373	3713700
>AT2G46520.1 | Symbols: | cellular apoptosis susceptibility protein, putative / importin-alpha re-exporter, putative | chr2:19096867-19099785 FORWARD LENGTH=972	>AT2G46520.1 | Symbols: | cellular apoptosis susceptibility protein, putative / importin-alpha re-exporter, putative | chr2:19096867-19099785 FORWARD LENGTH=972	3	3	3	>AT2G46520.1 | Symbols: | cellular apoptosis susceptibility protein, putative / importin-alpha re-exporter, putative | chr2:19096867-19099785 FORWARD LENGTH=972	1	3	3	3	1	3	1	2	2	1	1	3	1	2	2	1	1	3	1	2	2	1	4.2	4.2	4.2	108.66	972	972	1	3	1	2	2	1	3.03e-18	1.6	4.2	1.6	2.5	2.5	0.8	1771300	22702	1674200
>AT2G47330.1 | Symbols: | P-loop containing nucleoside triphosphate hydrolases superfamily protein | chr2:19429083-19431617 REVERSE LENGTH=760	>AT2G47330.1 | Symbols: | P-loop containing nucleoside triphosphate hydrolases superfamily protein | chr2:19429083-19431617 REVERSE LENGTH=760	1	1	1	>AT2G47330.1 | Symbols: | P-loop containing nucleoside triphosphate hydrolases superfamily protein | chr2:19429083-19431617 REVERSE LENGTH=760	1	1	1	1	1	0	0	1	1	0	1	0	0	1	1	0	1	0	0	1	1	0	2	2	2	83.05	760	760	1			1	1		0.0090055	2	0	0	2	2	0	45038	3945.6	0
>AT2G47380.1 | Symbols: | Cytochrome c oxidase subunit Vc family protein | chr2:19441694-19441888 FORWARD LENGTH=64;>AT5G61310.4 | Symbols: | Cytochrome c oxidase subunit Vc family protein | chr5:24653543-24653737 REVERSE LENGTH=64;>AT5G61310.3 | Symbols: | Cytochrome c oxidase subunit Vc family protein | chr5:24653543-24653737 REVERSE LENGTH=64;>AT5G61310.2 | Symbols: | Cytochrome c oxidase subu…	>AT2G47380.1 | Symbols: | Cytochrome c oxidase subunit Vc family protein | chr2:19441694-19441888 FORWARD LENGTH=64;>AT5G61310.4 | Symbols: | Cytochrome c oxidase subunit Vc family protein | chr5:24653543-24653737 REVERSE LENGTH=64;>AT5G61310.3 | Symbols: | Cytochrome c oxidase subunit Vc family protein | chr5:24653543-24653737 REVERSE LENGTH=64;>AT5G61310.2 | Symbols: | Cytochrome c oxidase subu…	2;1;1;1;1	2;1;1;1;1	2;1;1;1;1	>AT2G47380.1 | Symbols: | Cytochrome c oxidase subunit Vc family protein | chr2:19441694-19441888 FORWARD LENGTH=64;>AT5G61310.4 | Symbols: | Cytochrome c oxidase subunit Vc family protein | chr5:24653543-24653737 REVERSE LENGTH=64;>AT5G61310.3 | Symbols	5	2	2	2	0	2	1	1	1	1	0	2	1	1	1	1	0	2	1	1	1	1	25	25	25	70701	64	64;64;64;64;64		2	1	1	1	1	0.0256	0	25	12.5	12.5	12.5	12.5	3164500	0	3078800
>AT2G47470.4 | Symbols: ATPDIL2-1, UNE5, MEE30, PDI11, ATPDI11 | thioredoxin family protein | chr2:19481503-19483683 FORWARD LENGTH=335;>AT2G47470.1 | Symbols: ATPDIL2-1, UNE5, MEE30, PDI11, ATPDI11 | thioredoxin family protein | chr2:19481503-19483683 FORWARD LENGTH=361;>AT2G47470.3 | Symbols: ATPDIL2-1, UNE5, MEE30, PDI11, ATPDI11 | thioredoxin family protein | chr2:19481503-19483571 FORWARD LE…	>AT2G47470.4 | Symbols: ATPDIL2-1, UNE5, MEE30, PDI11, ATPDI11 | thioredoxin family protein | chr2:19481503-19483683 FORWARD LENGTH=335;>AT2G47470.1 | Symbols: ATPDIL2-1, UNE5, MEE30, PDI11, ATPDI11 | thioredoxin family protein | chr2:19481503-19483683 FORWARD LENGTH=361;>AT2G47470.3 | Symbols: ATPDIL2-1, UNE5, MEE30, PDI11, ATPDI11 | thioredoxin family protein | chr2:19481503-19483571 FORWARD LE…	5;5;4;2	5;5;4;2	5;5;4;2	>AT2G47470.4 | Symbols: ATPDIL2-1, UNE5, MEE30, PDI11, ATPDI11 | thioredoxin family protein | chr2:19481503-19483683 FORWARD LENGTH=335;>AT2G47470.1 | Symbols: ATPDIL2-1, UNE5, MEE30, PDI11, ATPDI11 | thioredoxin family protein | chr2:19481503-19483683 FOR	4	5	5	5	3	4	3	3	3	3	3	4	3	3	3	3	3	4	3	3	3	3	16.7	16.7	16.7	36564	335	335;361;323;266	3	4	3	3	3	3	6.9e-19	10.1	13.1	10.1	10.1	10.1	10.1	4848400	82893	4359000
>AT3G01130.2 | Symbols: | unknown protein; FUNCTIONS IN: molecular_function unknown; INVOLVED IN: biological_process unknown; EXPRESSED IN: male gametophyte, pollen tube; EXPRESSED DURING: M germinated pollen stage; BEST Arabidopsis thaliana protein match is: unknown protein (TAIR:AT5G15320.1); Has 64 Blast hits to 64 proteins in 11 species: Archae - 0; Bacteria - 0; Metazoa - 0; Fungi - 0; Plant…	>AT3G01130.2 | Symbols: | unknown protein; FUNCTIONS IN: molecular_function unknown; INVOLVED IN: biological_process unknown; EXPRESSED IN: male gametophyte, pollen tube; EXPRESSED DURING: M germinated pollen stage; BEST Arabidopsis thaliana protein match is: unknown protein (TAIR:AT5G15320.1); Has 64 Blast hits to 64 proteins in 11 species: Archae - 0; Bacteria - 0; Metazoa - 0; Fungi - 0; Plant…	2;2	2;2	2;2	>AT3G01130.2 | Symbols: | unknown protein; FUNCTIONS IN: molecular_function unknown; INVOLVED IN: biological_process unknown; EXPRESSED IN: male gametophyte, pollen tube; EXPRESSED DURING: M germinated pollen stage; BEST Arabidopsis thaliana protein match	2	2	2	2	2	2	2	2	2	2	2	2	2	2	2	2	2	2	2	2	2	2	64	64	64	52173	50	50;53	3	3	4	3	3	4	1.29e-09	64	64	64	64	64	64	10214000	275160	9297800
>AT3G01280.1 | Symbols: VDAC1, ATVDAC1 | voltage dependent anion channel 1 | chr3:85754-87612 FORWARD LENGTH=276	>AT3G01280.1 | Symbols: VDAC1, ATVDAC1 | voltage dependent anion channel 1 | chr3:85754-87612 FORWARD LENGTH=276	10	7	7	>AT3G01280.1 | Symbols: VDAC1, ATVDAC1 | voltage dependent anion channel 1 | chr3:85754-87612 FORWARD LENGTH=276	1	10	7	7	9	7	10	8	9	8	7	5	7	6	6	7	7	5	7	6	6	7	42	37.3	37.3	29425	276	276	7	6	7	6	6	8	2.23e-21	42	33.3	42	35.5	35.5	40.9	11952000	350960	10153000
>AT3G01390.2 | Symbols: VMA10, AVMA10 | vacuolar membrane ATPase 10 | chr3:150265-150922 REVERSE LENGTH=110;>AT3G01390.1 | Symbols: VMA10, AVMA10 | vacuolar membrane ATPase 10 | chr3:150265-150922 REVERSE LENGTH=110	>AT3G01390.2 | Symbols: VMA10, AVMA10 | vacuolar membrane ATPase 10 | chr3:150265-150922 REVERSE LENGTH=110;>AT3G01390.1 | Symbols: VMA10, AVMA10 | vacuolar membrane ATPase 10 | chr3:150265-150922 REVERSE LENGTH=110	3;3	3;3	3;3	>AT3G01390.2 | Symbols: VMA10, AVMA10 | vacuolar membrane ATPase 10 | chr3:150265-150922 REVERSE LENGTH=110;>AT3G01390.1 | Symbols: VMA10, AVMA10 | vacuolar membrane ATPase 10 | chr3:150265-150922 REVERSE LENGTH=110	2	3	3	3	2	3	1	1	1	2	2	3	1	1	1	2	2	3	1	1	1	2	40.9	40.9	40.9	12397	110	110;110	2	4	1	1	1	2	2.62e-24	33.6	40.9	20.9	20.9	20.9	33.6	3279800	72536	3090600
>AT3G02080.1 | Symbols: | Ribosomal protein S19e family protein | chr3:364138-365161 REVERSE LENGTH=143	>AT3G02080.1 | Symbols: | Ribosomal protein S19e family protein | chr3:364138-365161 REVERSE LENGTH=143	6	3	2	>AT3G02080.1 | Symbols: | Ribosomal protein S19e family protein | chr3:364138-365161 REVERSE LENGTH=143	1	6	3	2	5	6	5	5	2	4	2	3	2	2	1	2	2	2	2	2	1	2	42	25.9	19.6	15828	143	143	3	3	3	3	1	3	1.27e-49	35.7	42	35.7	35.7	21	34.3	6267200	236540	5583000
>AT3G02090.1 | Symbols: MPPBETA | Insulinase (Peptidase family M16) protein | chr3:365624-368526 FORWARD LENGTH=531;>AT3G02090.2 | Symbols: MPPBETA | Insulinase (Peptidase family M16) protein | chr3:365624-368534 FORWARD LENGTH=535	>AT3G02090.1 | Symbols: MPPBETA | Insulinase (Peptidase family M16) protein | chr3:365624-368526 FORWARD LENGTH=531;>AT3G02090.2 | Symbols: MPPBETA | Insulinase (Peptidase family M16) protein | chr3:365624-368534 FORWARD LENGTH=535	9;9	9;9	9;9	>AT3G02090.1 | Symbols: MPPBETA | Insulinase (Peptidase family M16) protein | chr3:365624-368526 FORWARD LENGTH=531;>AT3G02090.2 | Symbols: MPPBETA | Insulinase (Peptidase family M16) protein | chr3:365624-368534 FORWARD LENGTH=535	2	9	9	9	5	7	5	8	6	9	5	7	5	8	6	9	5	7	5	8	6	9	20	20	20	59159	531	531;535	5	7	5	8	6	9	1.28e-14	14.5	14.9	14.5	19.8	16.2	20	6854000	107130	5453700
>AT3G02230.1 | Symbols: RGP1, ATRGP1 | reversibly glycosylated polypeptide 1 | chr3:415463-417304 FORWARD LENGTH=357	>AT3G02230.1 | Symbols: RGP1, ATRGP1 | reversibly glycosylated polypeptide 1 | chr3:415463-417304 FORWARD LENGTH=357	11	4	4	>AT3G02230.1 | Symbols: RGP1, ATRGP1 | reversibly glycosylated polypeptide 1 | chr3:415463-417304 FORWARD LENGTH=357	1	11	4	4	8	7	4	8	7	7	3	3	1	3	2	2	3	3	1	3	2	2	40.6	16.8	16.8	40629	357	357	3	3	1	3	2	2	2.3e-31	27.7	35	12.6	27.7	23.2	23.2	4410000	135810	4002100
>AT3G02520.1 | Symbols: GRF7, GF14 NU | general regulatory factor 7 | chr3:526800-527915 REVERSE LENGTH=265;>AT5G16050.1 | Symbols: GRF5, GF14 UPSILON | general regulatory factor 5 | chr5:5244008-5245402 REVERSE LENGTH=268	>AT3G02520.1 | Symbols: GRF7, GF14 NU | general regulatory factor 7 | chr3:526800-527915 REVERSE LENGTH=265;>AT5G16050.1 | Symbols: GRF5, GF14 UPSILON | general regulatory factor 5 | chr5:5244008-5245402 REVERSE LENGTH=268	7;6	2;1	2;1	>AT3G02520.1 | Symbols: GRF7, GF14 NU | general regulatory factor 7 | chr3:526800-527915 REVERSE LENGTH=265;>AT5G16050.1 | Symbols: GRF5, GF14 UPSILON | general regulatory factor 5 | chr5:5244008-5245402 REVERSE LENGTH=268	2	7	2	2	5	4	5	6	5	6	1	0	1	1	1	1	1	0	1	1	1	1	29.1	11.7	11.7	29824	265	265;268	1		1	1	1	1	5.26e-28	20.4	14.7	19.2	24.5	20.4	21.9	172830	20959	0
>AT3G02530.1 | Symbols: | TCP-1/cpn60 chaperonin family protein | chr3:528806-532457 REVERSE LENGTH=535;>AT5G16070.1 | Symbols: | TCP-1/cpn60 chaperonin family protein | chr5:5247549-5251050 REVERSE LENGTH=535	>AT3G02530.1 | Symbols: | TCP-1/cpn60 chaperonin family protein | chr3:528806-532457 REVERSE LENGTH=535;>AT5G16070.1 | Symbols: | TCP-1/cpn60 chaperonin family protein | chr5:5247549-5251050 REVERSE LENGTH=535	11;10	11;10	11;10	>AT3G02530.1 | Symbols: | TCP-1/cpn60 chaperonin family protein | chr3:528806-532457 REVERSE LENGTH=535;>AT5G16070.1 | Symbols: | TCP-1/cpn60 chaperonin family protein | chr5:5247549-5251050 REVERSE LENGTH=535	2	11	11	11	8	9	9	10	9	8	8	9	9	10	9	8	8	9	9	10	9	8	28.2	28.2	28.2	58949	535	535;535	8	10	9	11	9	8	4.24e-36	20.4	21.9	22.4	25.6	22.4	20.6	17214000	231480	15676000
>AT3G02560.2 | Symbols: | Ribosomal protein S7e family protein | chr3:542341-543168 FORWARD LENGTH=191;>AT3G02560.1 | Symbols: | Ribosomal protein S7e family protein | chr3:542341-543168 FORWARD LENGTH=191	>AT3G02560.2 | Symbols: | Ribosomal protein S7e family protein | chr3:542341-543168 FORWARD LENGTH=191;>AT3G02560.1 | Symbols: | Ribosomal protein S7e family protein | chr3:542341-543168 FORWARD LENGTH=191	3;3	1;1	1;1	>AT3G02560.2 | Symbols: | Ribosomal protein S7e family protein | chr3:542341-543168 FORWARD LENGTH=191;>AT3G02560.1 | Symbols: | Ribosomal protein S7e family protein | chr3:542341-543168 FORWARD LENGTH=191	2	3	1	1	2	3	1	3	2	2	1	1	0	1	0	0	1	1	0	1	0	0	24.1	14.7	14.7	22196	191	191;191	1	1		1			5.75e-14	19.4	24.1	4.7	24.1	9.4	9.4	515990	26284	481630
>AT3G03250.1 | Symbols: UGP, UGP1, AtUGP1 | UDP-GLUCOSE PYROPHOSPHORYLASE 1 | chr3:749761-754014 REVERSE LENGTH=469;>AT5G17310.1 | Symbols: UGP2, AtUGP2 | UDP-glucose pyrophosphorylase 2 | chr5:5696955-5699671 REVERSE LENGTH=390;>AT5G17310.2 | Symbols: UGP2 | UDP-glucose pyrophosphorylase 2 | chr5:5696955-5700845 REVERSE LENGTH=470	>AT3G03250.1 | Symbols: UGP, UGP1, AtUGP1 | UDP-GLUCOSE PYROPHOSPHORYLASE 1 | chr3:749761-754014 REVERSE LENGTH=469;>AT5G17310.1 | Symbols: UGP2, AtUGP2 | UDP-glucose pyrophosphorylase 2 | chr5:5696955-5699671 REVERSE LENGTH=390;>AT5G17310.2 | Symbols: UGP2 | UDP-glucose pyrophosphorylase 2 | chr5:5696955-5700845 REVERSE LENGTH=470	3;2;2	3;2;2	3;2;2	>AT3G03250.1 | Symbols: UGP, UGP1, AtUGP1 | UDP-GLUCOSE PYROPHOSPHORYLASE 1 | chr3:749761-754014 REVERSE LENGTH=469;>AT5G17310.1 | Symbols: UGP2, AtUGP2 | UDP-glucose pyrophosphorylase 2 | chr5:5696955-5699671 REVERSE LENGTH=390;>AT5G17310.2 | Symbols: UGP	3	3	3	3	2	3	2	2	1	0	2	3	2	2	1	0	2	3	2	2	1	0	8.5	8.5	8.5	51738	469	469;390;470	2	3	2	2	1		3.97e-07	6.6	8.5	6.6	6.6	2.6	0	1876900	22056	1795300
>AT5G18180.1 | Symbols: | H/ACA ribonucleoprotein complex, subunit Gar1/Naf1 protein | chr5:6008561-6009605 REVERSE LENGTH=189;>AT3G03920.1 | Symbols: | H/ACA ribonucleoprotein complex, subunit Gar1/Naf1 protein | chr3:1009123-1010379 REVERSE LENGTH=202	>AT5G18180.1 | Symbols: | H/ACA ribonucleoprotein complex, subunit Gar1/Naf1 protein | chr5:6008561-6009605 REVERSE LENGTH=189;>AT3G03920.1 | Symbols: | H/ACA ribonucleoprotein complex, subunit Gar1/Naf1 protein | chr3:1009123-1010379 REVERSE LENGTH=202	1;1	1;1	1;1	>AT5G18180.1 | Symbols: | H/ACA ribonucleoprotein complex, subunit Gar1/Naf1 protein | chr5:6008561-6009605 REVERSE LENGTH=189;>AT3G03920.1 | Symbols: | H/ACA ribonucleoprotein complex, subunit Gar1/Naf1 protein | chr3:1009123-1010379 REVERSE LENGTH=202	2	1	1	1	1	1	1	1	0	1	1	1	1	1	0	1	1	1	1	1	0	1	8.5	8.5	8.5	20313	189	189;202	1	1	1	1		1	0.483	8.5	8.5	8.5	8.5	0	8.5	1046700	18232	1012400
>AT3G03960.1 | Symbols: | TCP-1/cpn60 chaperonin family protein | chr3:1024432-1027604 FORWARD LENGTH=549	>AT3G03960.1 | Symbols: | TCP-1/cpn60 chaperonin family protein | chr3:1024432-1027604 FORWARD LENGTH=549	2	2	2	>AT3G03960.1 | Symbols: | TCP-1/cpn60 chaperonin family protein | chr3:1024432-1027604 FORWARD LENGTH=549	1	2	2	2	2	1	2	2	2	2	2	1	2	2	2	2	2	1	2	2	2	2	6.7	6.7	6.7	58939	549	549	2	1	2	2	2	2	0.0372	6.7	2.7	6.7	6.7	6.7	6.7	1127400	42022	839440
>AT3G03990.1 | Symbols: | alpha/beta-Hydrolases superfamily protein | chr3:1033788-1034591 FORWARD LENGTH=267	>AT3G03990.1 | Symbols: | alpha/beta-Hydrolases superfamily protein | chr3:1033788-1034591 FORWARD LENGTH=267	14	14	14	>AT3G03990.1 | Symbols: | alpha/beta-Hydrolases superfamily protein | chr3:1033788-1034591 FORWARD LENGTH=267	1	14	14	14	14	14	14	7	5	2	14	14	14	7	5	2	14	14	14	7	5	2	64.4	64.4	64.4	29624	267	267	27	48	24	9	6	2	2.1e-179	64.4	64.4	64.4	30.7	25.5	10.5	3479800000	100800000	3342100000
>AT3G04120.1 | Symbols: GAPC, GAPC-1, GAPC1 | glyceraldehyde-3-phosphate dehydrogenase C subunit 1 | chr3:1081077-1083131 FORWARD LENGTH=338	>AT3G04120.1 | Symbols: GAPC, GAPC-1, GAPC1 | glyceraldehyde-3-phosphate dehydrogenase C subunit 1 | chr3:1081077-1083131 FORWARD LENGTH=338	20	20	3	>AT3G04120.1 | Symbols: GAPC, GAPC-1, GAPC1 | glyceraldehyde-3-phosphate dehydrogenase C subunit 1 | chr3:1081077-1083131 FORWARD LENGTH=338	1	20	20	3	19	17	17	17	14	15	19	17	17	17	14	15	2	1	2	2	2	2	65.1	65.1	14.5	36914	338	338	27	24	28	28	27	25	1.36e-201	64.5	61.8	60.1	63.3	51.5	53.8	9813400	525290	7713800
>AT3G04840.1 | Symbols: | Ribosomal protein S3Ae | chr3:1329751-1331418 FORWARD LENGTH=262	>AT3G04840.1 | Symbols: | Ribosomal protein S3Ae | chr3:1329751-1331418 FORWARD LENGTH=262	7	7	6	>AT3G04840.1 | Symbols: | Ribosomal protein S3Ae | chr3:1329751-1331418 FORWARD LENGTH=262	1	7	7	6	3	7	5	5	4	5	3	7	5	5	4	5	2	6	4	4	3	4	32.1	32.1	26.7	29.85	262	262	4	8	5	6	6	5	2.62e-65	18.7	32.1	28.6	28.6	25.6	28.6	22571000	404070	19378000
>AT3G04920.1 | Symbols: | Ribosomal protein S24e family protein | chr3:1360989-1362065 FORWARD LENGTH=133	>AT3G04920.1 | Symbols: | Ribosomal protein S24e family protein | chr3:1360989-1362065 FORWARD LENGTH=133	4	4	3	>AT3G04920.1 | Symbols: | Ribosomal protein S24e family protein | chr3:1360989-1362065 FORWARD LENGTH=133	1	4	4	3	3	4	4	2	3	3	3	4	4	2	3	3	2	3	3	1	2	2	30.1	30.1	21.8	15372	133	133	3	4	4	2	3	3	5.3e-21	26.3	30.1	30.1	19.5	26.3	26.3	15895000	137230	14636000
>AT3G05020.1 | Symbols: ACP1, ACP | acyl carrier protein 1 | chr3:1391863-1392878 REVERSE LENGTH=137	>AT3G05020.1 | Symbols: ACP1, ACP | acyl carrier protein 1 | chr3:1391863-1392878 REVERSE LENGTH=137	2	2	2	>AT3G05020.1 | Symbols: ACP1, ACP | acyl carrier protein 1 | chr3:1391863-1392878 REVERSE LENGTH=137	1	2	2	2	1	2	1	1	1	1	1	2	1	1	1	1	1	2	1	1	1	1	13.9	13.9	13.9	15055	137	137	1	2	1	1	1	2	9.76e-06	13.1	13.9	13.1	13.1	13.1	13.1	1944100	61844	1691200
>AT3G05060.1 | Symbols: | NOP56-like pre RNA processing ribonucleoprotein | chr3:1413174-1415564 REVERSE LENGTH=533	>AT3G05060.1 | Symbols: | NOP56-like pre RNA processing ribonucleoprotein | chr3:1413174-1415564 REVERSE LENGTH=533	4	4	2	>AT3G05060.1 | Symbols: | NOP56-like pre RNA processing ribonucleoprotein | chr3:1413174-1415564 REVERSE LENGTH=533	1	4	4	2	3	4	2	2	0	1	3	4	2	2	0	1	1	2	1	1	0	1	15	15	5.8	59002	533	533	5	7	3	3		1	4.31e-44	12.2	15	6.6	6.6	0	2.8	890310	20419	861930
>AT3G05530.1 | Symbols: RPT5A, ATS6A.2 | regulatory particle triple-A ATPase 5A | chr3:1603540-1605993 FORWARD LENGTH=424;>AT1G09100.1 | Symbols: RPT5B | 26S proteasome AAA-ATPase subunit RPT5B | chr1:2936675-2939258 REVERSE LENGTH=423;>AT4G27680.1 | Symbols: | P-loop containing nucleoside triphosphate hydrolases superfamily protein | chr4:13821263-13823083 FORWARD LENGTH=398;>AT5G53540.1 | Symbo…	>AT3G05530.1 | Symbols: RPT5A, ATS6A.2 | regulatory particle triple-A ATPase 5A | chr3:1603540-1605993 FORWARD LENGTH=424;>AT1G09100.1 | Symbols: RPT5B | 26S proteasome AAA-ATPase subunit RPT5B | chr1:2936675-2939258 REVERSE LENGTH=423	8;7;1;1	7;6;0;0	7;6;0;0	>AT3G05530.1 | Symbols: RPT5A, ATS6A.2 | regulatory particle triple-A ATPase 5A | chr3:1603540-1605993 FORWARD LENGTH=424;>AT1G09100.1 | Symbols: RPT5B | 26S proteasome AAA-ATPase subunit RPT5B | chr1:2936675-2939258 REVERSE LENGTH=423	4	8	7	7	7	8	5	7	6	6	6	7	4	6	5	5	6	7	4	6	5	5	27.6	24.8	24.8	47.48	424	424;423;398;403	6	7	4	6	5	5	3.06e-93	25.2	27.6	18.9	25.2	21.2	21.2	13657000	274720	12844000
>AT3G05560.3 | Symbols: | Ribosomal L22e protein family | chr3:1614641-1615204 FORWARD LENGTH=124;>AT3G05560.2 | Symbols: | Ribosomal L22e protein family | chr3:1614641-1615204 FORWARD LENGTH=124;>AT3G05560.1 | Symbols: | Ribosomal L22e protein family | chr3:1614641-1615204 FORWARD LENGTH=124	>AT3G05560.3 | Symbols: | Ribosomal L22e protein family | chr3:1614641-1615204 FORWARD LENGTH=124;>AT3G05560.2 | Symbols: | Ribosomal L22e protein family | chr3:1614641-1615204 FORWARD LENGTH=124;>AT3G05560.1 | Symbols: | Ribosomal L22e protein family | chr3:1614641-1615204 FORWARD LENGTH=124	5;5;5	2;2;2	2;2;2	>AT3G05560.3 | Symbols: | Ribosomal L22e protein family | chr3:1614641-1615204 FORWARD LENGTH=124;>AT3G05560.2 | Symbols: | Ribosomal L22e protein family | chr3:1614641-1615204 FORWARD LENGTH=124;>AT3G05560.1 | Symbols: | Ribosomal L22e protein family |	3	5	2	2	4	5	3	4	4	4	2	2	1	2	2	2	2	2	1	2	2	2	37.1	20.2	20.2	14018	124	124;124;124	2	2	1	2	2	2	3.07e-32	36.3	37.1	25.8	36.3	36.3	36.3	10107000	76725	9244200
>AT3G05590.1 | Symbols: RPL18 | ribosomal protein L18 | chr3:1621511-1622775 FORWARD LENGTH=187	>AT3G05590.1 | Symbols: RPL18 | ribosomal protein L18 | chr3:1621511-1622775 FORWARD LENGTH=187	9	3	3	>AT3G05590.1 | Symbols: RPL18 | ribosomal protein L18 | chr3:1621511-1622775 FORWARD LENGTH=187	1	9	3	3	4	8	8	7	7	8	0	3	2	1	2	2	0	3	2	1	2	2	43.3	13.4	13.4	20925	187	187		3	2	1	2	2	7.21e-49	20.9	38.5	41.2	33.7	37.4	41.2	1875100	0	1597500
>AT3G06050.1 | Symbols: PRXIIF, ATPRXIIF | peroxiredoxin IIF | chr3:1826311-1827809 REVERSE LENGTH=201	>AT3G06050.1 | Symbols: PRXIIF, ATPRXIIF | peroxiredoxin IIF | chr3:1826311-1827809 REVERSE LENGTH=201	2	2	2	>AT3G06050.1 | Symbols: PRXIIF, ATPRXIIF | peroxiredoxin IIF | chr3:1826311-1827809 REVERSE LENGTH=201	1	2	2	2	2	1	1	2	2	2	2	1	1	2	2	2	2	1	1	2	2	2	10.4	10.4	10.4	21445	201	201	2	1	1	2	2	2	0.00068235	10.4	5.5	5.5	10.4	10.4	10.4	1001000	32002	801100
>AT3G07110.1 | Symbols: | Ribosomal protein L13 family protein | chr3:2252092-2253332 FORWARD LENGTH=206;>AT3G07110.2 | Symbols: | Ribosomal protein L13 family protein | chr3:2252092-2253332 FORWARD LENGTH=207;>AT4G13170.1 | Symbols: | Ribosomal protein L13 family protein | chr4:7655133-7656542 REVERSE LENGTH=206	>AT3G07110.1 | Symbols: | Ribosomal protein L13 family protein | chr3:2252092-2253332 FORWARD LENGTH=206;>AT3G07110.2 | Symbols: | Ribosomal protein L13 family protein | chr3:2252092-2253332 FORWARD LENGTH=207;>AT4G13170.1 | Symbols: | Ribosomal protein L13 family protein | chr4:7655133-7656542 REVERSE LENGTH=206	5;5;3	5;5;3	3;3;1	>AT3G07110.1 | Symbols: | Ribosomal protein L13 family protein | chr3:2252092-2253332 FORWARD LENGTH=206;>AT3G07110.2 | Symbols: | Ribosomal protein L13 family protein | chr3:2252092-2253332 FORWARD LENGTH=207;>AT4G13170.1 | Symbols: | Ribosomal protein	3	5	5	3	4	5	4	4	4	3	4	5	4	4	4	3	2	3	2	2	2	1	30.6	30.6	17.5	23466	206	206;207;206	5	6	4	5	5	4	5.77e-38	24.3	30.6	24.3	24.3	24.3	18.9	2477700	59458	2076900
>AT3G07230.1 | Symbols: | wound-responsive protein-related | chr3:2299920-2300183 FORWARD LENGTH=46	>AT3G07230.1 | Symbols: | wound-responsive protein-related | chr3:2299920-2300183 FORWARD LENGTH=46	1	1	1	>AT3G07230.1 | Symbols: | wound-responsive protein-related | chr3:2299920-2300183 FORWARD LENGTH=46	1	1	1	1	1	1	1	1	1	1	1	1	1	1	1	1	1	1	1	1	1	1	23.9	23.9	23.9	53049	46	46	1	1	1	1	1	2	0.112	23.9	23.9	23.9	23.9	23.9	23.9	4646000	89152	3936200
>AT3G07590.2 | Symbols: | Small nuclear ribonucleoprotein family protein | chr3:2423146-2423958 FORWARD LENGTH=114;>AT3G07590.1 | Symbols: | Small nuclear ribonucleoprotein family protein | chr3:2423146-2423958 FORWARD LENGTH=114;>AT4G02840.1 | Symbols: | Small nuclear ribonucleoprotein family protein | chr4:1264726-1266253 FORWARD LENGTH=116;>AT4G02840.2 | Symbols: | Small nuclear ribonucleoprot…	>AT3G07590.2 | Symbols: | Small nuclear ribonucleoprotein family protein | chr3:2423146-2423958 FORWARD LENGTH=114;>AT3G07590.1 | Symbols: | Small nuclear ribonucleoprotein family protein | chr3:2423146-2423958 FORWARD LENGTH=114;>AT4G02840.1 | Symbols: | Small nuclear ribonucleoprotein family protein | chr4:1264726-1266253 FORWARD LENGTH=116;>AT4G02840.2 | Symbols: | Small nuclear ribonucleoprot…	1;1;1;1	1;1;1;1	1;1;1;1	>AT3G07590.2 | Symbols: | Small nuclear ribonucleoprotein family protein | chr3:2423146-2423958 FORWARD LENGTH=114;>AT3G07590.1 | Symbols: | Small nuclear ribonucleoprotein family protein | chr3:2423146-2423958 FORWARD LENGTH=114;>AT4G02840.1 | Symbols:	4	1	1	1	1	1	0	1	0	0	1	1	0	1	0	0	1	1	0	1	0	0	17.5	17.5	17.5	12.6	114	114;114;116;126	1	1		1			0.0897	17.5	17.5	0	17.5	0	0	317990	16143	293810
>AT3G07770.1 | Symbols: Hsp89.1, AtHsp90.6, AtHsp90-6 | HEAT SHOCK PROTEIN 89.1 | chr3:2479611-2483970 FORWARD LENGTH=799	>AT3G07770.1 | Symbols: Hsp89.1, AtHsp90.6, AtHsp90-6 | HEAT SHOCK PROTEIN 89.1 | chr3:2479611-2483970 FORWARD LENGTH=799	9	5	5	>AT3G07770.1 | Symbols: Hsp89.1, AtHsp90.6, AtHsp90-6 | HEAT SHOCK PROTEIN 89.1 | chr3:2479611-2483970 FORWARD LENGTH=799	1	9	5	5	5	7	5	8	5	8	2	5	2	4	1	4	2	5	2	4	1	4	14	8.5	8.5	90566	799	799	2	5	2	4	1	4	2.71e-33	7.8	11.4	7.4	11.5	7.1	11.5	3586200	62453	3179800
>AT3G08030.2 | Symbols: | Protein of unknown function, DUF642 | chr3:2564517-2565819 FORWARD LENGTH=323;>AT3G08030.1 | Symbols: | Protein of unknown function, DUF642 | chr3:2564191-2565819 FORWARD LENGTH=365	>AT3G08030.2 | Symbols: | Protein of unknown function, DUF642 | chr3:2564517-2565819 FORWARD LENGTH=323;>AT3G08030.1 | Symbols: | Protein of unknown function, DUF642 | chr3:2564191-2565819 FORWARD LENGTH=365	6;6	6;6	6;6	>AT3G08030.2 | Symbols: | Protein of unknown function, DUF642 | chr3:2564517-2565819 FORWARD LENGTH=323;>AT3G08030.1 | Symbols: | Protein of unknown function, DUF642 | chr3:2564191-2565819 FORWARD LENGTH=365	2	6	6	6	2	3	1	4	3	6	2	3	1	4	3	6	2	3	1	4	3	6	22.9	22.9	22.9	34.7	323	323;365	2	3	1	4	3	6	2.67e-12	8.4	11.5	5.3	17	11.5	22.9	2097600	30855	1482100
>AT3G08580.2 | Symbols: AAC1 | ADP/ATP carrier 1 | chr3:2605706-2607030 REVERSE LENGTH=381;>AT3G08580.1 | Symbols: AAC1 | ADP/ATP carrier 1 | chr3:2605706-2607030 REVERSE LENGTH=381	>AT3G08580.2 | Symbols: AAC1 | ADP/ATP carrier 1 | chr3:2605706-2607030 REVERSE LENGTH=381;>AT3G08580.1 | Symbols: AAC1 | ADP/ATP carrier 1 | chr3:2605706-2607030 REVERSE LENGTH=381	13;13	7;7	7;7	>AT3G08580.2 | Symbols: AAC1 | ADP/ATP carrier 1 | chr3:2605706-2607030 REVERSE LENGTH=381;>AT3G08580.1 | Symbols: AAC1 | ADP/ATP carrier 1 | chr3:2605706-2607030 REVERSE LENGTH=381	2	13	7	7	11	11	12	13	8	11	6	7	6	7	4	7	6	7	6	7	4	7	37.8	18.6	18.6	41475	381	381;381	8	9	8	10	5	11	1.1e-64	32.8	28.6	36	37.8	21	28.6	44290000	746280	41717000
>AT3G08590.2 | Symbols: | Phosphoglycerate mutase, 2,3-bisphosphoglycerate-independent | chr3:2608683-2611237 REVERSE LENGTH=560;>AT3G08590.1 | Symbols: | Phosphoglycerate mutase, 2,3-bisphosphoglycerate-independent | chr3:2608683-2611237 REVERSE LENGTH=560	>AT3G08590.2 | Symbols: | Phosphoglycerate mutase, 2,3-bisphosphoglycerate-independent | chr3:2608683-2611237 REVERSE LENGTH=560;>AT3G08590.1 | Symbols: | Phosphoglycerate mutase, 2,3-bisphosphoglycerate-independent | chr3:2608683-2611237 REVERSE LENGTH=560	10;10	10;10	7;7	>AT3G08590.2 | Symbols: | Phosphoglycerate mutase, 2,3-bisphosphoglycerate-independent | chr3:2608683-2611237 REVERSE LENGTH=560;>AT3G08590.1 | Symbols: | Phosphoglycerate mutase, 2,3-bisphosphoglycerate-independent | chr3:2608683-2611237 REVERSE LENGTH=	2	10	10	7	8	10	6	9	6	6	8	10	6	9	6	6	5	7	3	6	4	4	33.2	33.2	23.9	60763	560	560;560	8	10	6	9	6	6	3.29e-34	26.2	33.2	14.5	28	14.3	17.1	11365000	337070	10057000
>AT3G08943.1 | Symbols: | ARM repeat superfamily protein | chr3:2719198-2721911 REVERSE LENGTH=871;>AT3G08947.1 | Symbols: | ARM repeat superfamily protein | chr3:2724007-2726722 FORWARD LENGTH=873	>AT3G08943.1 | Symbols: | ARM repeat superfamily protein | chr3:2719198-2721911 REVERSE LENGTH=871;>AT3G08947.1 | Symbols: | ARM repeat superfamily protein | chr3:2724007-2726722 FORWARD LENGTH=873	1;1	1;1	1;1	>AT3G08943.1 | Symbols: | ARM repeat superfamily protein | chr3:2719198-2721911 REVERSE LENGTH=871;>AT3G08947.1 | Symbols: | ARM repeat superfamily protein | chr3:2724007-2726722 FORWARD LENGTH=873	2	1	1	1	1	0	1	1	1	1	1	0	1	1	1	1	1	0	1	1	1	1	2	2	2	96.4	871	871;873	1		1	1	1	1	0.0672	2	0	2	2	2	2	84948	19014	0
>AT3G09200.1 | Symbols: | Ribosomal protein L10 family protein | chr3:2823364-2825020 REVERSE LENGTH=320;>AT3G09200.2 | Symbols: | Ribosomal protein L10 family protein | chr3:2823364-2825020 REVERSE LENGTH=287;>AT2G40010.1 | Symbols: | Ribosomal protein L10 family protein | chr2:16708578-16710448 REVERSE LENGTH=317	>AT3G09200.1 | Symbols: | Ribosomal protein L10 family protein | chr3:2823364-2825020 REVERSE LENGTH=320;>AT3G09200.2 | Symbols: | Ribosomal protein L10 family protein | chr3:2823364-2825020 REVERSE LENGTH=287;>AT2G40010.1 | Symbols: | Ribosomal protein L10 family protein | chr2:16708578-16710448 REVERSE LENGTH=317	9;8;5	9;8;5	4;4;0	>AT3G09200.1 | Symbols: | Ribosomal protein L10 family protein | chr3:2823364-2825020 REVERSE LENGTH=320;>AT3G09200.2 | Symbols: | Ribosomal protein L10 family protein | chr3:2823364-2825020 REVERSE LENGTH=287;>AT2G40010.1 | Symbols: | Ribosomal protein	3	9	9	4	8	9	7	8	5	7	8	9	7	8	5	7	4	4	3	4	2	3	48.4	48.4	23.8	34133	320	320;287;317	8	9	7	8	5	7	9.89e-61	45.6	48.4	43.1	44.7	30.6	35.9	4552100	228450	3637000
>AT3G09440.2 | Symbols: | Heat shock protein 70 (Hsp 70) family protein | chr3:2903434-2905632 REVERSE LENGTH=649;>AT3G09440.1 | Symbols: | Heat shock protein 70 (Hsp 70) family protein | chr3:2903434-2905632 REVERSE LENGTH=649	>AT3G09440.2 | Symbols: | Heat shock protein 70 (Hsp 70) family protein | chr3:2903434-2905632 REVERSE LENGTH=649;>AT3G09440.1 | Symbols: | Heat shock protein 70 (Hsp 70) family protein | chr3:2903434-2905632 REVERSE LENGTH=649	31;31	15;15	14;14	>AT3G09440.2 | Symbols: | Heat shock protein 70 (Hsp 70) family protein | chr3:2903434-2905632 REVERSE LENGTH=649;>AT3G09440.1 | Symbols: | Heat shock protein 70 (Hsp 70) family protein | chr3:2903434-2905632 REVERSE LENGTH=649	2	31	15	14	31	30	30	27	23	22	15	15	15	13	9	10	14	14	14	12	8	9	63.3	34.2	30.2	71147	649	649;649	20	20	20	15	12	12	0	63.3	62.2	61.9	59.5	46.8	47.5	128180000	3324300	117850000
>AT3G09500.1 | Symbols: | Ribosomal L29 family protein | chr3:2917047-2917895 FORWARD LENGTH=123;>AT3G55170.2 | Symbols: | Ribosomal L29 family protein | chr3:20453136-20454293 REVERSE LENGTH=123;>AT3G55170.1 | Symbols: | Ribosomal L29 family protein | chr3:20453136-20454293 REVERSE LENGTH=123	>AT3G09500.1 | Symbols: | Ribosomal L29 family protein | chr3:2917047-2917895 FORWARD LENGTH=123	5;1;1	5;1;1	3;1;1	>AT3G09500.1 | Symbols: | Ribosomal L29 family protein | chr3:2917047-2917895 FORWARD LENGTH=123	3	5	5	3	4	4	2	3	3	4	4	4	2	3	3	4	3	3	1	1	1	2	29.3	29.3	17.9	14285	123	123;123;123	4	4	2	3	3	4	1.18e-34	23.6	23.6	15.4	17.9	21.1	27.6	2521400	66660	2103200
>AT3G09630.2 | Symbols: | Ribosomal protein L4/L1 family | chr3:2953813-2955444 FORWARD LENGTH=405;>AT3G09630.1 | Symbols: | Ribosomal protein L4/L1 family | chr3:2953813-2955444 FORWARD LENGTH=406	>AT3G09630.2 | Symbols: | Ribosomal protein L4/L1 family | chr3:2953813-2955444 FORWARD LENGTH=405;>AT3G09630.1 | Symbols: | Ribosomal protein L4/L1 family | chr3:2953813-2955444 FORWARD LENGTH=406	14;14	14;14	5;5	>AT3G09630.2 | Symbols: | Ribosomal protein L4/L1 family | chr3:2953813-2955444 FORWARD LENGTH=405;>AT3G09630.1 | Symbols: | Ribosomal protein L4/L1 family | chr3:2953813-2955444 FORWARD LENGTH=406	2	14	14	5	13	13	9	13	12	11	13	13	9	13	12	11	5	4	3	5	5	5	41	41	14.8	44572	405	405;406	17	16	12	17	14	14	9.63e-150	38.5	37.3	27.9	40.2	38.3	36	18180000	181960	16325000
>AT3G09820.1 | Symbols: ADK1, ATADK1 | adenosine kinase 1 | chr3:3012122-3014624 FORWARD LENGTH=344;>AT5G03300.1 | Symbols: ADK2 | adenosine kinase 2 | chr5:796573-798997 FORWARD LENGTH=345;>AT3G09820.2 | Symbols: ADK1 | adenosine kinase 1 | chr3:3012645-3014624 FORWARD LENGTH=302	>AT3G09820.1 | Symbols: ADK1, ATADK1 | adenosine kinase 1 | chr3:3012122-3014624 FORWARD LENGTH=344;>AT5G03300.1 | Symbols: ADK2 | adenosine kinase 2 | chr5:796573-798997 FORWARD LENGTH=345;>AT3G09820.2 | Symbols: ADK1 | adenosine kinase 1 | chr3:3012645-3014624 FORWARD LENGTH=302	2;2;1	2;2;1	2;2;1	>AT3G09820.1 | Symbols: ADK1, ATADK1 | adenosine kinase 1 | chr3:3012122-3014624 FORWARD LENGTH=344;>AT5G03300.1 | Symbols: ADK2 | adenosine kinase 2 | chr5:796573-798997 FORWARD LENGTH=345;>AT3G09820.2 | Symbols: ADK1 | adenosine kinase 1 | chr3:3012645-3	3	2	2	2	1	1	1	1	1	2	1	1	1	1	1	2	1	1	1	1	1	2	8.1	8.1	8.1	37836	344	344;345;302	1	1	1	1	1	2	1.8e-10	5.2	5.2	5.2	5.2	5.2	8.1	2151000	51913	1699600
>AT3G09840.1 | Symbols: CDC48, ATCDC48, CDC48A | cell division cycle 48 | chr3:3019494-3022832 FORWARD LENGTH=809;>AT5G03340.1 | Symbols: | ATPase, AAA-type, CDC48 protein | chr5:810091-813133 REVERSE LENGTH=810;>AT3G53230.1 | Symbols: | ATPase, AAA-type, CDC48 protein | chr3:19723416-19726489 FORWARD LENGTH=815	>AT3G09840.1 | Symbols: CDC48, ATCDC48, CDC48A | cell division cycle 48 | chr3:3019494-3022832 FORWARD LENGTH=809;>AT5G03340.1 | Symbols: | ATPase, AAA-type, CDC48 protein | chr5:810091-813133 REVERSE LENGTH=810;>AT3G53230.1 | Symbols: | ATPase, AAA-type, CDC48 protein | chr3:19723416-19726489 FORWARD LENGTH=815	18;15;12	18;15;12	18;15;12	>AT3G09840.1 | Symbols: CDC48, ATCDC48, CDC48A | cell division cycle 48 | chr3:3019494-3022832 FORWARD LENGTH=809;>AT5G03340.1 | Symbols: | ATPase, AAA-type, CDC48 protein | chr5:810091-813133 REVERSE LENGTH=810;>AT3G53230.1 | Symbols: | ATPase, AAA-type	3	18	18	18	12	14	12	17	14	17	12	14	12	17	14	17	12	14	12	17	14	17	31.5	31.5	31.5	89392	809	809;810;815	12	14	12	17	15	17	4.16e-98	24.1	25.5	19.7	30.4	23.4	27.3	35397000	611780	30921000
>AT3G53610.3 | Symbols: ATRAB8, RAB8 | RAB GTPase homolog 8 | chr3:19876531-19878264 REVERSE LENGTH=216;>AT3G53610.2 | Symbols: ATRAB8, RAB8 | RAB GTPase homolog 8 | chr3:19876531-19878264 REVERSE LENGTH=216;>AT3G53610.1 | Symbols: ATRAB8, AtRab8B, AtRABE1a, RAB8 | RAB GTPase homolog 8 | chr3:19876531-19878264 REVERSE LENGTH=216;>AT3G09900.1 | Symbols: ATRABE1E, ATRAB8E, RABE1e | RAB GTPase homol…	>AT3G53610.3 | Symbols: ATRAB8, RAB8 | RAB GTPase homolog 8 | chr3:19876531-19878264 REVERSE LENGTH=216;>AT3G53610.2 | Symbols: ATRAB8, RAB8 | RAB GTPase homolog 8 | chr3:19876531-19878264 REVERSE LENGTH=216;>AT3G53610.1 | Symbols: ATRAB8, AtRab8B, AtRABE1a, RAB8 | RAB GTPase homolog 8 | chr3:19876531-19878264 REVERSE LENGTH=216;>AT3G09900.1 | Symbols: ATRABE1E, ATRAB8E, RABE1e | RAB GTPase homol…	2;2;2;2;1	1;1;1;1;0	1;1;1;1;0	>AT3G53610.3 | Symbols: ATRAB8, RAB8 | RAB GTPase homolog 8 | chr3:19876531-19878264 REVERSE LENGTH=216;>AT3G53610.2 | Symbols: ATRAB8, RAB8 | RAB GTPase homolog 8 | chr3:19876531-19878264 REVERSE LENGTH=216;>AT3G53610.1 | Symbols: ATRAB8, AtRab8B, AtRABE1	5	2	1	1	2	2	1	1	1	1	1	1	0	0	0	1	1	1	0	0	0	1	10.6	5.6	5.6	23939	216	216;216;216;218;203	1	1				1	4.47e-08	10.6	10.6	5.1	5.1	5.1	5.6	459580	950.45	443690
>AT5G03850.1 | Symbols: | Nucleic acid-binding, OB-fold-like protein | chr5:1028542-1028736 REVERSE LENGTH=64;>AT3G10090.1 | Symbols: | Nucleic acid-binding, OB-fold-like protein | chr3:3108960-3109154 REVERSE LENGTH=64	>AT5G03850.1 | Symbols: | Nucleic acid-binding, OB-fold-like protein | chr5:1028542-1028736 REVERSE LENGTH=64;>AT3G10090.1 | Symbols: | Nucleic acid-binding, OB-fold-like protein | chr3:3108960-3109154 REVERSE LENGTH=64	2;2	2;2	1;1	>AT5G03850.1 | Symbols: | Nucleic acid-binding, OB-fold-like protein | chr5:1028542-1028736 REVERSE LENGTH=64;>AT3G10090.1 | Symbols: | Nucleic acid-binding, OB-fold-like protein | chr3:3108960-3109154 REVERSE LENGTH=64	2	2	2	1	2	1	1	2	2	2	2	1	1	2	2	2	1	1	1	1	1	1	29.7	29.7	18.8	73705	64	64;64	2	1	1	2	2	2	2.94e-13	29.7	18.8	18.8	29.7	29.7	29.7	6758700	125550	5745700
>AT3G10410.1 | Symbols: SCPL49, CPY | SERINE CARBOXYPEPTIDASE-LIKE 49 | chr3:3235518-3238063 REVERSE LENGTH=516	>AT3G10410.1 | Symbols: SCPL49, CPY | SERINE CARBOXYPEPTIDASE-LIKE 49 | chr3:3235518-3238063 REVERSE LENGTH=516	1	1	1	>AT3G10410.1 | Symbols: SCPL49, CPY | SERINE CARBOXYPEPTIDASE-LIKE 49 | chr3:3235518-3238063 REVERSE LENGTH=516	1	1	1	1	1	1	0	1	0	0	1	1	0	1	0	0	1	1	0	1	0	0	4.5	4.5	4.5	57301	516	516	2	2		2			0.00062781	4.5	4.5	0	4.5	0	0	609090	42635	547610
>AT5G05370.1 | Symbols: | Cytochrome b-c1 complex, subunit 8 protein | chr5:1590977-1591869 REVERSE LENGTH=72;>AT3G10860.1 | Symbols: | Cytochrome b-c1 complex, subunit 8 protein | chr3:3399815-3400514 FORWARD LENGTH=72	>AT5G05370.1 | Symbols: | Cytochrome b-c1 complex, subunit 8 protein | chr5:1590977-1591869 REVERSE LENGTH=72;>AT3G10860.1 | Symbols: | Cytochrome b-c1 complex, subunit 8 protein | chr3:3399815-3400514 FORWARD LENGTH=72	2;2	2;2	2;2	>AT5G05370.1 | Symbols: | Cytochrome b-c1 complex, subunit 8 protein | chr5:1590977-1591869 REVERSE LENGTH=72;>AT3G10860.1 | Symbols: | Cytochrome b-c1 complex, subunit 8 protein | chr3:3399815-3400514 FORWARD LENGTH=72	2	2	2	2	2	2	2	2	2	2	2	2	2	2	2	2	2	2	2	2	2	2	26.4	26.4	26.4	84178	72	72;72	2	2	2	2	2	2	6.71e-05	26.4	26.4	26.4	26.4	26.4	26.4	8881700	127210	8322500
>AT3G60245.1 | Symbols: | Zinc-binding ribosomal protein family protein | chr3:22268803-22269750 FORWARD LENGTH=92;>AT3G10950.1 | Symbols: | Zinc-binding ribosomal protein family protein | chr3:3423893-3424566 FORWARD LENGTH=92	>AT3G60245.1 | Symbols: | Zinc-binding ribosomal protein family protein | chr3:22268803-22269750 FORWARD LENGTH=92;>AT3G10950.1 | Symbols: | Zinc-binding ribosomal protein family protein | chr3:3423893-3424566 FORWARD LENGTH=92	1;1	1;1	1;1	>AT3G60245.1 | Symbols: | Zinc-binding ribosomal protein family protein | chr3:22268803-22269750 FORWARD LENGTH=92;>AT3G10950.1 | Symbols: | Zinc-binding ribosomal protein family protein | chr3:3423893-3424566 FORWARD LENGTH=92	2	1	1	1	1	1	1	1	1	1	1	1	1	1	1	1	1	1	1	1	1	1	17.4	17.4	17.4	10241	92	92;92	1	1	2	2	2	2	9.1e-29	17.4	17.4	17.4	17.4	17.4	17.4	2957400	167090	2019700
>AT3G11130.1 | Symbols: | Clathrin, heavy chain | chr3:3482575-3491667 REVERSE LENGTH=1705;>AT3G08530.1 | Symbols: | Clathrin, heavy chain | chr3:2587171-2595411 REVERSE LENGTH=1703	>AT3G11130.1 | Symbols: | Clathrin, heavy chain | chr3:3482575-3491667 REVERSE LENGTH=1705;>AT3G08530.1 | Symbols: | Clathrin, heavy chain | chr3:2587171-2595411 REVERSE LENGTH=1703	8;7	8;7	8;7	>AT3G11130.1 | Symbols: | Clathrin, heavy chain | chr3:3482575-3491667 REVERSE LENGTH=1705;>AT3G08530.1 | Symbols: | Clathrin, heavy chain | chr3:2587171-2595411 REVERSE LENGTH=1703	2	8	8	8	2	6	3	3	2	4	2	6	3	3	2	4	2	6	3	3	2	4	5.7	5.7	5.7	193.24	1705	1705;1703	2	6	3	3	2	4	1.89e-49	1.8	4.5	2.3	2.3	1.1	2.3	5500200	95440	5177200
>AT3G11250.1 | Symbols: | Ribosomal protein L10 family protein | chr3:3521453-3522826 FORWARD LENGTH=323	>AT3G11250.1 | Symbols: | Ribosomal protein L10 family protein | chr3:3521453-3522826 FORWARD LENGTH=323	6	1	1	>AT3G11250.1 | Symbols: | Ribosomal protein L10 family protein | chr3:3521453-3522826 FORWARD LENGTH=323	1	6	1	1	5	6	4	5	3	4	1	1	0	1	0	0	1	1	0	1	0	0	33.1	8.7	8.7	34.39	323	323	1	1		1			1.17e-27	30.3	33.1	21.7	29.4	18	20.7	535950	37575	477540
>AT3G11400.1 | Symbols: EIF3G1, ATEIF3G1 | eukaryotic translation initiation factor 3G1 | chr3:3578536-3580366 FORWARD LENGTH=294;>AT3G11400.2 | Symbols: EIF3G1, ATEIF3G1 | eukaryotic translation initiation factor 3G1 | chr3:3578536-3580366 FORWARD LENGTH=321	>AT3G11400.1 | Symbols: EIF3G1, ATEIF3G1 | eukaryotic translation initiation factor 3G1 | chr3:3578536-3580366 FORWARD LENGTH=294;>AT3G11400.2 | Symbols: EIF3G1, ATEIF3G1 | eukaryotic translation initiation factor 3G1 | chr3:3578536-3580366 FORWARD LENGTH=321	3;3	3;3	3;3	>AT3G11400.1 | Symbols: EIF3G1, ATEIF3G1 | eukaryotic translation initiation factor 3G1 | chr3:3578536-3580366 FORWARD LENGTH=294;>AT3G11400.2 | Symbols: EIF3G1, ATEIF3G1 | eukaryotic translation initiation factor 3G1 | chr3:3578536-3580366 FORWARD LENGTH=	2	3	3	3	1	3	2	0	0	1	1	3	2	0	0	1	1	3	2	0	0	1	14.6	14.6	14.6	32714	294	294;321	1	3	2			1	0.00041	8.5	14.6	11.2	0	0	2.7	1659800	20355	1611100
>AT3G11510.1 | Symbols: | Ribosomal protein S11 family protein | chr3:3623757-3624866 REVERSE LENGTH=150	>AT3G11510.1 | Symbols: | Ribosomal protein S11 family protein | chr3:3623757-3624866 REVERSE LENGTH=150	9	9	1	>AT3G11510.1 | Symbols: | Ribosomal protein S11 family protein | chr3:3623757-3624866 REVERSE LENGTH=150	1	9	9	1	8	9	9	7	6	6	8	9	9	7	6	6	1	1	1	1	1	1	65.3	65.3	7.3	16273	150	150	10	11	11	9	6	7	9.88e-63	64	65.3	65.3	62.7	43.3	43.3	10231000	56429	9498000
>AT3G11710.1 | Symbols: ATKRS-1 | lysyl-tRNA synthetase 1 | chr3:3702359-3705613 REVERSE LENGTH=626	>AT3G11710.1 | Symbols: ATKRS-1 | lysyl-tRNA synthetase 1 | chr3:3702359-3705613 REVERSE LENGTH=626	5	5	5	>AT3G11710.1 | Symbols: ATKRS-1 | lysyl-tRNA synthetase 1 | chr3:3702359-3705613 REVERSE LENGTH=626	1	5	5	5	3	1	3	5	5	4	3	1	3	5	5	4	3	1	3	5	5	4	10.7	10.7	10.7	70887	626	626	3	1	3	5	5	4	1.63e-09	5	1.9	5	10.7	10.7	9.1	2351800	78799	1240200
>AT3G11830.2 | Symbols: | TCP-1/cpn60 chaperonin family protein | chr3:3732734-3736156 FORWARD LENGTH=555;>AT3G11830.1 | Symbols: | TCP-1/cpn60 chaperonin family protein | chr3:3732734-3736156 FORWARD LENGTH=557	>AT3G11830.2 | Symbols: | TCP-1/cpn60 chaperonin family protein | chr3:3732734-3736156 FORWARD LENGTH=555;>AT3G11830.1 | Symbols: | TCP-1/cpn60 chaperonin family protein | chr3:3732734-3736156 FORWARD LENGTH=557	3;3	3;3	3;3	>AT3G11830.2 | Symbols: | TCP-1/cpn60 chaperonin family protein | chr3:3732734-3736156 FORWARD LENGTH=555;>AT3G11830.1 | Symbols: | TCP-1/cpn60 chaperonin family protein | chr3:3732734-3736156 FORWARD LENGTH=557	2	3	3	3	2	1	2	2	3	3	2	1	2	2	3	3	2	1	2	2	3	3	5.9	5.9	5.9	59515	555	555;557	2	1	2	2	3	3	0.000182	3.8	1.3	3.8	3.8	5.9	5.9	628570	17790	295610
>AT3G11940.2 | Symbols: ATRPS5A, AML1, RPS5A | ribosomal protein 5A | chr3:3778175-3779354 REVERSE LENGTH=207;>AT3G11940.1 | Symbols: ATRPS5A, AML1, RPS5A | ribosomal protein 5A | chr3:3778175-3779354 REVERSE LENGTH=207	>AT3G11940.2 | Symbols: ATRPS5A, AML1, RPS5A | ribosomal protein 5A | chr3:3778175-3779354 REVERSE LENGTH=207;>AT3G11940.1 | Symbols: ATRPS5A, AML1, RPS5A | ribosomal protein 5A | chr3:3778175-3779354 REVERSE LENGTH=207	6;6	1;1	1;1	>AT3G11940.2 | Symbols: ATRPS5A, AML1, RPS5A | ribosomal protein 5A | chr3:3778175-3779354 REVERSE LENGTH=207;>AT3G11940.1 | Symbols: ATRPS5A, AML1, RPS5A | ribosomal protein 5A | chr3:3778175-3779354 REVERSE LENGTH=207	2	6	1	1	5	6	4	5	4	4	1	1	1	1	1	1	1	1	1	1	1	1	39.1	9.2	9.2	22921	207	207;207	2	1	1	1	1	1	1.15e-51	36.7	39.1	23.2	36.7	23.2	23.2	2970700	100790	2232700
>AT3G12050.2 | Symbols: | Aha1 domain-containing protein | chr3:3839289-3841303 FORWARD LENGTH=321;>AT3G12050.1 | Symbols: | Aha1 domain-containing protein | chr3:3839289-3841303 FORWARD LENGTH=360	>AT3G12050.2 | Symbols: | Aha1 domain-containing protein | chr3:3839289-3841303 FORWARD LENGTH=321;>AT3G12050.1 | Symbols: | Aha1 domain-containing protein | chr3:3839289-3841303 FORWARD LENGTH=360	2;2	2;2	2;2	>AT3G12050.2 | Symbols: | Aha1 domain-containing protein | chr3:3839289-3841303 FORWARD LENGTH=321;>AT3G12050.1 | Symbols: | Aha1 domain-containing protein | chr3:3839289-3841303 FORWARD LENGTH=360	2	2	2	2	1	1	1	0	2	2	1	1	1	0	2	2	1	1	1	0	2	2	7.8	7.8	7.8	35794	321	321;360	1	1	1		2	2	0.0216	4	4	4	0	7.8	7.8	481110	1182.6	319610
>AT3G12490.1 | Symbols: ATCYSB, ATCYS6, CYSB | cystatin B | chr3:3960523-3961777 REVERSE LENGTH=201;>AT3G12490.2 | Symbols: ATCYSB, ATCYS6, CYSB | cystatin B | chr3:3960523-3961876 REVERSE LENGTH=234	>AT3G12490.1 | Symbols: ATCYSB, ATCYS6, CYSB | cystatin B | chr3:3960523-3961777 REVERSE LENGTH=201;>AT3G12490.2 | Symbols: ATCYSB, ATCYS6, CYSB | cystatin B | chr3:3960523-3961876 REVERSE LENGTH=234	3;3	3;3	3;3	>AT3G12490.1 | Symbols: ATCYSB, ATCYS6, CYSB | cystatin B | chr3:3960523-3961777 REVERSE LENGTH=201;>AT3G12490.2 | Symbols: ATCYSB, ATCYS6, CYSB | cystatin B | chr3:3960523-3961876 REVERSE LENGTH=234	2	3	3	3	1	3	2	3	2	3	1	3	2	3	2	3	1	3	2	3	2	3	16.9	16.9	16.9	22477	201	201;234	1	3	2	3	3	4	5.85e-08	4.5	16.9	12.4	16.9	12.4	16.9	2984200	36657	2380900
>AT3G12580.1 | Symbols: HSP70, ATHSP70 | heat shock protein 70 | chr3:3991487-3993689 REVERSE LENGTH=650	>AT3G12580.1 | Symbols: HSP70, ATHSP70 | heat shock protein 70 | chr3:3991487-3993689 REVERSE LENGTH=650	31	14	12	>AT3G12580.1 | Symbols: HSP70, ATHSP70 | heat shock protein 70 | chr3:3991487-3993689 REVERSE LENGTH=650	1	31	14	12	31	29	28	25	21	21	14	13	12	10	7	9	12	11	10	9	6	8	63.4	33.2	29.8	71101	650	650	17	17	14	11	7	9	0	63.4	60.5	57.2	57.8	44.3	45.5	41895000	1465200	38777000
>AT3G12780.1 | Symbols: PGK1 | phosphoglycerate kinase 1 | chr3:4061127-4063140 REVERSE LENGTH=481	>AT3G12780.1 | Symbols: PGK1 | phosphoglycerate kinase 1 | chr3:4061127-4063140 REVERSE LENGTH=481	7	5	3	>AT3G12780.1 | Symbols: PGK1 | phosphoglycerate kinase 1 | chr3:4061127-4063140 REVERSE LENGTH=481	1	7	5	3	5	2	4	7	7	7	3	1	3	5	5	5	2	0	2	3	3	3	18.3	11.6	7.7	50111	481	481	3	1	3	5	5	5	1.43e-61	14.1	5.4	10.2	18.3	18.3	18.3	640890	23165	0
>AT3G12800.1 | Symbols: SDRB, DECR | short-chain dehydrogenase-reductase B | chr3:4063463-4064757 REVERSE LENGTH=298	>AT3G12800.1 | Symbols: SDRB, DECR | short-chain dehydrogenase-reductase B | chr3:4063463-4064757 REVERSE LENGTH=298	1	1	1	>AT3G12800.1 | Symbols: SDRB, DECR | short-chain dehydrogenase-reductase B | chr3:4063463-4064757 REVERSE LENGTH=298	1	1	1	1	1	1	1	1	1	1	1	1	1	1	1	1	1	1	1	1	1	1	4.7	4.7	4.7	31796	298	298	1	1	1	1	1	1	0.0017626	4.7	4.7	4.7	4.7	4.7	4.7	923930	22471	795340
>AT3G12915.1 | Symbols: | Ribosomal protein S5/Elongation factor G/III/V family protein | chr3:4112999-4115708 FORWARD LENGTH=820;>AT3G12915.2 | Symbols: | Ribosomal protein S5/Elongation factor G/III/V family protein | chr3:4112999-4115708 FORWARD LENGTH=767	>AT3G12915.1 | Symbols: | Ribosomal protein S5/Elongation factor G/III/V family protein | chr3:4112999-4115708 FORWARD LENGTH=820;>AT3G12915.2 | Symbols: | Ribosomal protein S5/Elongation factor G/III/V family protein | chr3:4112999-4115708 FORWARD LENGTH=767	14;12	1;0	1;0	>AT3G12915.1 | Symbols: | Ribosomal protein S5/Elongation factor G/III/V family protein | chr3:4112999-4115708 FORWARD LENGTH=820;>AT3G12915.2 | Symbols: | Ribosomal protein S5/Elongation factor G/III/V family protein | chr3:4112999-4115708 FORWARD LENGT	2	14	1	1	10	10	11	12	11	13	1	1	0	1	1	1	1	1	0	1	1	1	19.9	1	1	90994	820	820;767	1	1		1	1	1	2.64e-77	17.2	15.1	17.4	19.4	16.8	19.4	401230	3652.8	200500
>AT3G13490.1 | Symbols: OVA5, ATKRS-2 | Lysyl-tRNA synthetase, class II | chr3:4395984-4399302 REVERSE LENGTH=602	>AT3G13490.1 | Symbols: OVA5, ATKRS-2 | Lysyl-tRNA synthetase, class II | chr3:4395984-4399302 REVERSE LENGTH=602	1	1	1	>AT3G13490.1 | Symbols: OVA5, ATKRS-2 | Lysyl-tRNA synthetase, class II | chr3:4395984-4399302 REVERSE LENGTH=602	1	1	1	1	1	1	0	0	0	0	1	1	0	0	0	0	1	1	0	0	0	0	2	2	2	67587	602	602	1	1					0.0052273	2	2	0	0	0	0	1585800	55109	1530700
>AT3G13860.1 | Symbols: HSP60-3A | heat shock protein 60-3A | chr3:4561704-4565133 REVERSE LENGTH=572	>AT3G13860.1 | Symbols: HSP60-3A | heat shock protein 60-3A | chr3:4561704-4565133 REVERSE LENGTH=572	4	4	4	>AT3G13860.1 | Symbols: HSP60-3A | heat shock protein 60-3A | chr3:4561704-4565133 REVERSE LENGTH=572	1	4	4	4	1	2	1	2	3	4	1	2	1	2	3	4	1	2	1	2	3	4	10.3	10.3	10.3	60466	572	572	1	2	1	2	3	4	7.46e-08	2.6	4.9	2.6	4.9	8.2	10.3	1495100	16794	1142100
>AT3G13920.1 | Symbols: EIF4A1, RH4, TIF4A1 | eukaryotic translation initiation factor 4A1 | chr3:4592635-4594128 REVERSE LENGTH=412;>AT3G13920.3 | Symbols: EIF4A1, RH4, TIF4A1 | eukaryotic translation initiation factor 4A1 | chr3:4592635-4594094 REVERSE LENGTH=402;>AT3G13920.4 | Symbols: EIF4A1 | eukaryotic translation initiation factor 4A1 | chr3:4592635-4594128 REVERSE LENGTH=407;>AT3G13920.2 …	>AT3G13920.1 | Symbols: EIF4A1, RH4, TIF4A1 | eukaryotic translation initiation factor 4A1 | chr3:4592635-4594128 REVERSE LENGTH=412;>AT3G13920.3 | Symbols: EIF4A1, RH4, TIF4A1 | eukaryotic translation initiation factor 4A1 | chr3:4592635-4594094 REVERSE LENGTH=402;>AT3G13920.4 | Symbols: EIF4A1 | eukaryotic translation initiation factor 4A1 | chr3:4592635-4594128 REVERSE LENGTH=407;>AT3G13920.2 …	15;14;14;14;10	15;14;14;14;10	3;2;3;3;1	>AT3G13920.1 | Symbols: EIF4A1, RH4, TIF4A1 | eukaryotic translation initiation factor 4A1 | chr3:4592635-4594128 REVERSE LENGTH=412;>AT3G13920.3 | Symbols: EIF4A1, RH4, TIF4A1 | eukaryotic translation initiation factor 4A1 | chr3:4592635-4594094 REVERSE L	5	15	15	3	8	9	9	12	11	13	8	9	9	12	11	13	0	1	1	2	3	3	44.4	44.4	7.5	46704	412	412;402;407;415;414	8	11	9	13	12	14	7.35e-99	26.9	26.9	31.1	37.9	33.7	39.8	1501600	0	784820
>AT3G14600.1 | Symbols: | Ribosomal protein L18ae/LX family protein | chr3:4910773-4911933 FORWARD LENGTH=178	>AT3G14600.1 | Symbols: | Ribosomal protein L18ae/LX family protein | chr3:4910773-4911933 FORWARD LENGTH=178	5	2	2	>AT3G14600.1 | Symbols: | Ribosomal protein L18ae/LX family protein | chr3:4910773-4911933 FORWARD LENGTH=178	1	5	2	2	4	5	4	5	4	4	1	2	1	2	1	1	1	2	1	2	1	1	24.2	10.1	10.1	21309	178	178	1	2	1	2	1	1	1.71e-11	18	24.2	18	24.2	18	20.2	4843900	40175	4672900
>AT3G14990.1 | Symbols: | Class I glutamine amidotransferase-like superfamily protein | chr3:5047510-5049621 FORWARD LENGTH=392;>AT3G14990.3 | Symbols: | Class I glutamine amidotransferase-like superfamily protein | chr3:5047683-5049621 FORWARD LENGTH=369;>AT3G14990.2 | Symbols: | Class I glutamine amidotransferase-like superfamily protein | chr3:5047683-5049621 FORWARD LENGTH=369	>AT3G14990.1 | Symbols: | Class I glutamine amidotransferase-like superfamily protein | chr3:5047510-5049621 FORWARD LENGTH=392;>AT3G14990.3 | Symbols: | Class I glutamine amidotransferase-like superfamily protein | chr3:5047683-5049621 FORWARD LENGTH=369;>AT3G14990.2 | Symbols: | Class I glutamine amidotransferase-like superfamily protein | chr3:5047683-5049621 FORWARD LENGTH=369	3;2;2	3;2;2	3;2;2	>AT3G14990.1 | Symbols: | Class I glutamine amidotransferase-like superfamily protein | chr3:5047510-5049621 FORWARD LENGTH=392;>AT3G14990.3 | Symbols: | Class I glutamine amidotransferase-like superfamily protein | chr3:5047683-5049621 FORWARD LENGTH=36	3	3	3	3	2	3	1	2	1	1	2	3	1	2	1	1	2	3	1	2	1	1	12	12	12	41857	392	392;369;369	2	3	1	2	1	1	1.16e-07	9.2	12	3.3	9.2	3.3	3.3	1304600	49222	914690
>AT3G15000.1 | Symbols: | cobalt ion binding | chr3:5050321-5052121 FORWARD LENGTH=395;>AT1G53260.2 | Symbols: | LOCATED IN: endomembrane system; BEST Arabidopsis thaliana protein match is: cobalt ion binding (TAIR:AT3G15000.1); Has 246 Blast hits to 241 proteins in 32 species: Archae - 0; Bacteria - 2; Metazoa - 7; Fungi - 16; Plants - 212; Viruses - 1; Other Eukaryotes - 8 (source: NCBI BLink).…	>AT3G15000.1 | Symbols: | cobalt ion binding | chr3:5050321-5052121 FORWARD LENGTH=395	3;1;1	3;1;1	3;1;1	>AT3G15000.1 | Symbols: | cobalt ion binding | chr3:5050321-5052121 FORWARD LENGTH=395	3	3	3	3	1	3	2	3	2	2	1	3	2	3	2	2	1	3	2	3	2	2	8.9	8.9	8.9	42869	395	395;230;271	1	3	2	3	2	2	1.29e-09	3.3	8.9	6.1	8.9	6.1	6.1	7040600	41124	6359300
>AT3G15660.2 | Symbols: ATGRX4, GRX4 | glutaredoxin 4 | chr3:5308134-5309383 REVERSE LENGTH=169;>AT3G15660.1 | Symbols: ATGRX4, GRX4 | glutaredoxin 4 | chr3:5308134-5309383 REVERSE LENGTH=169	>AT3G15660.2 | Symbols: ATGRX4, GRX4 | glutaredoxin 4 | chr3:5308134-5309383 REVERSE LENGTH=169;>AT3G15660.1 | Symbols: ATGRX4, GRX4 | glutaredoxin 4 | chr3:5308134-5309383 REVERSE LENGTH=169	1;1	1;1	1;1	>AT3G15660.2 | Symbols: ATGRX4, GRX4 | glutaredoxin 4 | chr3:5308134-5309383 REVERSE LENGTH=169;>AT3G15660.1 | Symbols: ATGRX4, GRX4 | glutaredoxin 4 | chr3:5308134-5309383 REVERSE LENGTH=169	2	1	1	1	1	1	1	1	1	1	1	1	1	1	1	1	1	1	1	1	1	1	7.1	7.1	7.1	18734	169	169;169	1	1	1	1	1	1	0.0028971	7.1	7.1	7.1	7.1	7.1	7.1	930430	14840	742830
>AT3G15730.1 | Symbols: PLDALPHA1, PLD | phospholipase D alpha 1 | chr3:5330835-5333474 FORWARD LENGTH=810	>AT3G15730.1 | Symbols: PLDALPHA1, PLD | phospholipase D alpha 1 | chr3:5330835-5333474 FORWARD LENGTH=810	1	1	1	>AT3G15730.1 | Symbols: PLDALPHA1, PLD | phospholipase D alpha 1 | chr3:5330835-5333474 FORWARD LENGTH=810	1	1	1	1	0	0	0	0	0	1	0	0	0	0	0	1	0	0	0	0	0	1	1.1	1.1	1.1	91847	810	810						1	0.0078212	0	0	0	0	0	1.1	0	0	0
>AT3G16640.1 | Symbols: TCTP | translationally controlled tumor protein | chr3:5669709-5670729 REVERSE LENGTH=168	>AT3G16640.1 | Symbols: TCTP | translationally controlled tumor protein | chr3:5669709-5670729 REVERSE LENGTH=168	8	8	8	>AT3G16640.1 | Symbols: TCTP | translationally controlled tumor protein | chr3:5669709-5670729 REVERSE LENGTH=168	1	8	8	8	6	6	5	8	5	8	6	6	5	8	5	8	6	6	5	8	5	8	56	56	56	18.91	168	168	8	8	6	11	6	11	4.17e-61	50	37.5	37.5	56	35.7	56	17591000	317840	11651000
>AT3G16780.1 | Symbols: | Ribosomal protein L19e family protein | chr3:5708982-5710249 FORWARD LENGTH=209	>AT3G16780.1 | Symbols: | Ribosomal protein L19e family protein | chr3:5708982-5710249 FORWARD LENGTH=209	5	2	2	>AT3G16780.1 | Symbols: | Ribosomal protein L19e family protein | chr3:5708982-5710249 FORWARD LENGTH=209	1	5	2	2	4	4	3	3	5	5	1	1	1	1	2	2	1	1	1	1	2	2	31.1	19.6	19.6	24329	209	209	1	1	1	1	2	2	2.83e-23	23	19.6	19.6	19.6	31.1	31.1	3415600	13824	3078700
>AT3G16910.1 | Symbols: AAE7, ACN1 | acyl-activating enzyme 7 | chr3:5773231-5775411 REVERSE LENGTH=569	>AT3G16910.1 | Symbols: AAE7, ACN1 | acyl-activating enzyme 7 | chr3:5773231-5775411 REVERSE LENGTH=569	1	1	1	>AT3G16910.1 | Symbols: AAE7, ACN1 | acyl-activating enzyme 7 | chr3:5773231-5775411 REVERSE LENGTH=569	1	1	1	1	1	1	0	1	0	1	1	1	0	1	0	1	1	1	0	1	0	1	2.8	2.8	2.8	62956	569	569	1	1		1		1	0.0017928	2.8	2.8	0	2.8	0	2.8	391450	20503	335640
>AT3G16950.1 | Symbols: LPD1, ptlpd1 | lipoamide dehydrogenase 1 | chr3:5786761-5790383 REVERSE LENGTH=570;>AT3G16950.2 | Symbols: LPD1, ptlpd1 | lipoamide dehydrogenase 1 | chr3:5786508-5790383 REVERSE LENGTH=623	>AT3G16950.1 | Symbols: LPD1, ptlpd1 | lipoamide dehydrogenase 1 | chr3:5786761-5790383 REVERSE LENGTH=570;>AT3G16950.2 | Symbols: LPD1, ptlpd1 | lipoamide dehydrogenase 1 | chr3:5786508-5790383 REVERSE LENGTH=623	6;6	1;1	1;1	>AT3G16950.1 | Symbols: LPD1, ptlpd1 | lipoamide dehydrogenase 1 | chr3:5786761-5790383 REVERSE LENGTH=570;>AT3G16950.2 | Symbols: LPD1, ptlpd1 | lipoamide dehydrogenase 1 | chr3:5786508-5790383 REVERSE LENGTH=623	2	6	1	1	3	3	5	4	3	5	1	0	1	1	1	1	1	0	1	1	1	1	15.4	3.2	3.2	60756	570	570;623	1		1	1	1	1	1.84e-10	7.9	8.1	14	9.6	7.9	14	128940	26094	0
>AT3G17210.1 | Symbols: ATHS1, HS1 | heat stable protein 1 | chr3:5882318-5882896 FORWARD LENGTH=109	>AT3G17210.1 | Symbols: ATHS1, HS1 | heat stable protein 1 | chr3:5882318-5882896 FORWARD LENGTH=109	3	3	3	>AT3G17210.1 | Symbols: ATHS1, HS1 | heat stable protein 1 | chr3:5882318-5882896 FORWARD LENGTH=109	1	3	3	3	3	3	3	3	3	3	3	3	3	3	3	3	3	3	3	3	3	3	31.2	31.2	31.2	12184	109	109	3	3	3	3	3	3	2.02e-07	31.2	31.2	31.2	31.2	31.2	31.2	6317900	143080	5355100
>AT3G17240.3 | Symbols: mtLPD2 | lipoamide dehydrogenase 2 | chr3:5890278-5892166 REVERSE LENGTH=507;>AT3G17240.1 | Symbols: mtLPD2 | lipoamide dehydrogenase 2 | chr3:5890278-5892166 REVERSE LENGTH=507;>AT3G17240.2 | Symbols: mtLPD2 | lipoamide dehydrogenase 2 | chr3:5891783-5892166 REVERSE LENGTH=127	>AT3G17240.3 | Symbols: mtLPD2 | lipoamide dehydrogenase 2 | chr3:5890278-5892166 REVERSE LENGTH=507;>AT3G17240.1 | Symbols: mtLPD2 | lipoamide dehydrogenase 2 | chr3:5890278-5892166 REVERSE LENGTH=507	11;11;1	11;11;1	7;7;1	>AT3G17240.3 | Symbols: mtLPD2 | lipoamide dehydrogenase 2 | chr3:5890278-5892166 REVERSE LENGTH=507;>AT3G17240.1 | Symbols: mtLPD2 | lipoamide dehydrogenase 2 | chr3:5890278-5892166 REVERSE LENGTH=507	3	11	11	7	7	8	8	11	7	8	7	8	8	11	7	8	5	6	4	7	4	5	27.2	27.2	17.4	53985	507	507;507;127	7	9	8	11	7	9	3.7e-42	20.1	18.5	21.7	27.2	19.5	21.7	6819000	50963	5953900
>AT3G17390.1 | Symbols: MTO3, SAMS3, MAT4 | S-adenosylmethionine synthetase family protein | chr3:5952484-5953665 REVERSE LENGTH=393	>AT3G17390.1 | Symbols: MTO3, SAMS3, MAT4 | S-adenosylmethionine synthetase family protein | chr3:5952484-5953665 REVERSE LENGTH=393	18	18	10	>AT3G17390.1 | Symbols: MTO3, SAMS3, MAT4 | S-adenosylmethionine synthetase family protein | chr3:5952484-5953665 REVERSE LENGTH=393	1	18	18	10	18	18	18	16	16	17	18	18	18	16	16	17	10	10	10	9	8	9	66.9	66.9	39.2	42795	393	393	26	26	27	24	20	25	4.18e-129	66.9	66.9	66.9	64.4	58	66.7	81311000	1607600	72962000
>AT3G17820.1 | Symbols: ATGSKB6, GLN1.3, GLN1;3 | glutamine synthetase 1.3 | chr3:6097503-6099408 FORWARD LENGTH=354	>AT3G17820.1 | Symbols: ATGSKB6, GLN1.3, GLN1;3 | glutamine synthetase 1.3 | chr3:6097503-6099408 FORWARD LENGTH=354	4	2	2	>AT3G17820.1 | Symbols: ATGSKB6, GLN1.3, GLN1;3 | glutamine synthetase 1.3 | chr3:6097503-6099408 FORWARD LENGTH=354	1	4	2	2	0	3	2	3	3	4	0	1	1	1	1	2	0	1	1	1	1	2	9	5.1	5.1	38594	354	354		1	1	2	2	2	2.07e-07	0	6.5	6.5	6.5	6.5	9	616440	0	320640
>AT3G18190.1 | Symbols: | TCP-1/cpn60 chaperonin family protein | chr3:6232226-6233836 FORWARD LENGTH=536	>AT3G18190.1 | Symbols: | TCP-1/cpn60 chaperonin family protein | chr3:6232226-6233836 FORWARD LENGTH=536	5	5	5	>AT3G18190.1 | Symbols: | TCP-1/cpn60 chaperonin family protein | chr3:6232226-6233836 FORWARD LENGTH=536	1	5	5	5	2	4	2	3	0	1	2	4	2	3	0	1	2	4	2	3	0	1	16	16	16	57775	536	536	2	4	2	3		1	5.11e-05	11.4	16	8.2	13.6	0	2.2	3359000	40970	3210000
>AT3G18600.1 | Symbols: | P-loop containing nucleoside triphosphate hydrolases superfamily protein | chr3:6399724-6403007 REVERSE LENGTH=568	>AT3G18600.1 | Symbols: | P-loop containing nucleoside triphosphate hydrolases superfamily protein | chr3:6399724-6403007 REVERSE LENGTH=568	1	1	1	>AT3G18600.1 | Symbols: | P-loop containing nucleoside triphosphate hydrolases superfamily protein | chr3:6399724-6403007 REVERSE LENGTH=568	1	1	1	1	1	1	0	0	0	0	1	1	0	0	0	0	1	1	0	0	0	0	2.5	2.5	2.5	63816	568	568	1	1					0.0075459	2.5	2.5	0	0	0	0	122960	9787.5	113180
>AT3G19760.1 | Symbols: EIF4A-III | eukaryotic initiation factor 4A-III | chr3:6863790-6866242 FORWARD LENGTH=408;>AT1G51380.1 | Symbols: | DEA(D/H)-box RNA helicase family protein | chr1:19047960-19049967 FORWARD LENGTH=392	>AT3G19760.1 | Symbols: EIF4A-III | eukaryotic initiation factor 4A-III | chr3:6863790-6866242 FORWARD LENGTH=408;>AT1G51380.1 | Symbols: | DEA(D/H)-box RNA helicase family protein | chr1:19047960-19049967 FORWARD LENGTH=392	2;1	1;1	1;1	>AT3G19760.1 | Symbols: EIF4A-III | eukaryotic initiation factor 4A-III | chr3:6863790-6866242 FORWARD LENGTH=408;>AT1G51380.1 | Symbols: | DEA(D/H)-box RNA helicase family protein | chr1:19047960-19049967 FORWARD LENGTH=392	2	2	1	1	0	0	1	1	0	2	0	0	0	0	0	1	0	0	0	0	0	1	5.1	2.9	2.9	45844	408	408;392						1	0.0436	0	0	2.2	2.2	0	5.1	59819	0	0
>AT3G20050.1 | Symbols: ATTCP-1, TCP-1 | T-complex protein 1 alpha subunit | chr3:6998544-7002266 REVERSE LENGTH=545	>AT3G20050.1 | Symbols: ATTCP-1, TCP-1 | T-complex protein 1 alpha subunit | chr3:6998544-7002266 REVERSE LENGTH=545	1	1	1	>AT3G20050.1 | Symbols: ATTCP-1, TCP-1 | T-complex protein 1 alpha subunit | chr3:6998544-7002266 REVERSE LENGTH=545	1	1	1	1	0	0	0	1	1	1	0	0	0	1	1	1	0	0	0	1	1	1	2	2	2	59229	545	545				1	1	1	0.0030036	0	0	0	2	2	2	144450	0	0
>AT3G20390.1 | Symbols: | endoribonuclease L-PSP family protein | chr3:7110227-7111695 REVERSE LENGTH=187	>AT3G20390.1 | Symbols: | endoribonuclease L-PSP family protein | chr3:7110227-7111695 REVERSE LENGTH=187	2	2	2	>AT3G20390.1 | Symbols: | endoribonuclease L-PSP family protein | chr3:7110227-7111695 REVERSE LENGTH=187	1	2	2	2	2	1	2	2	2	2	2	1	2	2	2	2	2	1	2	2	2	2	13.4	13.4	13.4	19816	187	187	2	1	2	2	2	2	0.0374	13.4	7	13.4	13.4	13.4	13.4	697780	40517	497610
>AT3G22110.1 | Symbols: PAC1 | 20S proteasome alpha subunit C1 | chr3:7792819-7793571 REVERSE LENGTH=250	>AT3G22110.1 | Symbols: PAC1 | 20S proteasome alpha subunit C1 | chr3:7792819-7793571 REVERSE LENGTH=250	1	1	1	>AT3G22110.1 | Symbols: PAC1 | 20S proteasome alpha subunit C1 | chr3:7792819-7793571 REVERSE LENGTH=250	1	1	1	1	1	1	1	1	1	1	1	1	1	1	1	1	1	1	1	1	1	1	4.4	4.4	4.4	27475	250	250	1	1	1	1	1	1	0.0019169	4.4	4.4	4.4	4.4	4.4	4.4	422700	2093.1	313990
>AT3G22200.1 | Symbols: POP2, GABA-T, HER1 | Pyridoxal phosphate (PLP)-dependent transferases superfamily protein | chr3:7835286-7838863 FORWARD LENGTH=504;>AT3G22200.2 | Symbols: POP2 | Pyridoxal phosphate (PLP)-dependent transferases superfamily protein | chr3:7835457-7838863 FORWARD LENGTH=513	>AT3G22200.1 | Symbols: POP2, GABA-T, HER1 | Pyridoxal phosphate (PLP)-dependent transferases superfamily protein | chr3:7835286-7838863 FORWARD LENGTH=504;>AT3G22200.2 | Symbols: POP2 | Pyridoxal phosphate (PLP)-dependent transferases superfamily protein | chr3:7835457-7838863 FORWARD LENGTH=513	5;5	5;5	5;5	>AT3G22200.1 | Symbols: POP2, GABA-T, HER1 | Pyridoxal phosphate (PLP)-dependent transferases superfamily protein | chr3:7835286-7838863 FORWARD LENGTH=504;>AT3G22200.2 | Symbols: POP2 | Pyridoxal phosphate (PLP)-dependent transferases superfamily protein	2	5	5	5	5	4	5	5	3	5	5	4	5	5	3	5	5	4	5	5	3	5	14.7	14.7	14.7	55187	504	504;513	5	4	5	5	3	5	2.15e-15	14.7	12.7	14.7	14.7	7.9	14.7	4446500	172710	3422800
>AT3G22230.1 | Symbols: | Ribosomal L27e protein family | chr3:7844136-7844543 REVERSE LENGTH=135	>AT3G22230.1 | Symbols: | Ribosomal L27e protein family | chr3:7844136-7844543 REVERSE LENGTH=135	4	1	1	>AT3G22230.1 | Symbols: | Ribosomal L27e protein family | chr3:7844136-7844543 REVERSE LENGTH=135	1	4	1	1	4	4	4	4	4	4	1	1	1	1	1	1	1	1	1	1	1	1	26.7	6.7	6.7	15614	135	135	1	1	1	1	1	1	9.71e-13	26.7	26.7	26.7	26.7	26.7	26.7	2256800	7951.2	1879300
>AT3G22310.1 | Symbols: PMH1, ATRH9 | putative mitochondrial RNA helicase 1 | chr3:7887382-7889806 FORWARD LENGTH=610	>AT3G22310.1 | Symbols: PMH1, ATRH9 | putative mitochondrial RNA helicase 1 | chr3:7887382-7889806 FORWARD LENGTH=610	6	6	3	>AT3G22310.1 | Symbols: PMH1, ATRH9 | putative mitochondrial RNA helicase 1 | chr3:7887382-7889806 FORWARD LENGTH=610	1	6	6	3	5	5	6	5	4	4	5	5	6	5	4	4	3	2	3	2	2	2	12	12	6.2	63609	610	610	5	5	6	5	4	4	1.9e-21	10.3	9.5	12	10	7.7	8.4	3655200	47403	3430300
>AT3G22330.1 | Symbols: PMH2, ATRH53 | putative mitochondrial RNA helicase 2 | chr3:7892641-7895145 FORWARD LENGTH=616	>AT3G22330.1 | Symbols: PMH2, ATRH53 | putative mitochondrial RNA helicase 2 | chr3:7892641-7895145 FORWARD LENGTH=616	6	3	3	>AT3G22330.1 | Symbols: PMH2, ATRH53 | putative mitochondrial RNA helicase 2 | chr3:7892641-7895145 FORWARD LENGTH=616	1	6	3	3	4	6	5	5	4	4	2	3	2	2	2	2	2	3	2	2	2	2	11.2	5.5	5.5	65359	616	616	2	3	2	2	2	2	1.1e-20	7.8	11.2	9.4	9.4	7.1	7.8	4208300	53554	3974900
>AT3G22370.1 | Symbols: AOX1A, ATAOX1A | alternative oxidase 1A | chr3:7906890-7908416 FORWARD LENGTH=354;>AT3G22360.1 | Symbols: AOX1B | alternative oxidase 1B | chr3:7904156-7905384 FORWARD LENGTH=325;>AT1G32350.1 | Symbols: AOX1D | alternative oxidase 1D | chr1:11667237-11668569 REVERSE LENGTH=318;>AT5G64210.1 | Symbols: AOX2 | alternative oxidase 2 | chr5:25683965-25685664 REVERSE LENGTH=353	>AT3G22370.1 | Symbols: AOX1A, ATAOX1A | alternative oxidase 1A | chr3:7906890-7908416 FORWARD LENGTH=354;>AT3G22360.1 | Symbols: AOX1B | alternative oxidase 1B | chr3:7904156-7905384 FORWARD LENGTH=325	10;5;2;1	10;5;2;1	5;0;0;0	>AT3G22370.1 | Symbols: AOX1A, ATAOX1A | alternative oxidase 1A | chr3:7906890-7908416 FORWARD LENGTH=354;>AT3G22360.1 | Symbols: AOX1B | alternative oxidase 1B | chr3:7904156-7905384 FORWARD LENGTH=325	4	10	10	5	8	10	10	8	6	7	8	10	10	8	6	7	5	5	5	4	4	4	33.3	33.3	18.4	39979	354	354;325;318;353	9	11	11	9	6	8	2.42e-43	28.8	33.3	33.3	27.4	22.6	25.4	7690300	281110	6687400
>AT3G22890.1 | Symbols: APS1 | ATP sulfurylase 1 | chr3:8112837-8114734 FORWARD LENGTH=463;>AT4G14680.1 | Symbols: APS3 | Pseudouridine synthase/archaeosine transglycosylase-like family protein | chr4:8413443-8415311 REVERSE LENGTH=465;>AT1G19920.1 | Symbols: APS2, ASA1 | Pseudouridine synthase/archaeosine transglycosylase-like family protein | chr1:6914835-6916657 REVERSE LENGTH=476	>AT3G22890.1 | Symbols: APS1 | ATP sulfurylase 1 | chr3:8112837-8114734 FORWARD LENGTH=463;>AT4G14680.1 | Symbols: APS3 | Pseudouridine synthase/archaeosine transglycosylase-like family protein | chr4:8413443-8415311 REVERSE LENGTH=465	5;4;1	5;4;1	4;3;1	>AT3G22890.1 | Symbols: APS1 | ATP sulfurylase 1 | chr3:8112837-8114734 FORWARD LENGTH=463;>AT4G14680.1 | Symbols: APS3 | Pseudouridine synthase/archaeosine transglycosylase-like family protein | chr4:8413443-8415311 REVERSE LENGTH=465	3	5	5	4	3	5	3	4	2	4	3	5	3	4	2	4	2	4	2	3	1	3	11.2	11.2	9.1	51458	463	463;465;476	3	5	3	4	2	4	2.78e-08	5.8	11.2	5.8	8.2	4.3	8.2	3093300	66304	2781000
>AT3G22960.1 | Symbols: PKP1, PKP-ALPHA | Pyruvate kinase family protein | chr3:8139369-8141771 FORWARD LENGTH=596	>AT3G22960.1 | Symbols: PKP1, PKP-ALPHA | Pyruvate kinase family protein | chr3:8139369-8141771 FORWARD LENGTH=596	1	1	1	>AT3G22960.1 | Symbols: PKP1, PKP-ALPHA | Pyruvate kinase family protein | chr3:8139369-8141771 FORWARD LENGTH=596	1	1	1	1	0	1	0	0	1	1	0	1	0	0	1	1	0	1	0	0	1	1	1.2	1.2	1.2	65.13	596	596		1			1	1	0.006086	0	1.2	0	0	1.2	1.2	3402700	0	3278300
>AT4G14320.1 | Symbols: | Zinc-binding ribosomal protein family protein | chr4:8242684-8243805 REVERSE LENGTH=105;>AT3G23390.1 | Symbols: | Zinc-binding ribosomal protein family protein | chr3:8375427-8376224 FORWARD LENGTH=105;>AT4G14320.2 | Symbols: | Zinc-binding ribosomal protein family protein | chr4:8241841-8243805 REVERSE LENGTH=154	>AT4G14320.1 | Symbols: | Zinc-binding ribosomal protein family protein | chr4:8242684-8243805 REVERSE LENGTH=105;>AT3G23390.1 | Symbols: | Zinc-binding ribosomal protein family protein | chr3:8375427-8376224 FORWARD LENGTH=105;>AT4G14320.2 | Symbols: | Zinc-binding ribosomal protein family protein | chr4:8241841-8243805 REVERSE LENGTH=154	3;3;2	3;3;2	3;3;2	>AT4G14320.1 | Symbols: | Zinc-binding ribosomal protein family protein | chr4:8242684-8243805 REVERSE LENGTH=105;>AT3G23390.1 | Symbols: | Zinc-binding ribosomal protein family protein | chr3:8375427-8376224 FORWARD LENGTH=105;>AT4G14320.2 | Symbols: |	3	3	3	3	2	3	2	2	0	1	2	3	2	2	0	1	2	3	2	2	0	1	17.1	17.1	17.1	12125	105	105;105;154	2	3	2	2		1	0.0039	16.2	17.1	17.1	16.2	0	7.6	2204600	5343.5	2116500
>AT3G23990.1 | Symbols: HSP60, HSP60-3B | heat shock protein 60 | chr3:8669013-8672278 FORWARD LENGTH=577	>AT3G23990.1 | Symbols: HSP60, HSP60-3B | heat shock protein 60 | chr3:8669013-8672278 FORWARD LENGTH=577	15	15	7	>AT3G23990.1 | Symbols: HSP60, HSP60-3B | heat shock protein 60 | chr3:8669013-8672278 FORWARD LENGTH=577	1	15	15	7	11	9	11	13	11	12	11	9	11	13	11	12	4	4	5	5	4	4	32.6	32.6	17.3	61.28	577	577	12	9	11	13	13	12	1.07e-111	23.2	19.6	25.1	26.5	22.7	24.4	7955800	199550	6402200
>AT3G24830.1 | Symbols: | Ribosomal protein L13 family protein | chr3:9064613-9065871 FORWARD LENGTH=206;>AT5G48760.2 | Symbols: | Ribosomal protein L13 family protein | chr5:19771315-19772686 REVERSE LENGTH=206;>AT5G48760.1 | Symbols: | Ribosomal protein L13 family protein | chr5:19771315-19772686 REVERSE LENGTH=206	>AT3G24830.1 | Symbols: | Ribosomal protein L13 family protein | chr3:9064613-9065871 FORWARD LENGTH=206	5;2;2	3;0;0	3;0;0	>AT3G24830.1 | Symbols: | Ribosomal protein L13 family protein | chr3:9064613-9065871 FORWARD LENGTH=206	3	5	3	3	5	4	5	5	3	5	3	2	3	3	1	3	3	2	3	3	1	3	25.2	12.1	12.1	23459	206	206;206;206	3	2	3	3	1	3	9.91e-29	25.2	19.4	25.2	25.2	18.9	25.2	2203800	146520	1193800
>AT3G25220.1 | Symbols: FKBP15-1 | FK506-binding protein 15 kD-1 | chr3:9182691-9184463 FORWARD LENGTH=153;>AT5G48580.1 | Symbols: FKBP15-2 | FK506- and rapamycin-binding protein 15 kD-2 | chr5:19696156-19697304 REVERSE LENGTH=163	>AT3G25220.1 | Symbols: FKBP15-1 | FK506-binding protein 15 kD-1 | chr3:9182691-9184463 FORWARD LENGTH=153;>AT5G48580.1 | Symbols: FKBP15-2 | FK506- and rapamycin-binding protein 15 kD-2 | chr5:19696156-19697304 REVERSE LENGTH=163	1;1	1;1	1;1	>AT3G25220.1 | Symbols: FKBP15-1 | FK506-binding protein 15 kD-1 | chr3:9182691-9184463 FORWARD LENGTH=153;>AT5G48580.1 | Symbols: FKBP15-2 | FK506- and rapamycin-binding protein 15 kD-2 | chr5:19696156-19697304 REVERSE LENGTH=163	2	1	1	1	1	1	1	1	1	1	1	1	1	1	1	1	1	1	1	1	1	1	8.5	8.5	8.5	16355	153	153;163	1	1	1	1	1	1	0.00010009	8.5	8.5	8.5	8.5	8.5	8.5	1699200	28741	1467600
>AT3G25230.1 | Symbols: ROF1, ATFKBP62, FKBP62 | rotamase FKBP 1 | chr3:9188257-9191137 FORWARD LENGTH=551;>AT3G25230.2 | Symbols: ROF1, ATFKBP62, FKBP62 | rotamase FKBP 1 | chr3:9188257-9191175 FORWARD LENGTH=562	>AT3G25230.1 | Symbols: ROF1, ATFKBP62, FKBP62 | rotamase FKBP 1 | chr3:9188257-9191137 FORWARD LENGTH=551;>AT3G25230.2 | Symbols: ROF1, ATFKBP62, FKBP62 | rotamase FKBP 1 | chr3:9188257-9191175 FORWARD LENGTH=562	5;5	5;5	5;5	>AT3G25230.1 | Symbols: ROF1, ATFKBP62, FKBP62 | rotamase FKBP 1 | chr3:9188257-9191137 FORWARD LENGTH=551;>AT3G25230.2 | Symbols: ROF1, ATFKBP62, FKBP62 | rotamase FKBP 1 | chr3:9188257-9191175 FORWARD LENGTH=562	2	5	5	5	3	2	3	4	4	5	3	2	3	4	4	5	3	2	3	4	4	5	9.6	9.6	9.6	61452	551	551;562	3	2	3	4	4	5	3.07e-13	6.4	3.6	5.4	7.8	7.8	9.6	2285500	33132	1492300
>AT3G25520.1 | Symbols: ATL5, PGY3, OLI5, RPL5A | ribosomal protein L5 | chr3:9269573-9271327 REVERSE LENGTH=301;>AT3G25520.2 | Symbols: ATL5 | ribosomal protein L5 | chr3:9269573-9270434 REVERSE LENGTH=190	>AT3G25520.1 | Symbols: ATL5, PGY3, OLI5, RPL5A | ribosomal protein L5 | chr3:9269573-9271327 REVERSE LENGTH=301;>AT3G25520.2 | Symbols: ATL5 | ribosomal protein L5 | chr3:9269573-9270434 REVERSE LENGTH=190	10;8	10;8	2;2	>AT3G25520.1 | Symbols: ATL5, PGY3, OLI5, RPL5A | ribosomal protein L5 | chr3:9269573-9271327 REVERSE LENGTH=301;>AT3G25520.2 | Symbols: ATL5 | ribosomal protein L5 | chr3:9269573-9270434 REVERSE LENGTH=190	2	10	10	2	8	8	8	5	6	6	8	8	8	5	6	6	2	2	1	1	1	1	38.5	38.5	4.7	34358	301	301;190	10	10	10	7	7	8	7.43e-64	28.2	26.2	36.2	25.2	25.2	29.2	2673900	47076	2062200
>AT3G25530.2 | Symbols: GHBDH, ATGHBDH, GLYR1, GR1 | glyoxylate reductase 1 | chr3:9271949-9273514 REVERSE LENGTH=278;>AT3G25530.1 | Symbols: GHBDH, ATGHBDH, GLYR1, GR1 | glyoxylate reductase 1 | chr3:9271949-9273514 REVERSE LENGTH=289	>AT3G25530.2 | Symbols: GHBDH, ATGHBDH, GLYR1, GR1 | glyoxylate reductase 1 | chr3:9271949-9273514 REVERSE LENGTH=278;>AT3G25530.1 | Symbols: GHBDH, ATGHBDH, GLYR1, GR1 | glyoxylate reductase 1 | chr3:9271949-9273514 REVERSE LENGTH=289	1;1	1;1	1;1	>AT3G25530.2 | Symbols: GHBDH, ATGHBDH, GLYR1, GR1 | glyoxylate reductase 1 | chr3:9271949-9273514 REVERSE LENGTH=278;>AT3G25530.1 | Symbols: GHBDH, ATGHBDH, GLYR1, GR1 | glyoxylate reductase 1 | chr3:9271949-9273514 REVERSE LENGTH=289	2	1	1	1	1	1	1	1	0	0	1	1	1	1	0	0	1	1	1	1	0	0	8.3	8.3	8.3	29519	278	278;289	1	1	1	1			0.0366	8.3	8.3	8.3	8.3	0	0	164070	9108.1	141540
>AT3G25800.1 | Symbols: PDF1, PR 65, PP2AA2 | protein phosphatase 2A subunit A2 | chr3:9422822-9425783 REVERSE LENGTH=587	>AT3G25800.1 | Symbols: PDF1, PR 65, PP2AA2 | protein phosphatase 2A subunit A2 | chr3:9422822-9425783 REVERSE LENGTH=587	1	1	1	>AT3G25800.1 | Symbols: PDF1, PR 65, PP2AA2 | protein phosphatase 2A subunit A2 | chr3:9422822-9425783 REVERSE LENGTH=587	1	1	1	1	0	1	0	0	0	0	0	1	0	0	0	0	0	1	0	0	0	0	2.9	2.9	2.9	65597	587	587		1					8.79e-06	0	2.9	0	0	0	0	0	0	0
>AT3G25860.1 | Symbols: LTA2, PLE2 | 2-oxoacid dehydrogenases acyltransferase family protein | chr3:9460632-9462585 FORWARD LENGTH=480	>AT3G25860.1 | Symbols: LTA2, PLE2 | 2-oxoacid dehydrogenases acyltransferase family protein | chr3:9460632-9462585 FORWARD LENGTH=480	1	1	1	>AT3G25860.1 | Symbols: LTA2, PLE2 | 2-oxoacid dehydrogenases acyltransferase family protein | chr3:9460632-9462585 FORWARD LENGTH=480	1	1	1	1	0	1	0	0	0	0	0	1	0	0	0	0	0	1	0	0	0	0	3.3	3.3	3.3	50.08	480	480		1					4.11e-12	0	3.3	0	0	0	0	0	0	0
>AT3G27240.1 | Symbols: | Cytochrome C1 family | chr3:10056144-10058370 REVERSE LENGTH=307	>AT3G27240.1 | Symbols: | Cytochrome C1 family | chr3:10056144-10058370 REVERSE LENGTH=307	5	5	2	>AT3G27240.1 | Symbols: | Cytochrome C1 family | chr3:10056144-10058370 REVERSE LENGTH=307	1	5	5	2	5	5	4	5	4	4	5	5	4	5	4	4	2	2	1	2	1	1	28.7	28.7	10.7	33.65	307	307	5	5	4	5	4	4	1.65e-16	28.7	28.7	23.1	28.7	23.1	23.1	2249800	66247	2075300
>AT3G27620.1 | Symbols: AOX1C | alternative oxidase 1C | chr3:10229289-10230595 REVERSE LENGTH=329	>AT3G27620.1 | Symbols: AOX1C | alternative oxidase 1C | chr3:10229289-10230595 REVERSE LENGTH=329	6	1	1	>AT3G27620.1 | Symbols: AOX1C | alternative oxidase 1C | chr3:10229289-10230595 REVERSE LENGTH=329	1	6	1	1	4	6	6	5	3	4	1	1	1	1	1	1	1	1	1	1	1	1	18.5	2.4	2.4	37816	329	329	1	1	1	1	1	1	1.74e-25	13.7	18.5	18.5	15.8	10.6	13.7	1414800	17035	1109100
>AT3G28500.1 | Symbols: | 60S acidic ribosomal protein family | chr3:10682204-10682551 FORWARD LENGTH=115	>AT3G28500.1 | Symbols: | 60S acidic ribosomal protein family | chr3:10682204-10682551 FORWARD LENGTH=115	7	7	7	>AT3G28500.1 | Symbols: | 60S acidic ribosomal protein family | chr3:10682204-10682551 FORWARD LENGTH=115	1	7	7	7	6	6	6	5	6	6	6	6	6	5	6	6	6	6	6	5	6	6	49.6	49.6	49.6	11735	115	115	7	7	8	8	9	7	4.86e-47	49.6	49.6	49.6	49.6	49.6	49.6	21083000	519280	18425000
>AT5G15490.1 | Symbols: | UDP-glucose 6-dehydrogenase family protein | chr5:5027872-5029314 REVERSE LENGTH=480;>AT3G29360.2 | Symbols: | UDP-glucose 6-dehydrogenase family protein | chr3:11267375-11268817 REVERSE LENGTH=480;>AT3G29360.1 | Symbols: | UDP-glucose 6-dehydrogenase family protein | chr3:11267375-11268817 REVERSE LENGTH=480	>AT5G15490.1 | Symbols: | UDP-glucose 6-dehydrogenase family protein | chr5:5027872-5029314 REVERSE LENGTH=480;>AT3G29360.2 | Symbols: | UDP-glucose 6-dehydrogenase family protein | chr3:11267375-11268817 REVERSE LENGTH=480;>AT3G29360.1 | Symbols: | UDP-glucose 6-dehydrogenase family protein | chr3:11267375-11268817 REVERSE LENGTH=480	1;1;1	1;1;1	1;1;1	>AT5G15490.1 | Symbols: | UDP-glucose 6-dehydrogenase family protein | chr5:5027872-5029314 REVERSE LENGTH=480;>AT3G29360.2 | Symbols: | UDP-glucose 6-dehydrogenase family protein | chr3:11267375-11268817 REVERSE LENGTH=480;>AT3G29360.1 | Symbols: | UDP	3	1	1	1	1	1	1	1	1	1	1	1	1	1	1	1	1	1	1	1	1	1	1.9	1.9	1.9	53117	480	480;480;480	1	1	1	1	1	1	0.006195	1.9	1.9	1.9	1.9	1.9	1.9	981330	18762	796340
>AT3G43300.2 | Symbols: ATMIN7 | HOPM interactor 7 | chr3:15234235-15245034 REVERSE LENGTH=1727;>AT3G43300.1 | Symbols: ATMIN7, BEN1 | HOPM interactor 7 | chr3:15234235-15245034 REVERSE LENGTH=1758	>AT3G43300.2 | Symbols: ATMIN7 | HOPM interactor 7 | chr3:15234235-15245034 REVERSE LENGTH=1727;>AT3G43300.1 | Symbols: ATMIN7, BEN1 | HOPM interactor 7 | chr3:15234235-15245034 REVERSE LENGTH=1758	2;2	2;2	2;2	>AT3G43300.2 | Symbols: ATMIN7 | HOPM interactor 7 | chr3:15234235-15245034 REVERSE LENGTH=1727;>AT3G43300.1 | Symbols: ATMIN7, BEN1 | HOPM interactor 7 | chr3:15234235-15245034 REVERSE LENGTH=1758	2	2	2	2	0	2	0	0	0	1	0	2	0	0	0	1	0	2	0	0	0	1	1.5	1.5	1.5	191.45	1727	1727;1758		2				1	0.00027939	0	1.5	0	0	0	0.8	88639	0	83996
>AT4G33865.1 | Symbols: | Ribosomal protein S14p/S29e family protein | chr4:16233395-16234114 REVERSE LENGTH=56;>AT3G44010.1 | Symbols: | Ribosomal protein S14p/S29e family protein | chr3:15800175-15801132 REVERSE LENGTH=56;>AT3G43980.1 | Symbols: | Ribosomal protein S14p/S29e family protein | chr3:15778555-15779235 REVERSE LENGTH=56	>AT4G33865.1 | Symbols: | Ribosomal protein S14p/S29e family protein | chr4:16233395-16234114 REVERSE LENGTH=56;>AT3G44010.1 | Symbols: | Ribosomal protein S14p/S29e family protein | chr3:15800175-15801132 REVERSE LENGTH=56;>AT3G43980.1 | Symbols: | Ribosomal protein S14p/S29e family protein | chr3:15778555-15779235 REVERSE LENGTH=56	1;1;1	1;1;1	1;1;1	>AT4G33865.1 | Symbols: | Ribosomal protein S14p/S29e family protein | chr4:16233395-16234114 REVERSE LENGTH=56;>AT3G44010.1 | Symbols: | Ribosomal protein S14p/S29e family protein | chr3:15800175-15801132 REVERSE LENGTH=56;>AT3G43980.1 | Symbols: | Rib	3	1	1	1	1	1	1	1	1	1	1	1	1	1	1	1	1	1	1	1	1	1	19.6	19.6	19.6	64294	56	56;56;56	1	1	1	1	1	2	0.00096657	19.6	19.6	19.6	19.6	19.6	19.6	3169300	4016	2786900
>AT3G44110.1 | Symbols: ATJ3, ATJ | DNAJ homologue 3 | chr3:15869115-15871059 REVERSE LENGTH=420;>AT3G44110.2 | Symbols: ATJ3, ATJ | DNAJ homologue 3 | chr3:15869179-15871059 REVERSE LENGTH=343	>AT3G44110.1 | Symbols: ATJ3, ATJ | DNAJ homologue 3 | chr3:15869115-15871059 REVERSE LENGTH=420;>AT3G44110.2 | Symbols: ATJ3, ATJ | DNAJ homologue 3 | chr3:15869179-15871059 REVERSE LENGTH=343	15;12	15;12	7;4	>AT3G44110.1 | Symbols: ATJ3, ATJ | DNAJ homologue 3 | chr3:15869115-15871059 REVERSE LENGTH=420;>AT3G44110.2 | Symbols: ATJ3, ATJ | DNAJ homologue 3 | chr3:15869179-15871059 REVERSE LENGTH=343	2	15	15	7	13	13	13	12	11	11	13	13	13	12	11	11	6	6	7	6	5	6	48.8	48.8	30	46444	420	420;343	14	15	14	12	12	12	1.25e-210	44.3	44.8	44	42.1	33.8	36.2	15093000	949220	12803000
>AT3G44300.1 | Symbols: NIT2, AtNIT2 | nitrilase 2 | chr3:15983351-15985172 FORWARD LENGTH=339	>AT3G44300.1 | Symbols: NIT2, AtNIT2 | nitrilase 2 | chr3:15983351-15985172 FORWARD LENGTH=339	2	2	2	>AT3G44300.1 | Symbols: NIT2, AtNIT2 | nitrilase 2 | chr3:15983351-15985172 FORWARD LENGTH=339	1	2	2	2	2	1	1	2	2	1	2	1	1	2	2	1	2	1	1	2	2	1	6.2	6.2	6.2	37153	339	339	2	1	1	2	2	1	0.0010987	6.2	2.4	3.8	6.2	6.2	2.4	883740	7537.7	694150
>AT3G44750.2 | Symbols: HDA3 | histone deacetylase 3 | chr3:16298045-16299585 FORWARD LENGTH=242;>AT3G44750.1 | Symbols: HD2A, ATHD2A, HDA3, HDT1 | histone deacetylase 3 | chr3:16298045-16299585 FORWARD LENGTH=245	>AT3G44750.2 | Symbols: HDA3 | histone deacetylase 3 | chr3:16298045-16299585 FORWARD LENGTH=242;>AT3G44750.1 | Symbols: HD2A, ATHD2A, HDA3, HDT1 | histone deacetylase 3 | chr3:16298045-16299585 FORWARD LENGTH=245	1;1	1;1	1;1	>AT3G44750.2 | Symbols: HDA3 | histone deacetylase 3 | chr3:16298045-16299585 FORWARD LENGTH=242;>AT3G44750.1 | Symbols: HD2A, ATHD2A, HDA3, HDT1 | histone deacetylase 3 | chr3:16298045-16299585 FORWARD LENGTH=245	2	1	1	1	1	1	1	1	0	0	1	1	1	1	0	0	1	1	1	1	0	0	3.7	3.7	3.7	25985	242	242;245	1	1	1	1			0.0017756	3.7	3.7	3.7	3.7	0	0	1585900	98611	1458600
>AT5G62300.2 | Symbols: | Ribosomal protein S10p/S20e family protein | chr5:25021388-25022235 REVERSE LENGTH=124;>AT5G62300.1 | Symbols: | Ribosomal protein S10p/S20e family protein | chr5:25021388-25022235 REVERSE LENGTH=124;>AT3G45030.1 | Symbols: | Ribosomal protein S10p/S20e family protein | chr3:16471606-16472312 REVERSE LENGTH=124	>AT5G62300.2 | Symbols: | Ribosomal protein S10p/S20e family protein | chr5:25021388-25022235 REVERSE LENGTH=124;>AT5G62300.1 | Symbols: | Ribosomal protein S10p/S20e family protein | chr5:25021388-25022235 REVERSE LENGTH=124;>AT3G45030.1 | Symbols: | Ribosomal protein S10p/S20e family protein | chr3:16471606-16472312 REVERSE LENGTH=124	3;3;3	3;3;3	2;2;2	>AT5G62300.2 | Symbols: | Ribosomal protein S10p/S20e family protein | chr5:25021388-25022235 REVERSE LENGTH=124;>AT5G62300.1 | Symbols: | Ribosomal protein S10p/S20e family protein | chr5:25021388-25022235 REVERSE LENGTH=124;>AT3G45030.1 | Symbols: | R	3	3	3	2	2	2	2	3	3	2	2	2	2	3	3	2	1	1	1	2	2	2	28.2	28.2	18.5	13878	124	124;124;124	3	3	3	4	4	3	0.000475	19.4	19.4	19.4	28.2	28.2	18.5	5270200	97602	3948900
>AT3G46000.1 | Symbols: ADF2 | actin depolymerizing factor 2 | chr3:16907743-16908822 REVERSE LENGTH=137	>AT3G46000.1 | Symbols: ADF2 | actin depolymerizing factor 2 | chr3:16907743-16908822 REVERSE LENGTH=137	1	1	1	>AT3G46000.1 | Symbols: ADF2 | actin depolymerizing factor 2 | chr3:16907743-16908822 REVERSE LENGTH=137	1	1	1	1	0	0	0	0	0	1	0	0	0	0	0	1	0	0	0	0	0	1	8.8	8.8	8.8	15745	137	137						1	0.00041443	0	0	0	0	0	8.8	54655	0	0
>AT5G59840.1 | Symbols: | Ras-related small GTP-binding family protein | chr5:24107450-24109049 REVERSE LENGTH=216;>AT5G03520.1 | Symbols: ATRAB8C, ATRABE1D, ATRAB-E1D, RAB-E1D, RAB8C | RAB GTPase homolog 8C | chr5:883679-885158 FORWARD LENGTH=216;>AT3G46060.3 | Symbols: ARA3 | RAB GTPase homolog 8A | chr3:16917908-16919740 FORWARD LENGTH=216;>AT3G46060.2 | Symbols: ARA3 | RAB GTPase homolog 8A |…	>AT5G59840.1 | Symbols: | Ras-related small GTP-binding family protein | chr5:24107450-24109049 REVERSE LENGTH=216;>AT5G03520.1 | Symbols: ATRAB8C, ATRABE1D, ATRAB-E1D, RAB-E1D, RAB8C | RAB GTPase homolog 8C | chr5:883679-885158 FORWARD LENGTH=216;>AT3G46060.3 | Symbols: ARA3 | RAB GTPase homolog 8A | chr3:16917908-16919740 FORWARD LENGTH=216;>AT3G46060.2 | Symbols: ARA3 | RAB GTPase homolog 8A |…	2;2;2;2;2;1	1;1;1;1;1;1	1;1;1;1;1;1	>AT5G59840.1 | Symbols: | Ras-related small GTP-binding family protein | chr5:24107450-24109049 REVERSE LENGTH=216;>AT5G03520.1 | Symbols: ATRAB8C, ATRABE1D, ATRAB-E1D, RAB-E1D, RAB8C | RAB GTPase homolog 8C | chr5:883679-885158 FORWARD LENGTH=216;>AT3G46	6	2	1	1	2	2	1	1	1	1	1	1	0	0	0	1	1	1	0	0	0	1	10.6	5.6	5.6	23834	216	216;216;216;216;216;206	1	1				1	1.36e-13	10.6	10.6	5.1	5.1	5.1	5.6	1114200	1636.6	1089600
>AT5G59613.2 | Symbols: | unknown protein; FUNCTIONS IN: molecular_function unknown; INVOLVED IN: biological_process unknown; LOCATED IN: mitochondrial respiratory chain complex III; BEST Arabidopsis thaliana protein match is: unknown protein (TAIR:AT3G46430.1). | chr5:24015726-24016500 REVERSE LENGTH=55;>AT5G59613.1 | Symbols: | unknown protein; BEST Arabidopsis thaliana protein match is: unknow…	>AT5G59613.2 | Symbols: | unknown protein; FUNCTIONS IN: molecular_function unknown; INVOLVED IN: biological_process unknown; LOCATED IN: mitochondrial respiratory chain complex III; BEST Arabidopsis thaliana protein match is: unknown protein (TAIR:AT3G46430.1). | chr5:24015726-24016500 REVERSE LENGTH=55;>AT5G59613.1 | Symbols: | unknown protein; BEST Arabidopsis thaliana protein match is: unknow…	2;2;2	2;2;2	2;2;2	>AT5G59613.2 | Symbols: | unknown protein; FUNCTIONS IN: molecular_function unknown; INVOLVED IN: biological_process unknown; LOCATED IN: mitochondrial respiratory chain complex III; BEST Arabidopsis thaliana protein match is: unknown protein (TAIR:AT3G46	3	2	2	2	2	1	2	1	2	2	2	1	2	1	2	2	2	1	2	1	2	2	38.2	38.2	38.2	65846	55	55;55;55	2	1	2	1	2	2	1.47e-13	38.2	20	38.2	18.2	38.2	38.2	2905000	64547	2540300
>AT3G46440.2 | Symbols: UXS5 | UDP-XYL synthase 5 | chr3:17089268-17091611 REVERSE LENGTH=341;>AT3G46440.1 | Symbols: UXS5 | UDP-XYL synthase 5 | chr3:17089268-17091611 REVERSE LENGTH=341;>AT5G59290.1 | Symbols: UXS3, ATUXS3 | UDP-glucuronic acid decarboxylase 3 | chr5:23915814-23917953 REVERSE LENGTH=342;>AT5G59290.2 | Symbols: UXS3, ATUXS3 | UDP-glucuronic acid decarboxylase 3 | chr5:23915814-2…	>AT3G46440.2 | Symbols: UXS5 | UDP-XYL synthase 5 | chr3:17089268-17091611 REVERSE LENGTH=341;>AT3G46440.1 | Symbols: UXS5 | UDP-XYL synthase 5 | chr3:17089268-17091611 REVERSE LENGTH=341;>AT5G59290.1 | Symbols: UXS3, ATUXS3 | UDP-glucuronic acid decarboxylase 3 | chr5:23915814-23917953 REVERSE LENGTH=342;>AT5G59290.2 | Symbols: UXS3, ATUXS3 | UDP-glucuronic acid decarboxylase 3 | chr5:23915814-2…	4;4;4;4;3;3;3	3;3;3;3;2;2;2	3;3;3;3;2;2;2	>AT3G46440.2 | Symbols: UXS5 | UDP-XYL synthase 5 | chr3:17089268-17091611 REVERSE LENGTH=341;>AT3G46440.1 | Symbols: UXS5 | UDP-XYL synthase 5 | chr3:17089268-17091611 REVERSE LENGTH=341;>AT5G59290.1 | Symbols: UXS3, ATUXS3 | UDP-glucuronic acid decarboxy	7	4	3	3	2	4	2	2	1	2	2	3	1	1	0	1	2	3	1	1	0	1	12.3	10	10	38389	341	341;341;342;357;343;343;343	2	3	1	1		1	1.02e-14	5.9	12.3	5.3	5.3	2.3	5.3	1790900	22361	1714900
>AT3G46560.1 | Symbols: TIM9, emb2474 | Tim10/DDP family zinc finger protein | chr3:17138632-17139301 FORWARD LENGTH=93	>AT3G46560.1 | Symbols: TIM9, emb2474 | Tim10/DDP family zinc finger protein | chr3:17138632-17139301 FORWARD LENGTH=93	4	4	4	>AT3G46560.1 | Symbols: TIM9, emb2474 | Tim10/DDP family zinc finger protein | chr3:17138632-17139301 FORWARD LENGTH=93	1	4	4	4	2	4	4	3	2	2	2	4	4	3	2	2	2	4	4	3	2	2	53.8	53.8	53.8	10715	93	93	2	4	4	3	2	2	7.12e-44	32.3	53.8	53.8	33.3	24.7	24.7	8071200	110300	7381400
>AT3G46830.1 | Symbols: ATRAB11A, ATRABA2C, ATRAB-A2C, RAB-A2C, RABA2c | RAB GTPase homolog A2C | chr3:17246699-17248362 REVERSE LENGTH=217	>AT3G46830.1 | Symbols: ATRAB11A, ATRABA2C, ATRAB-A2C, RAB-A2C, RABA2c | RAB GTPase homolog A2C | chr3:17246699-17248362 REVERSE LENGTH=217	2	2	2	>AT3G46830.1 | Symbols: ATRAB11A, ATRABA2C, ATRAB-A2C, RAB-A2C, RABA2c | RAB GTPase homolog A2C | chr3:17246699-17248362 REVERSE LENGTH=217	1	2	2	2	1	2	0	1	1	1	1	2	0	1	1	1	1	2	0	1	1	1	12.9	12.9	12.9	23849	217	217	1	2		1	1	1	0.000242	6.9	12.9	0	6.9	6	6	1361900	37684	1293900
>AT3G47520.1 | Symbols: MDH | malate dehydrogenase | chr3:17513657-17514868 FORWARD LENGTH=403	>AT3G47520.1 | Symbols: MDH | malate dehydrogenase | chr3:17513657-17514868 FORWARD LENGTH=403	5	4	4	>AT3G47520.1 | Symbols: MDH | malate dehydrogenase | chr3:17513657-17514868 FORWARD LENGTH=403	1	5	4	4	3	4	5	5	4	5	2	3	4	4	3	4	2	3	4	4	3	4	19.6	16.9	16.9	42405	403	403	2	3	4	4	3	4	7.4e-33	13.2	16.1	19.6	19.6	13.9	19.6	2546800	62780	2044600
>AT3G47930.2 | Symbols: ATGLDH, GLDH | L-galactono-1,4-lactone dehydrogenase | chr3:17684500-17686940 FORWARD LENGTH=512;>AT3G47930.1 | Symbols: ATGLDH, GLDH | L-galactono-1,4-lactone dehydrogenase | chr3:17684500-17687426 FORWARD LENGTH=610	>AT3G47930.2 | Symbols: ATGLDH, GLDH | L-galactono-1,4-lactone dehydrogenase | chr3:17684500-17686940 FORWARD LENGTH=512;>AT3G47930.1 | Symbols: ATGLDH, GLDH | L-galactono-1,4-lactone dehydrogenase | chr3:17684500-17687426 FORWARD LENGTH=610	2;2	2;2	2;2	>AT3G47930.2 | Symbols: ATGLDH, GLDH | L-galactono-1,4-lactone dehydrogenase | chr3:17684500-17686940 FORWARD LENGTH=512;>AT3G47930.1 | Symbols: ATGLDH, GLDH | L-galactono-1,4-lactone dehydrogenase | chr3:17684500-17687426 FORWARD LENGTH=610	2	2	2	2	1	2	1	1	0	0	1	2	1	1	0	0	1	2	1	1	0	0	5.9	5.9	5.9	56966	512	512;610	1	2	1	1			2.02e-15	3.1	5.9	3.1	3.1	0	0	2074000	2397.9	2061500
>AT3G48170.1 | Symbols: ALDH10A9 | aldehyde dehydrogenase 10A9 | chr3:17786290-17789918 REVERSE LENGTH=503	>AT3G48170.1 | Symbols: ALDH10A9 | aldehyde dehydrogenase 10A9 | chr3:17786290-17789918 REVERSE LENGTH=503	1	1	1	>AT3G48170.1 | Symbols: ALDH10A9 | aldehyde dehydrogenase 10A9 | chr3:17786290-17789918 REVERSE LENGTH=503	1	1	1	1	0	1	0	0	0	0	0	1	0	0	0	0	0	1	0	0	0	0	2.8	2.8	2.8	54918	503	503		1					0.0268	0	2.8	0	0	0	0	894280	0	894280
>AT3G48560.1 | Symbols: CSR1, ALS, AHAS, TZP5, IMR1 | chlorsulfuron/imidazolinone resistant 1 | chr3:18001530-18003542 REVERSE LENGTH=670	>AT3G48560.1 | Symbols: CSR1, ALS, AHAS, TZP5, IMR1 | chlorsulfuron/imidazolinone resistant 1 | chr3:18001530-18003542 REVERSE LENGTH=670	4	4	4	>AT3G48560.1 | Symbols: CSR1, ALS, AHAS, TZP5, IMR1 | chlorsulfuron/imidazolinone resistant 1 | chr3:18001530-18003542 REVERSE LENGTH=670	1	4	4	4	3	3	3	2	3	3	3	3	3	2	3	3	3	3	3	2	3	3	7.3	7.3	7.3	72584	670	670	3	3	3	2	3	3	4.59e-05	5.2	5.5	5.2	3.3	5.2	5.2	1149500	52497	635160
>AT3G48730.1 | Symbols: GSA2 | glutamate-1-semialdehyde 2,1-aminomutase 2 | chr3:18049697-18051550 FORWARD LENGTH=472;>AT5G63570.1 | Symbols: GSA1 | glutamate-1-semialdehyde-2,1-aminomutase | chr5:25451957-25453620 FORWARD LENGTH=474	>AT3G48730.1 | Symbols: GSA2 | glutamate-1-semialdehyde 2,1-aminomutase 2 | chr3:18049697-18051550 FORWARD LENGTH=472;>AT5G63570.1 | Symbols: GSA1 | glutamate-1-semialdehyde-2,1-aminomutase | chr5:25451957-25453620 FORWARD LENGTH=474	2;1	2;1	2;1	>AT3G48730.1 | Symbols: GSA2 | glutamate-1-semialdehyde 2,1-aminomutase 2 | chr3:18049697-18051550 FORWARD LENGTH=472;>AT5G63570.1 | Symbols: GSA1 | glutamate-1-semialdehyde-2,1-aminomutase | chr5:25451957-25453620 FORWARD LENGTH=474	2	2	2	2	1	2	1	1	2	2	1	2	1	1	2	2	1	2	1	1	2	2	5.7	5.7	5.7	50141	472	472;474	1	2	1	1	2	2	0.545	3	5.7	3	3	5.7	5.7	1207300	12251	965800
>AT3G48750.1 | Symbols: CDKA;1, CDC2AAT, CDK2, CDC2, CDC2A, CDKA1 | cell division control 2 | chr3:18072238-18074296 FORWARD LENGTH=294;>AT5G01850.1 | Symbols: | Protein kinase superfamily protein | chr5:332829-334180 FORWARD LENGTH=333;>AT5G50180.1 | Symbols: | Protein kinase superfamily protein | chr5:20431116-20432883 FORWARD LENGTH=346;>AT1G66750.1 | Symbols: CDKD1;2, CAK4AT, AT;CDKD;2, CDKD;…	>AT3G48750.1 | Symbols: CDKA;1, CDC2AAT, CDK2, CDC2, CDC2A, CDKA1 | cell division control 2 | chr3:18072238-18074296 FORWARD LENGTH=294	3;1;1;1;1;1;1;1;1;1;1;1;1;1;1	3;1;1;1;1;1;1;1;1;1;1;1;1;1;1	3;1;1;1;1;1;1;1;1;1;1;1;1;1;1	>AT3G48750.1 | Symbols: CDKA;1, CDC2AAT, CDK2, CDC2, CDC2A, CDKA1 | cell division control 2 | chr3:18072238-18074296 FORWARD LENGTH=294	15	3	3	3	2	3	2	2	2	1	2	3	2	2	2	1	2	3	2	2	2	1	14.6	14.6	14.6	34.03	294	294;333;346;348;353;356;377;391;398;405;460;505;507;509;513	2	3	2	2	2	1	0.00429	10.5	14.6	10.5	10.5	10.5	2.7	2540300	52773	2337300
>AT3G48870.2 | Symbols: HSP93-III | Clp ATPase | chr3:18122363-18125915 REVERSE LENGTH=921;>AT3G48870.1 | Symbols: ATCLPC, ATHSP93-III, HSP93-III | Clp ATPase | chr3:18122363-18126008 REVERSE LENGTH=952;>AT3G45450.1 | Symbols: | Double Clp-N motif-containing P-loop nucleoside triphosphate hydrolases superfamily protein | chr3:16673146-16674880 FORWARD LENGTH=341;>AT5G51070.1 | Symbols: ERD1, CLPD…	>AT3G48870.2 | Symbols: HSP93-III | Clp ATPase | chr3:18122363-18125915 REVERSE LENGTH=921;>AT3G48870.1 | Symbols: ATCLPC, ATHSP93-III, HSP93-III | Clp ATPase | chr3:18122363-18126008 REVERSE LENGTH=952	16;16;1;1;1	16;16;1;1;1	5;5;1;0;0	>AT3G48870.2 | Symbols: HSP93-III | Clp ATPase | chr3:18122363-18125915 REVERSE LENGTH=921;>AT3G48870.1 | Symbols: ATCLPC, ATHSP93-III, HSP93-III | Clp ATPase | chr3:18122363-18126008 REVERSE LENGTH=952	5	16	16	5	11	13	10	14	8	10	11	13	10	14	8	10	4	5	2	5	1	3	25.7	25.7	9.1	102.24	921	921;952;341;945;964	11	14	11	16	8	12	4.12e-65	20.2	22	14.8	23	11.5	14.4	6554300	116160	6159000
>AT5G52240.2 | Symbols: MSBP1 | membrane steroid binding protein 1 | chr5:21213121-21214619 FORWARD LENGTH=175;>AT5G52240.1 | Symbols: MSBP1, ATMP1, AtMAPR5 | membrane steroid binding protein 1 | chr5:21213121-21214557 FORWARD LENGTH=220;>AT3G48890.1 | Symbols: ATMP2, ATMAPR3, MSBP2, MAPR3 | membrane-associated progesterone binding protein 3 | chr3:18129669-18131353 FORWARD LENGTH=233	>AT5G52240.2 | Symbols: MSBP1 | membrane steroid binding protein 1 | chr5:21213121-21214619 FORWARD LENGTH=175;>AT5G52240.1 | Symbols: MSBP1, ATMP1, AtMAPR5 | membrane steroid binding protein 1 | chr5:21213121-21214557 FORWARD LENGTH=220;>AT3G48890.1 | Symbols: ATMP2, ATMAPR3, MSBP2, MAPR3 | membrane-associated progesterone binding protein 3 | chr3:18129669-18131353 FORWARD LENGTH=233	1;1;1	1;1;1	1;1;1	>AT5G52240.2 | Symbols: MSBP1 | membrane steroid binding protein 1 | chr5:21213121-21214619 FORWARD LENGTH=175;>AT5G52240.1 | Symbols: MSBP1, ATMP1, AtMAPR5 | membrane steroid binding protein 1 | chr5:21213121-21214557 FORWARD LENGTH=220;>AT3G48890.1 | Sym	3	1	1	1	0	1	0	0	0	0	0	1	0	0	0	0	0	1	0	0	0	0	8.6	8.6	8.6	19639	175	175;220;233		1					0.0348	0	8.6	0	0	0	0	455260	0	455260
>AT3G48930.1 | Symbols: EMB1080 | Nucleic acid-binding, OB-fold-like protein | chr3:18141017-18142189 REVERSE LENGTH=160;>AT4G30800.1 | Symbols: | Nucleic acid-binding, OB-fold-like protein | chr4:15001216-15002392 FORWARD LENGTH=159	>AT3G48930.1 | Symbols: EMB1080 | Nucleic acid-binding, OB-fold-like protein | chr3:18141017-18142189 REVERSE LENGTH=160;>AT4G30800.1 | Symbols: | Nucleic acid-binding, OB-fold-like protein | chr4:15001216-15002392 FORWARD LENGTH=159	5;3	5;3	4;2	>AT3G48930.1 | Symbols: EMB1080 | Nucleic acid-binding, OB-fold-like protein | chr3:18141017-18142189 REVERSE LENGTH=160;>AT4G30800.1 | Symbols: | Nucleic acid-binding, OB-fold-like protein | chr4:15001216-15002392 FORWARD LENGTH=159	2	5	5	4	4	4	4	4	4	4	4	4	4	4	4	4	3	3	3	3	3	3	16.2	16.2	11.9	17957	160	160;159	4	4	4	4	4	4	2.51e-16	15.6	16.2	15.6	15.6	15.6	15.6	3382800	85113	2405800
>AT3G48990.1 | Symbols: | AMP-dependent synthetase and ligase family protein | chr3:18159031-18161294 REVERSE LENGTH=514	>AT3G48990.1 | Symbols: | AMP-dependent synthetase and ligase family protein | chr3:18159031-18161294 REVERSE LENGTH=514	2	2	2	>AT3G48990.1 | Symbols: | AMP-dependent synthetase and ligase family protein | chr3:18159031-18161294 REVERSE LENGTH=514	1	2	2	2	0	2	0	1	0	1	0	2	0	1	0	1	0	2	0	1	0	1	4.3	4.3	4.3	55544	514	514		3		1		2	0.0913	0	4.3	0	2.1	0	2.1	1277800	0	1262200
>AT3G49010.4 | Symbols: ATBBC1, BBC1, RSU2 | breast basic conserved 1 | chr3:18166971-18168047 REVERSE LENGTH=204;>AT3G49010.3 | Symbols: ATBBC1, BBC1, RSU2 | breast basic conserved 1 | chr3:18166971-18168047 REVERSE LENGTH=206;>AT3G49010.2 | Symbols: ATBBC1, BBC1, RSU2 | breast basic conserved 1 | chr3:18166971-18168047 REVERSE LENGTH=206;>AT3G49010.1 | Symbols: ATBBC1, BBC1, RSU2 | breast basic…	>AT3G49010.4 | Symbols: ATBBC1, BBC1, RSU2 | breast basic conserved 1 | chr3:18166971-18168047 REVERSE LENGTH=204;>AT3G49010.3 | Symbols: ATBBC1, BBC1, RSU2 | breast basic conserved 1 | chr3:18166971-18168047 REVERSE LENGTH=206;>AT3G49010.2 | Symbols: ATBBC1, BBC1, RSU2 | breast basic conserved 1 | chr3:18166971-18168047 REVERSE LENGTH=206;>AT3G49010.1 | Symbols: ATBBC1, BBC1, RSU2 | breast basic…	9;9;9;9;6;4;2	9;9;9;9;6;4;2	9;9;9;9;6;4;2	>AT3G49010.4 | Symbols: ATBBC1, BBC1, RSU2 | breast basic conserved 1 | chr3:18166971-18168047 REVERSE LENGTH=204;>AT3G49010.3 | Symbols: ATBBC1, BBC1, RSU2 | breast basic conserved 1 | chr3:18166971-18168047 REVERSE LENGTH=206;>AT3G49010.2 | Symbols: ATBB	7	9	9	9	9	8	9	9	9	9	9	8	9	9	9	9	9	8	9	9	9	9	48	48	48	23539	204	204;206;206;206;153;206;206	12	11	11	12	12	12	2.5e-60	48	44.6	48	48	48	48	63134000	747150	56590000
>AT5G67560.1 | Symbols: ATARLA1D, ARLA1D | ADP-ribosylation factor-like A1D | chr5:26950579-26951913 FORWARD LENGTH=184;>AT3G49870.1 | Symbols: ATARLA1C, ARLA1C | ADP-ribosylation factor-like A1C | chr3:18492674-18494021 REVERSE LENGTH=184	>AT5G67560.1 | Symbols: ATARLA1D, ARLA1D | ADP-ribosylation factor-like A1D | chr5:26950579-26951913 FORWARD LENGTH=184;>AT3G49870.1 | Symbols: ATARLA1C, ARLA1C | ADP-ribosylation factor-like A1C | chr3:18492674-18494021 REVERSE LENGTH=184	1;1	1;1	1;1	>AT5G67560.1 | Symbols: ATARLA1D, ARLA1D | ADP-ribosylation factor-like A1D | chr5:26950579-26951913 FORWARD LENGTH=184;>AT3G49870.1 | Symbols: ATARLA1C, ARLA1C | ADP-ribosylation factor-like A1C | chr3:18492674-18494021 REVERSE LENGTH=184	2	1	1	1	1	1	1	1	1	1	1	1	1	1	1	1	1	1	1	1	1	1	7.6	7.6	7.6	20403	184	184;184	1	1	1	1	1	1	3.53e-07	7.6	7.6	7.6	7.6	7.6	7.6	1874000	50402	1741000
>AT3G49910.1 | Symbols: | Translation protein SH3-like family protein | chr3:18504311-18504751 FORWARD LENGTH=146;>AT5G67510.1 | Symbols: | Translation protein SH3-like family protein | chr5:26937970-26938410 REVERSE LENGTH=146	>AT3G49910.1 | Symbols: | Translation protein SH3-like family protein | chr3:18504311-18504751 FORWARD LENGTH=146	6;1	6;1	6;1	>AT3G49910.1 | Symbols: | Translation protein SH3-like family protein | chr3:18504311-18504751 FORWARD LENGTH=146	2	6	6	6	6	5	4	6	5	6	6	5	4	6	5	6	6	5	4	6	5	6	43.2	43.2	43.2	16944	146	146;146	7	6	5	7	6	6	9.38e-25	43.2	36.3	30.1	43.2	37	43.2	20158000	297090	17902000
>AT3G51260.2 | Symbols: PAD1 | 20S proteasome alpha subunit PAD1 | chr3:19031086-19032746 FORWARD LENGTH=243;>AT3G51260.1 | Symbols: PAD1 | 20S proteasome alpha subunit PAD1 | chr3:19031086-19032746 FORWARD LENGTH=250;>AT5G66140.1 | Symbols: PAD2 | proteasome alpha subunit D2 | chr5:26437445-26438677 REVERSE LENGTH=250	>AT3G51260.2 | Symbols: PAD1 | 20S proteasome alpha subunit PAD1 | chr3:19031086-19032746 FORWARD LENGTH=243;>AT3G51260.1 | Symbols: PAD1 | 20S proteasome alpha subunit PAD1 | chr3:19031086-19032746 FORWARD LENGTH=250;>AT5G66140.1 | Symbols: PAD2 | proteasome alpha subunit D2 | chr5:26437445-26438677 REVERSE LENGTH=250	3;3;2	3;3;2	3;3;2	>AT3G51260.2 | Symbols: PAD1 | 20S proteasome alpha subunit PAD1 | chr3:19031086-19032746 FORWARD LENGTH=243;>AT3G51260.1 | Symbols: PAD1 | 20S proteasome alpha subunit PAD1 | chr3:19031086-19032746 FORWARD LENGTH=250;>AT5G66140.1 | Symbols: PAD2 | prote	3	3	3	3	3	3	3	3	2	3	3	3	3	3	2	3	3	3	3	3	2	3	20.6	20.6	20.6	26569	243	243;250;250	3	3	3	3	2	3	5.26e-11	20.6	20.6	20.6	20.6	11.5	20.6	7136600	118500	6623500
>AT3G51800.3 | Symbols: ATG2 | metallopeptidase M24 family protein | chr3:19211261-19213568 REVERSE LENGTH=385;>AT3G51800.1 | Symbols: ATG2, EBP1, ATEBP1 | metallopeptidase M24 family protein | chr3:19211261-19213568 REVERSE LENGTH=392;>AT3G51800.2 | Symbols: ATG2, EBP1, ATEBP1 | metallopeptidase M24 family protein | chr3:19211261-19213568 REVERSE LENGTH=401	>AT3G51800.3 | Symbols: ATG2 | metallopeptidase M24 family protein | chr3:19211261-19213568 REVERSE LENGTH=385;>AT3G51800.1 | Symbols: ATG2, EBP1, ATEBP1 | metallopeptidase M24 family protein | chr3:19211261-19213568 REVERSE LENGTH=392;>AT3G51800.2 | Symbols: ATG2, EBP1, ATEBP1 | metallopeptidase M24 family protein | chr3:19211261-19213568 REVERSE LENGTH=401	7;7;7	7;7;7	7;7;7	>AT3G51800.3 | Symbols: ATG2 | metallopeptidase M24 family protein | chr3:19211261-19213568 REVERSE LENGTH=385;>AT3G51800.1 | Symbols: ATG2, EBP1, ATEBP1 | metallopeptidase M24 family protein | chr3:19211261-19213568 REVERSE LENGTH=392;>AT3G51800.2 | Symbo	3	7	7	7	5	5	6	6	5	6	5	5	6	6	5	6	5	5	6	6	5	6	19	19	19	42295	385	385;392;401	5	6	6	6	5	6	4.49e-15	14	13.5	16.4	16.4	14.3	16.9	13611000	150380	11581000
>AT3G52140.3 | Symbols: | tetratricopeptide repeat (TPR)-containing protein | chr3:19333232-19341295 FORWARD LENGTH=1396;>AT3G52140.1 | Symbols: | tetratricopeptide repeat (TPR)-containing protein | chr3:19333232-19341295 FORWARD LENGTH=1403;>AT3G52140.2 | Symbols: | tetratricopeptide repeat (TPR)-containing protein | chr3:19333232-19341295 FORWARD LENGTH=1407;>AT3G52140.4 | Symbols: | tetratrico…	>AT3G52140.3 | Symbols: | tetratricopeptide repeat (TPR)-containing protein | chr3:19333232-19341295 FORWARD LENGTH=1396;>AT3G52140.1 | Symbols: | tetratricopeptide repeat (TPR)-containing protein | chr3:19333232-19341295 FORWARD LENGTH=1403;>AT3G52140.2 | Symbols: | tetratricopeptide repeat (TPR)-containing protein | chr3:19333232-19341295 FORWARD LENGTH=1407;>AT3G52140.4 | Symbols: | tetratrico…	1;1;1;1	1;1;1;1	1;1;1;1	>AT3G52140.3 | Symbols: | tetratricopeptide repeat (TPR)-containing protein | chr3:19333232-19341295 FORWARD LENGTH=1396;>AT3G52140.1 | Symbols: | tetratricopeptide repeat (TPR)-containing protein | chr3:19333232-19341295 FORWARD LENGTH=1403;>AT3G52140.2	4	1	1	1	0	1	1	1	1	0	0	1	1	1	1	0	0	1	1	1	1	0	1	1	1	152.52	1396	1396;1403;1407;1419		1	1	1	1		0.877	0	1	1	1	1	0	544940	0	520780
>AT3G52300.1 | Symbols: ATPQ | ATP synthase D chain, mitochondrial | chr3:19396689-19398119 FORWARD LENGTH=168;>AT3G52300.2 | Symbols: ATPQ | ATP synthase D chain, mitochondrial | chr3:19396689-19397866 FORWARD LENGTH=122	>AT3G52300.1 | Symbols: ATPQ | ATP synthase D chain, mitochondrial | chr3:19396689-19398119 FORWARD LENGTH=168;>AT3G52300.2 | Symbols: ATPQ | ATP synthase D chain, mitochondrial | chr3:19396689-19397866 FORWARD LENGTH=122	5;3	5;3	5;3	>AT3G52300.1 | Symbols: ATPQ | ATP synthase D chain, mitochondrial | chr3:19396689-19398119 FORWARD LENGTH=168;>AT3G52300.2 | Symbols: ATPQ | ATP synthase D chain, mitochondrial | chr3:19396689-19397866 FORWARD LENGTH=122	2	5	5	5	4	5	5	5	5	5	4	5	5	5	5	5	4	5	5	5	5	5	32.7	32.7	32.7	19586	168	168;122	4	5	5	5	5	5	2.08e-63	26.8	32.7	32.7	32.7	32.7	32.7	15674000	235760	14027000
>AT3G52580.1 | Symbols: | Ribosomal protein S11 family protein | chr3:19503324-19504701 FORWARD LENGTH=150	>AT3G52580.1 | Symbols: | Ribosomal protein S11 family protein | chr3:19503324-19504701 FORWARD LENGTH=150	9	3	3	>AT3G52580.1 | Symbols: | Ribosomal protein S11 family protein | chr3:19503324-19504701 FORWARD LENGTH=150	1	9	3	3	8	8	9	7	5	4	3	2	3	3	1	0	3	2	3	3	1	0	65.3	32.7	32.7	16238	150	150	3	2	3	3	1		1.65e-49	64	46.7	65.3	62.7	36.7	29.3	5465100	70077	5144900
>AT3G52730.1 | Symbols: | ubiquinol-cytochrome C reductase UQCRX/QCR9-like family protein | chr3:19543146-19544167 REVERSE LENGTH=72	>AT3G52730.1 | Symbols: | ubiquinol-cytochrome C reductase UQCRX/QCR9-like family protein | chr3:19543146-19544167 REVERSE LENGTH=72	3	3	3	>AT3G52730.1 | Symbols: | ubiquinol-cytochrome C reductase UQCRX/QCR9-like family protein | chr3:19543146-19544167 REVERSE LENGTH=72	1	3	3	3	2	3	2	2	2	3	2	3	2	2	2	3	2	3	2	2	2	3	41.7	41.7	41.7	84485	72	72	2	3	2	2	2	3	9.21e-05	30.6	41.7	30.6	30.6	30.6	41.7	5913700	101610	5469600
>AT3G52880.1 | Symbols: ATMDAR1, MDAR1 | monodehydroascorbate reductase 1 | chr3:19601477-19604366 REVERSE LENGTH=434;>AT3G52880.2 | Symbols: ATMDAR1, MDAR1 | monodehydroascorbate reductase 1 | chr3:19601477-19604366 REVERSE LENGTH=466	>AT3G52880.1 | Symbols: ATMDAR1, MDAR1 | monodehydroascorbate reductase 1 | chr3:19601477-19604366 REVERSE LENGTH=434;>AT3G52880.2 | Symbols: ATMDAR1, MDAR1 | monodehydroascorbate reductase 1 | chr3:19601477-19604366 REVERSE LENGTH=466	4;4	4;4	4;4	>AT3G52880.1 | Symbols: ATMDAR1, MDAR1 | monodehydroascorbate reductase 1 | chr3:19601477-19604366 REVERSE LENGTH=434;>AT3G52880.2 | Symbols: ATMDAR1, MDAR1 | monodehydroascorbate reductase 1 | chr3:19601477-19604366 REVERSE LENGTH=466	2	4	4	4	3	3	4	4	4	3	3	3	4	4	4	3	3	3	4	4	4	3	11.5	11.5	11.5	46487	434	434;466	3	3	4	4	4	3	5.29e-24	8.1	8.8	11.5	11.5	11.5	8.5	3712700	38791	3175400
>AT3G52930.1 | Symbols: | Aldolase superfamily protein | chr3:19627383-19628874 REVERSE LENGTH=358	>AT3G52930.1 | Symbols: | Aldolase superfamily protein | chr3:19627383-19628874 REVERSE LENGTH=358	23	23	14	>AT3G52930.1 | Symbols: | Aldolase superfamily protein | chr3:19627383-19628874 REVERSE LENGTH=358	1	23	23	14	19	20	21	20	21	19	19	20	21	20	21	19	10	13	12	12	12	11	70.7	70.7	45	38539	358	358	25	26	28	29	29	26	3.56e-202	61.7	65.6	67.9	66.8	67.9	66.2	84383000	867960	72560000
>AT3G53020.1 | Symbols: STV1, RPL24B, RPL24 | Ribosomal protein L24e family protein | chr3:19660749-19661912 REVERSE LENGTH=163;>AT2G36620.1 | Symbols: RPL24A | ribosomal protein L24 | chr2:15350548-15351819 REVERSE LENGTH=164	>AT3G53020.1 | Symbols: STV1, RPL24B, RPL24 | Ribosomal protein L24e family protein | chr3:19660749-19661912 REVERSE LENGTH=163;>AT2G36620.1 | Symbols: RPL24A | ribosomal protein L24 | chr2:15350548-15351819 REVERSE LENGTH=164	3;2	3;2	3;2	>AT3G53020.1 | Symbols: STV1, RPL24B, RPL24 | Ribosomal protein L24e family protein | chr3:19660749-19661912 REVERSE LENGTH=163;>AT2G36620.1 | Symbols: RPL24A | ribosomal protein L24 | chr2:15350548-15351819 REVERSE LENGTH=164	2	3	3	3	3	3	3	3	3	3	3	3	3	3	3	3	3	3	3	3	3	3	19.6	19.6	19.6	18632	163	163;164	4	4	3	4	3	4	3.57e-42	19.6	19.6	19.6	19.6	19.6	19.6	34441000	626680	31509000
>AT3G53110.1 | Symbols: LOS4 | P-loop containing nucleoside triphosphate hydrolases superfamily protein | chr3:19687968-19690423 FORWARD LENGTH=496	>AT3G53110.1 | Symbols: LOS4 | P-loop containing nucleoside triphosphate hydrolases superfamily protein | chr3:19687968-19690423 FORWARD LENGTH=496	1	1	1	>AT3G53110.1 | Symbols: LOS4 | P-loop containing nucleoside triphosphate hydrolases superfamily protein | chr3:19687968-19690423 FORWARD LENGTH=496	1	1	1	1	0	1	0	0	0	1	0	1	0	0	0	1	0	1	0	0	0	1	2.4	2.4	2.4	55383	496	496		2				2	0.00069189	0	2.4	0	0	0	2.4	344330	0	333610
>AT3G53430.1 | Symbols: | Ribosomal protein L11 family protein | chr3:19809895-19810395 REVERSE LENGTH=166;>AT2G37190.1 | Symbols: | Ribosomal protein L11 family protein | chr2:15619559-15620059 REVERSE LENGTH=166;>AT5G60670.1 | Symbols: | Ribosomal protein L11 family protein | chr5:24381066-24381566 REVERSE LENGTH=166	>AT3G53430.1 | Symbols: | Ribosomal protein L11 family protein | chr3:19809895-19810395 REVERSE LENGTH=166;>AT2G37190.1 | Symbols: | Ribosomal protein L11 family protein | chr2:15619559-15620059 REVERSE LENGTH=166;>AT5G60670.1 | Symbols: | Ribosomal protein L11 family protein | chr5:24381066-24381566 REVERSE LENGTH=166	5;4;3	5;4;3	5;4;3	>AT3G53430.1 | Symbols: | Ribosomal protein L11 family protein | chr3:19809895-19810395 REVERSE LENGTH=166;>AT2G37190.1 | Symbols: | Ribosomal protein L11 family protein | chr2:15619559-15620059 REVERSE LENGTH=166;>AT5G60670.1 | Symbols: | Ribosomal pro	3	5	5	5	4	3	4	4	5	5	4	3	4	4	5	5	4	3	4	4	5	5	41	41	41	17.97	166	166;166;166	4	3	5	5	6	6	3.88e-27	31.3	22.3	31.3	31.3	41	41	34304000	580470	29266000
>AT3G53580.1 | Symbols: | diaminopimelate epimerase family protein | chr3:19864784-19866907 FORWARD LENGTH=362	>AT3G53580.1 | Symbols: | diaminopimelate epimerase family protein | chr3:19864784-19866907 FORWARD LENGTH=362	2	2	2	>AT3G53580.1 | Symbols: | diaminopimelate epimerase family protein | chr3:19864784-19866907 FORWARD LENGTH=362	1	2	2	2	1	0	1	1	2	2	1	0	1	1	2	2	1	0	1	1	2	2	6.9	6.9	6.9	38984	362	362	1		1	1	2	2	0.42	3.9	0	3.9	3.9	6.9	6.9	390260	22322	0
>AT3G53740.1 | Symbols: | Ribosomal protein L36e family protein | chr3:19913921-19914813 REVERSE LENGTH=103;>AT3G53740.4 | Symbols: | Ribosomal protein L36e family protein | chr3:19913921-19914813 REVERSE LENGTH=112;>AT3G53740.3 | Symbols: | Ribosomal protein L36e family protein | chr3:19913921-19914813 REVERSE LENGTH=112;>AT3G53740.2 | Symbols: | Ribosomal protein L36e family protein | chr3:1991…	>AT3G53740.1 | Symbols: | Ribosomal protein L36e family protein | chr3:19913921-19914813 REVERSE LENGTH=103;>AT3G53740.4 | Symbols: | Ribosomal protein L36e family protein | chr3:19913921-19914813 REVERSE LENGTH=112;>AT3G53740.3 | Symbols: | Ribosomal protein L36e family protein | chr3:19913921-19914813 REVERSE LENGTH=112;>AT3G53740.2 | Symbols: | Ribosomal protein L36e family protein | chr3:1991…	4;4;4;4;2;2	1;1;1;1;1;1	1;1;1;1;1;1	>AT3G53740.1 | Symbols: | Ribosomal protein L36e family protein | chr3:19913921-19914813 REVERSE LENGTH=103;>AT3G53740.4 | Symbols: | Ribosomal protein L36e family protein | chr3:19913921-19914813 REVERSE LENGTH=112;>AT3G53740.3 | Symbols: | Ribosomal p	6	4	1	1	3	4	3	3	3	2	1	1	1	1	1	1	1	1	1	1	1	1	29.1	8.7	8.7	11.68	103	103;112;112;112;113;113	1	1	1	1	1	1	3.79e-25	28.2	29.1	28.2	28.2	28.2	18.4	10976000	177780	10713000
>AT3G53870.1 | Symbols: | Ribosomal protein S3 family protein | chr3:19951547-19952782 FORWARD LENGTH=249	>AT3G53870.1 | Symbols: | Ribosomal protein S3 family protein | chr3:19951547-19952782 FORWARD LENGTH=249	9	2	2	>AT3G53870.1 | Symbols: | Ribosomal protein S3 family protein | chr3:19951547-19952782 FORWARD LENGTH=249	1	9	2	2	7	8	7	9	8	8	2	2	2	2	2	2	2	2	2	2	2	2	38.2	8.4	8.4	27349	249	249	2	2	2	2	2	2	6.06e-69	34.9	34.9	34.9	38.2	38.2	32.9	2451500	41898	2115000
>AT3G53900.1 | Symbols: UPP, PYRR | uracil phosphoribosyltransferase | chr3:19956914-19958699 REVERSE LENGTH=231;>AT3G53900.2 | Symbols: UPP, PYRR | uracil phosphoribosyltransferase | chr3:19956914-19959006 REVERSE LENGTH=296	>AT3G53900.1 | Symbols: UPP, PYRR | uracil phosphoribosyltransferase | chr3:19956914-19958699 REVERSE LENGTH=231;>AT3G53900.2 | Symbols: UPP, PYRR | uracil phosphoribosyltransferase | chr3:19956914-19959006 REVERSE LENGTH=296	1;1	1;1	1;1	>AT3G53900.1 | Symbols: UPP, PYRR | uracil phosphoribosyltransferase | chr3:19956914-19958699 REVERSE LENGTH=231;>AT3G53900.2 | Symbols: UPP, PYRR | uracil phosphoribosyltransferase | chr3:19956914-19959006 REVERSE LENGTH=296	2	1	1	1	1	1	0	1	0	0	1	1	0	1	0	0	1	1	0	1	0	0	9.5	9.5	9.5	25161	231	231;296	1	1		1			0.111	9.5	9.5	0	9.5	0	0	100590	8738.2	89130
>AT3G54110.1 | Symbols: ATPUMP1, UCP, PUMP1, ATUCP1, UCP1 | plant uncoupling mitochondrial protein 1 | chr3:20038890-20040996 FORWARD LENGTH=306	>AT3G54110.1 | Symbols: ATPUMP1, UCP, PUMP1, ATUCP1, UCP1 | plant uncoupling mitochondrial protein 1 | chr3:20038890-20040996 FORWARD LENGTH=306	5	5	5	>AT3G54110.1 | Symbols: ATPUMP1, UCP, PUMP1, ATUCP1, UCP1 | plant uncoupling mitochondrial protein 1 | chr3:20038890-20040996 FORWARD LENGTH=306	1	5	5	5	4	5	3	4	2	2	4	5	3	4	2	2	4	5	3	4	2	2	18.6	18.6	18.6	32662	306	306	4	5	3	4	2	2	2.35e-30	14.4	18.6	10.8	14.4	7.5	6.9	7703900	185910	7064800
>AT3G54470.1 | Symbols: | uridine 5'-monophosphate synthase / UMP synthase (PYRE-F) (UMPS) | chr3:20168285-20170245 REVERSE LENGTH=476	>AT3G54470.1 | Symbols: | uridine 5'-monophosphate synthase / UMP synthase (PYRE-F) (UMPS) | chr3:20168285-20170245 REVERSE LENGTH=476	4	4	4	>AT3G54470.1 | Symbols: | uridine 5-monophosphate synthase / UMP synthase (PYRE-F) (UMPS) | chr3:20168285-20170245 REVERSE LENGTH=476	1	4	4	4	2	4	3	4	3	2	2	4	3	4	3	2	2	4	3	4	3	2	10.5	10.5	10.5	51.85	476	476	2	4	3	4	3	2	2.57e-09	6.1	10.5	8	10.5	6.9	4.4	2599200	65241	2263800
>AT3G55010.2 | Symbols: ATPURM, PUR5 | phosphoribosylformylglycinamidine cyclo-ligase, chloroplast / phosphoribosyl-aminoimidazole synthetase / AIR synthase (PUR5) | chr3:20386818-20388549 FORWARD LENGTH=389;>AT3G55010.1 | Symbols: ATPURM, PUR5 | phosphoribosylformylglycinamidine cyclo-ligase, chloroplast / phosphoribosyl-aminoimidazole synthetase / AIR synthase (PUR5) | chr3:20386818-20388549 FO…	>AT3G55010.2 | Symbols: ATPURM, PUR5 | phosphoribosylformylglycinamidine cyclo-ligase, chloroplast / phosphoribosyl-aminoimidazole synthetase / AIR synthase (PUR5) | chr3:20386818-20388549 FORWARD LENGTH=389;>AT3G55010.1 | Symbols: ATPURM, PUR5 | phosphoribosylformylglycinamidine cyclo-ligase, chloroplast / phosphoribosyl-aminoimidazole synthetase / AIR synthase (PUR5) | chr3:20386818-20388549 FO…	2;2	2;2	2;2	>AT3G55010.2 | Symbols: ATPURM, PUR5 | phosphoribosylformylglycinamidine cyclo-ligase, chloroplast / phosphoribosyl-aminoimidazole synthetase / AIR synthase (PUR5) | chr3:20386818-20388549 FORWARD LENGTH=389;>AT3G55010.1 | Symbols: ATPURM, PUR5 | phosphori	2	2	2	2	2	0	0	1	1	2	2	0	0	1	1	2	2	0	0	1	1	2	6.7	6.7	6.7	41504	389	389;389	2			1	1	2	0.214	6.7	0	0	3.1	3.6	6.7	265220	29112	0
>AT3G55410.1 | Symbols: | 2-oxoglutarate dehydrogenase, E1 component | chr3:20541897-20545728 FORWARD LENGTH=1017;>AT5G65750.1 | Symbols: | 2-oxoglutarate dehydrogenase, E1 component | chr5:26304212-26307947 FORWARD LENGTH=1025	>AT3G55410.1 | Symbols: | 2-oxoglutarate dehydrogenase, E1 component | chr3:20541897-20545728 FORWARD LENGTH=1017	4;1	4;1	4;1	>AT3G55410.1 | Symbols: | 2-oxoglutarate dehydrogenase, E1 component | chr3:20541897-20545728 FORWARD LENGTH=1017	2	4	4	4	1	3	3	4	3	2	1	3	3	4	3	2	1	3	3	4	3	2	6.5	6.5	6.5	115.16	1017	1017;1025	1	3	3	4	3	2	4.54e-06	1.4	5.1	3.4	6.5	3.4	2.5	2078000	8192.1	1769800
>AT3G55440.1 | Symbols: ATCTIMC, TPI, CYTOTPI | triosephosphate isomerase | chr3:20553794-20556078 FORWARD LENGTH=254	>AT3G55440.1 | Symbols: ATCTIMC, TPI, CYTOTPI | triosephosphate isomerase | chr3:20553794-20556078 FORWARD LENGTH=254	9	9	8	>AT3G55440.1 | Symbols: ATCTIMC, TPI, CYTOTPI | triosephosphate isomerase | chr3:20553794-20556078 FORWARD LENGTH=254	1	9	9	8	8	7	8	8	7	8	8	7	8	8	7	8	7	6	7	7	6	7	59.4	59.4	56.3	27169	254	254	9	8	10	10	9	10	9.27e-52	48.8	44.9	47.2	47.2	36.6	53.1	24977000	413650	19650000
>AT3G55850.1 | Symbols: LAF3, LAF3 ISF2 | Amidohydrolase family | chr3:20721866-20725489 REVERSE LENGTH=576;>AT3G55850.2 | Symbols: LAF3, LAF3 ISF1 | Amidohydrolase family | chr3:20721866-20725608 REVERSE LENGTH=583	>AT3G55850.1 | Symbols: LAF3, LAF3 ISF2 | Amidohydrolase family | chr3:20721866-20725489 REVERSE LENGTH=576;>AT3G55850.2 | Symbols: LAF3, LAF3 ISF1 | Amidohydrolase family | chr3:20721866-20725608 REVERSE LENGTH=583	1;1	1;1	1;1	>AT3G55850.1 | Symbols: LAF3, LAF3 ISF2 | Amidohydrolase family | chr3:20721866-20725489 REVERSE LENGTH=576;>AT3G55850.2 | Symbols: LAF3, LAF3 ISF1 | Amidohydrolase family | chr3:20721866-20725608 REVERSE LENGTH=583	2	1	1	1	1	1	1	1	1	0	1	1	1	1	1	0	1	1	1	1	1	0	2.4	2.4	2.4	62942	576	576;583	1	1	1	1	1		0.0041611	2.4	2.4	2.4	2.4	2.4	0	2178300	26783	2031700
>AT3G56070.2 | Symbols: ROC2 | rotamase cyclophilin 2 | chr3:20806987-20807517 REVERSE LENGTH=176;>AT3G56070.1 | Symbols: ROC2 | rotamase cyclophilin 2 | chr3:20806987-20807517 REVERSE LENGTH=176	>AT3G56070.2 | Symbols: ROC2 | rotamase cyclophilin 2 | chr3:20806987-20807517 REVERSE LENGTH=176;>AT3G56070.1 | Symbols: ROC2 | rotamase cyclophilin 2 | chr3:20806987-20807517 REVERSE LENGTH=176	4;4	3;3	3;3	>AT3G56070.2 | Symbols: ROC2 | rotamase cyclophilin 2 | chr3:20806987-20807517 REVERSE LENGTH=176;>AT3G56070.1 | Symbols: ROC2 | rotamase cyclophilin 2 | chr3:20806987-20807517 REVERSE LENGTH=176	2	4	3	3	2	4	3	3	3	3	1	3	2	3	3	2	1	3	2	3	3	2	24.4	20.5	20.5	18.92	176	176;176	1	3	2	3	3	2	5.3e-10	9.1	24.4	17.6	20.5	20.5	17.6	4428500	52788	3830800
>AT3G56150.2 | Symbols: EIF3C | eukaryotic translation initiation factor 3C | chr3:20833790-20836820 REVERSE LENGTH=900;>AT3G56150.1 | Symbols: EIF3C, ATEIF3C-1, EIF3C-1, ATTIF3C1, TIF3C1 | eukaryotic translation initiation factor 3C | chr3:20833790-20836820 REVERSE LENGTH=900	>AT3G56150.2 | Symbols: EIF3C | eukaryotic translation initiation factor 3C | chr3:20833790-20836820 REVERSE LENGTH=900;>AT3G56150.1 | Symbols: EIF3C, ATEIF3C-1, EIF3C-1, ATTIF3C1, TIF3C1 | eukaryotic translation initiation factor 3C | chr3:20833790-20836820 REVERSE LENGTH=900	4;4	4;4	4;4	>AT3G56150.2 | Symbols: EIF3C | eukaryotic translation initiation factor 3C | chr3:20833790-20836820 REVERSE LENGTH=900;>AT3G56150.1 | Symbols: EIF3C, ATEIF3C-1, EIF3C-1, ATTIF3C1, TIF3C1 | eukaryotic translation initiation factor 3C | chr3:20833790-208368	2	4	4	4	3	2	3	3	2	2	3	2	3	3	2	2	3	2	3	3	2	2	6.4	6.4	6.4	102.95	900	900;900	4	3	3	4	2	2	2.15e-77	5.2	4	5.2	5.2	2.4	2.4	1203500	55106	951240
>AT3G56490.1 | Symbols: HIT3, HINT1 | HIS triad family protein 3 | chr3:20941532-20943129 FORWARD LENGTH=147	>AT3G56490.1 | Symbols: HIT3, HINT1 | HIS triad family protein 3 | chr3:20941532-20943129 FORWARD LENGTH=147	2	2	2	>AT3G56490.1 | Symbols: HIT3, HINT1 | HIS triad family protein 3 | chr3:20941532-20943129 FORWARD LENGTH=147	1	2	2	2	2	1	2	2	2	2	2	1	2	2	2	2	2	1	2	2	2	2	21.8	21.8	21.8	16	147	147	2	1	2	2	2	2	0.000111	21.8	10.2	21.8	21.8	21.8	21.8	1459000	26217	1111500
>AT3G57290.1 | Symbols: EIF3E, TIF3E1, ATEIF3E-1, INT-6, ATINT6, INT6 | eukaryotic translation initiation factor 3E | chr3:21196786-21199073 REVERSE LENGTH=441	>AT3G57290.1 | Symbols: EIF3E, TIF3E1, ATEIF3E-1, INT-6, ATINT6, INT6 | eukaryotic translation initiation factor 3E | chr3:21196786-21199073 REVERSE LENGTH=441	2	2	2	>AT3G57290.1 | Symbols: EIF3E, TIF3E1, ATEIF3E-1, INT-6, ATINT6, INT6 | eukaryotic translation initiation factor 3E | chr3:21196786-21199073 REVERSE LENGTH=441	1	2	2	2	2	2	1	1	1	1	2	2	1	1	1	1	2	2	1	1	1	1	6.3	6.3	6.3	51749	441	441	2	2	1	1	1	1	0.0465	6.3	6.3	3.4	3.4	3.4	3.4	962570	27995	769640
>AT3G57610.1 | Symbols: ADSS | adenylosuccinate synthase | chr3:21334519-21336603 REVERSE LENGTH=490	>AT3G57610.1 | Symbols: ADSS | adenylosuccinate synthase | chr3:21334519-21336603 REVERSE LENGTH=490	3	3	3	>AT3G57610.1 | Symbols: ADSS | adenylosuccinate synthase | chr3:21334519-21336603 REVERSE LENGTH=490	1	3	3	3	3	2	3	3	2	3	3	2	3	3	2	3	3	2	3	3	2	3	8.8	8.8	8.8	52964	490	490	3	2	3	3	2	3	8.69e-07	8.8	5.1	8.8	8.8	5.9	8.8	1912200	79553	1267100
>AT3G58610.3 | Symbols: | ketol-acid reductoisomerase | chr3:21671561-21674639 FORWARD LENGTH=591;>AT3G58610.2 | Symbols: | ketol-acid reductoisomerase | chr3:21671561-21674639 FORWARD LENGTH=591;>AT3G58610.1 | Symbols: | ketol-acid reductoisomerase | chr3:21671561-21674639 FORWARD LENGTH=591	>AT3G58610.3 | Symbols: | ketol-acid reductoisomerase | chr3:21671561-21674639 FORWARD LENGTH=591;>AT3G58610.2 | Symbols: | ketol-acid reductoisomerase | chr3:21671561-21674639 FORWARD LENGTH=591;>AT3G58610.1 | Symbols: | ketol-acid reductoisomerase | chr3:21671561-21674639 FORWARD LENGTH=591	8;8;8	8;8;8	8;8;8	>AT3G58610.3 | Symbols: | ketol-acid reductoisomerase | chr3:21671561-21674639 FORWARD LENGTH=591;>AT3G58610.2 | Symbols: | ketol-acid reductoisomerase | chr3:21671561-21674639 FORWARD LENGTH=591;>AT3G58610.1 | Symbols: | ketol-acid reductoisomerase | c	3	8	8	8	6	2	8	8	7	6	6	2	8	8	7	6	6	2	8	8	7	6	21.3	21.3	21.3	63812	591	591;591;591	6	2	8	9	7	6	6.4e-42	16.6	4.6	21.3	21.3	19.3	16.9	7660000	198100	4696800
>AT3G59820.1 | Symbols: | LETM1-like protein | chr3:22098306-22101759 REVERSE LENGTH=755;>AT3G59820.2 | Symbols: | LETM1-like protein | chr3:22098289-22101759 REVERSE LENGTH=760	>AT3G59820.1 | Symbols: | LETM1-like protein | chr3:22098306-22101759 REVERSE LENGTH=755;>AT3G59820.2 | Symbols: | LETM1-like protein | chr3:22098289-22101759 REVERSE LENGTH=760	2;1	2;1	2;1	>AT3G59820.1 | Symbols: | LETM1-like protein | chr3:22098306-22101759 REVERSE LENGTH=755;>AT3G59820.2 | Symbols: | LETM1-like protein | chr3:22098289-22101759 REVERSE LENGTH=760	2	2	2	2	1	2	0	2	0	1	1	2	0	2	0	1	1	2	0	2	0	1	4.2	4.2	4.2	85734	755	755;760	1	2		2		1	4.2e-23	2.3	4.2	0	4.2	0	2	825200	24332	757150
>AT3G59920.1 | Symbols: ATGDI2, GDI2 | RAB GDP dissociation inhibitor 2 | chr3:22135157-22138221 FORWARD LENGTH=444;>AT2G44100.2 | Symbols: ATGDI1, AT-GDI1, GDI1 | guanosine nucleotide diphosphate dissociation inhibitor 1 | chr2:18241804-18244731 FORWARD LENGTH=431;>AT2G44100.1 | Symbols: ATGDI1, AT-GDI1, GDI1 | guanosine nucleotide diphosphate dissociation inhibitor 1 | chr2:18241804-18244864 FO…	>AT3G59920.1 | Symbols: ATGDI2, GDI2 | RAB GDP dissociation inhibitor 2 | chr3:22135157-22138221 FORWARD LENGTH=444	4;1;1	4;1;1	4;1;1	>AT3G59920.1 | Symbols: ATGDI2, GDI2 | RAB GDP dissociation inhibitor 2 | chr3:22135157-22138221 FORWARD LENGTH=444	3	4	4	4	1	2	3	4	3	3	1	2	3	4	3	3	1	2	3	4	3	3	9.5	9.5	9.5	49538	444	444;431;445	1	2	3	4	3	3	3.35e-05	2.3	4.3	7	9.5	6.8	7.4	1801700	17111	1235200
>AT3G60750.2 | Symbols: | Transketolase | chr3:22454004-22456824 FORWARD LENGTH=740;>AT3G60750.1 | Symbols: | Transketolase | chr3:22454004-22456824 FORWARD LENGTH=741	>AT3G60750.2 | Symbols: | Transketolase | chr3:22454004-22456824 FORWARD LENGTH=740;>AT3G60750.1 | Symbols: | Transketolase | chr3:22454004-22456824 FORWARD LENGTH=741	12;12	12;12	7;7	>AT3G60750.2 | Symbols: | Transketolase | chr3:22454004-22456824 FORWARD LENGTH=740;>AT3G60750.1 | Symbols: | Transketolase | chr3:22454004-22456824 FORWARD LENGTH=741	2	12	12	7	11	8	10	12	11	12	11	8	10	12	11	12	7	5	6	7	6	7	24.2	24.2	16.4	79838	740	740;741	11	9	11	13	12	12	1.06e-49	22.7	16.8	18	24.2	19.5	24.2	6401200	200520	4780500
>AT4G00100.1 | Symbols: ATRPS13A, RPS13, PFL2, RPS13A | ribosomal protein S13A | chr4:37172-38123 FORWARD LENGTH=151;>AT3G60770.1 | Symbols: | Ribosomal protein S13/S15 | chr3:22460525-22461656 REVERSE LENGTH=151	>AT4G00100.1 | Symbols: ATRPS13A, RPS13, PFL2, RPS13A | ribosomal protein S13A | chr4:37172-38123 FORWARD LENGTH=151;>AT3G60770.1 | Symbols: | Ribosomal protein S13/S15 | chr3:22460525-22461656 REVERSE LENGTH=151	7;7	7;7	7;7	>AT4G00100.1 | Symbols: ATRPS13A, RPS13, PFL2, RPS13A | ribosomal protein S13A | chr4:37172-38123 FORWARD LENGTH=151;>AT3G60770.1 | Symbols: | Ribosomal protein S13/S15 | chr3:22460525-22461656 REVERSE LENGTH=151	2	7	7	7	4	7	5	6	6	6	4	7	5	6	6	6	4	7	5	6	6	6	44.4	44.4	44.4	17085	151	151;151	5	8	6	7	7	7	3.6e-27	26.5	44.4	33.8	38.4	38.4	38.4	46849000	683450	42219000
>AT3G60820.3 | Symbols: PBF1 | N-terminal nucleophile aminohydrolases (Ntn hydrolases) superfamily protein | chr3:22472038-22473809 REVERSE LENGTH=223;>AT3G60820.2 | Symbols: PBF1 | N-terminal nucleophile aminohydrolases (Ntn hydrolases) superfamily protein | chr3:22472038-22473809 REVERSE LENGTH=223;>AT3G60820.1 | Symbols: PBF1 | N-terminal nucleophile aminohydrolases (Ntn hydrolases) superfamil…	>AT3G60820.3 | Symbols: PBF1 | N-terminal nucleophile aminohydrolases (Ntn hydrolases) superfamily protein | chr3:22472038-22473809 REVERSE LENGTH=223;>AT3G60820.2 | Symbols: PBF1 | N-terminal nucleophile aminohydrolases (Ntn hydrolases) superfamily protein | chr3:22472038-22473809 REVERSE LENGTH=223;>AT3G60820.1 | Symbols: PBF1 | N-terminal nucleophile aminohydrolases (Ntn hydrolases) superfamil…	2;2;2	2;2;2	2;2;2	>AT3G60820.3 | Symbols: PBF1 | N-terminal nucleophile aminohydrolases (Ntn hydrolases) superfamily protein | chr3:22472038-22473809 REVERSE LENGTH=223;>AT3G60820.2 | Symbols: PBF1 | N-terminal nucleophile aminohydrolases (Ntn hydrolases) superfamily protei	3	2	2	2	0	2	1	1	0	1	0	2	1	1	0	1	0	2	1	1	0	1	8.5	8.5	8.5	24644	223	223;223;223		3	1	1		1	0.00131	0	8.5	4.5	4.5	0	4.5	1368800	0	1343400
>AT3G62030.3 | Symbols: ROC4 | rotamase CYP 4 | chr3:22973708-22975139 FORWARD LENGTH=259;>AT3G62030.1 | Symbols: ROC4 | rotamase CYP 4 | chr3:22973708-22975139 FORWARD LENGTH=260;>AT3G62030.2 | Symbols: ROC4 | rotamase CYP 4 | chr3:22973004-22975139 FORWARD LENGTH=313	>AT3G62030.3 | Symbols: ROC4 | rotamase CYP 4 | chr3:22973708-22975139 FORWARD LENGTH=259;>AT3G62030.1 | Symbols: ROC4 | rotamase CYP 4 | chr3:22973708-22975139 FORWARD LENGTH=260;>AT3G62030.2 | Symbols: ROC4 | rotamase CYP 4 | chr3:22973004-22975139 FORWARD LENGTH=313	2;2;2	2;2;2	2;2;2	>AT3G62030.3 | Symbols: ROC4 | rotamase CYP 4 | chr3:22973708-22975139 FORWARD LENGTH=259;>AT3G62030.1 | Symbols: ROC4 | rotamase CYP 4 | chr3:22973708-22975139 FORWARD LENGTH=260;>AT3G62030.2 | Symbols: ROC4 | rotamase CYP 4 | chr3:22973004-22975139 FORWA	3	2	2	2	2	1	2	0	2	2	2	1	2	0	2	2	2	1	2	0	2	2	8.1	8.1	8.1	28079	259	259;260;313	2	1	2		2	2	0.0012	8.1	4.6	8.1	0	8.1	8.1	598260	36131	0
>AT3G62120.2 | Symbols: | Class II aaRS and biotin synthetases superfamily protein | chr3:23001227-23003849 REVERSE LENGTH=530;>AT3G62120.1 | Symbols: | Class II aaRS and biotin synthetases superfamily protein | chr3:23001227-23003849 REVERSE LENGTH=530	>AT3G62120.2 | Symbols: | Class II aaRS and biotin synthetases superfamily protein | chr3:23001227-23003849 REVERSE LENGTH=530;>AT3G62120.1 | Symbols: | Class II aaRS and biotin synthetases superfamily protein | chr3:23001227-23003849 REVERSE LENGTH=530	3;3	3;3	3;3	>AT3G62120.2 | Symbols: | Class II aaRS and biotin synthetases superfamily protein | chr3:23001227-23003849 REVERSE LENGTH=530;>AT3G62120.1 | Symbols: | Class II aaRS and biotin synthetases superfamily protein | chr3:23001227-23003849 REVERSE LENGTH=530	2	3	3	3	2	3	2	3	3	3	2	3	2	3	3	3	2	3	2	3	3	3	5.7	5.7	5.7	60755	530	530;530	2	3	2	3	3	3	0.00194	3.8	5.7	4.2	5.7	5.7	5.7	2179800	19640	1898000
>AT3G62530.1 | Symbols: | ARM repeat superfamily protein | chr3:23132219-23133121 FORWARD LENGTH=221	>AT3G62530.1 | Symbols: | ARM repeat superfamily protein | chr3:23132219-23133121 FORWARD LENGTH=221	10	10	10	>AT3G62530.1 | Symbols: | ARM repeat superfamily protein | chr3:23132219-23133121 FORWARD LENGTH=221	1	10	10	10	6	7	7	9	8	9	6	7	7	9	8	9	6	7	7	9	8	9	53.8	53.8	53.8	24503	221	221	9	11	10	12	11	12	6.8e-103	34.8	40.3	37.6	53.4	43	53.4	22777000	469310	17577000
>AT3G62830.2 | Symbols: UXS2, ATUXS2 | NAD(P)-binding Rossmann-fold superfamily protein | chr3:23232539-23235353 FORWARD LENGTH=445;>AT3G62830.1 | Symbols: UXS2, ATUXS2, AUD1 | NAD(P)-binding Rossmann-fold superfamily protein | chr3:23232539-23235353 FORWARD LENGTH=445;>AT2G47650.1 | Symbols: UXS4 | UDP-xylose synthase 4 | chr2:19538751-19541364 REVERSE LENGTH=443;>AT2G47650.2 | Symbols: UXS4 | U…	>AT3G62830.2 | Symbols: UXS2, ATUXS2 | NAD(P)-binding Rossmann-fold superfamily protein | chr3:23232539-23235353 FORWARD LENGTH=445;>AT3G62830.1 | Symbols: UXS2, ATUXS2, AUD1 | NAD(P)-binding Rossmann-fold superfamily protein | chr3:23232539-23235353 FORWARD LENGTH=445;>AT2G47650.1 | Symbols: UXS4 | UDP-xylose synthase 4 | chr2:19538751-19541364 REVERSE LENGTH=443;>AT2G47650.2 | Symbols: UXS4 | U…	11;11;9;9;1;1;1;1	11;11;9;9;1;1;1;1	10;10;8;8;0;0;0;0	>AT3G62830.2 | Symbols: UXS2, ATUXS2 | NAD(P)-binding Rossmann-fold superfamily protein | chr3:23232539-23235353 FORWARD LENGTH=445;>AT3G62830.1 | Symbols: UXS2, ATUXS2, AUD1 | NAD(P)-binding Rossmann-fold superfamily protein | chr3:23232539-23235353 FORWA	8	11	11	10	9	10	10	8	3	3	9	10	10	8	3	3	9	9	9	7	2	2	40	40	38.2	49971	445	445;445;443;449;354;433;435;458	9	10	10	8	3	3	8.41e-85	35.7	36.9	36.9	29	6.7	10.8	20236000	554990	19452000
>AT3G62870.1 | Symbols: | Ribosomal protein L7Ae/L30e/S12e/Gadd45 family protein | chr3:23242862-23244273 REVERSE LENGTH=256	>AT3G62870.1 | Symbols: | Ribosomal protein L7Ae/L30e/S12e/Gadd45 family protein | chr3:23242862-23244273 REVERSE LENGTH=256	9	9	1	>AT3G62870.1 | Symbols: | Ribosomal protein L7Ae/L30e/S12e/Gadd45 family protein | chr3:23242862-23244273 REVERSE LENGTH=256	1	9	9	1	7	9	8	9	8	7	7	9	8	9	8	7	0	1	1	1	1	1	30.9	30.9	3.1	29034	256	256	9	12	10	10	9	8	2.43e-53	24.2	30.9	27.7	30.9	27.3	23	7091200	0	6548000
>AT3G63250.2 | Symbols: HMT-2, ATHMT-2, HMT2 | homocysteine methyltransferase 2 | chr3:23370575-23371974 REVERSE LENGTH=293;>AT3G63250.1 | Symbols: HMT-2, ATHMT-2, HMT2 | homocysteine methyltransferase 2 | chr3:23370575-23372587 REVERSE LENGTH=333	>AT3G63250.2 | Symbols: HMT-2, ATHMT-2, HMT2 | homocysteine methyltransferase 2 | chr3:23370575-23371974 REVERSE LENGTH=293;>AT3G63250.1 | Symbols: HMT-2, ATHMT-2, HMT2 | homocysteine methyltransferase 2 | chr3:23370575-23372587 REVERSE LENGTH=333	1;1	1;1	1;1	>AT3G63250.2 | Symbols: HMT-2, ATHMT-2, HMT2 | homocysteine methyltransferase 2 | chr3:23370575-23371974 REVERSE LENGTH=293;>AT3G63250.1 | Symbols: HMT-2, ATHMT-2, HMT2 | homocysteine methyltransferase 2 | chr3:23370575-23372587 REVERSE LENGTH=333	2	1	1	1	0	1	1	1	0	1	0	1	1	1	0	1	0	1	1	1	0	1	3.8	3.8	3.8	32266	293	293;333		1	1	1		1	0.0037098	0	3.8	3.8	3.8	0	3.8	514130	0	385310
>AT3G63460.3 | Symbols: | transducin family protein / WD-40 repeat family protein | chr3:23431009-23437241 REVERSE LENGTH=1094;>AT3G63460.2 | Symbols: | transducin family protein / WD-40 repeat family protein | chr3:23431009-23437241 REVERSE LENGTH=1102;>AT3G63460.1 | Symbols: | transducin family protein / WD-40 repeat family protein | chr3:23431009-23437241 REVERSE LENGTH=1104	>AT3G63460.3 | Symbols: | transducin family protein / WD-40 repeat family protein | chr3:23431009-23437241 REVERSE LENGTH=1094;>AT3G63460.2 | Symbols: | transducin family protein / WD-40 repeat family protein | chr3:23431009-23437241 REVERSE LENGTH=1102;>AT3G63460.1 | Symbols: | transducin family protein / WD-40 repeat family protein | chr3:23431009-23437241 REVERSE LENGTH=1104	2;2;2	2;2;2	2;2;2	>AT3G63460.3 | Symbols: | transducin family protein / WD-40 repeat family protein | chr3:23431009-23437241 REVERSE LENGTH=1094;>AT3G63460.2 | Symbols: | transducin family protein / WD-40 repeat family protein | chr3:23431009-23437241 REVERSE LENGTH=1102;	3	2	2	2	2	1	2	2	2	2	2	1	2	2	2	2	2	1	2	2	2	2	2.3	2.3	2.3	118.72	1094	1094;1102;1104	2	1	2	2	2	2	0.0464	2.3	1.1	2.3	2.3	2.3	2.3	1256100	45007	888650
>AT4G00740.1 | Symbols: | S-adenosyl-L-methionine-dependent methyltransferases superfamily protein | chr4:307815-310298 REVERSE LENGTH=600	>AT4G00740.1 | Symbols: | S-adenosyl-L-methionine-dependent methyltransferases superfamily protein | chr4:307815-310298 REVERSE LENGTH=600	2	2	2	>AT4G00740.1 | Symbols: | S-adenosyl-L-methionine-dependent methyltransferases superfamily protein | chr4:307815-310298 REVERSE LENGTH=600	1	2	2	2	2	2	2	1	1	1	2	2	2	1	1	1	2	2	2	1	1	1	4.5	4.5	4.5	67554	600	600	2	2	2	1	1	1	0.00386	4.5	4.5	4.5	2.5	2.5	2.5	1536800	46602	1418800
>AT4G00810.2 | Symbols: | 60S acidic ribosomal protein family | chr4:346179-346957 REVERSE LENGTH=113;>AT4G00810.1 | Symbols: | 60S acidic ribosomal protein family | chr4:346179-346957 REVERSE LENGTH=113	>AT4G00810.2 | Symbols: | 60S acidic ribosomal protein family | chr4:346179-346957 REVERSE LENGTH=113;>AT4G00810.1 | Symbols: | 60S acidic ribosomal protein family | chr4:346179-346957 REVERSE LENGTH=113	3;3	3;3	3;3	>AT4G00810.2 | Symbols: | 60S acidic ribosomal protein family | chr4:346179-346957 REVERSE LENGTH=113;>AT4G00810.1 | Symbols: | 60S acidic ribosomal protein family | chr4:346179-346957 REVERSE LENGTH=113	2	3	3	3	3	2	1	2	2	2	3	2	1	2	2	2	3	2	1	2	2	2	50.4	50.4	50.4	11307	113	113;113	3	2	1	2	2	2	2.18e-12	50.4	50.4	36.3	47.8	47.8	47.8	3812500	153460	3216600
>AT4G00860.1 | Symbols: ATOZI1, AT0ZI1 | Protein of unknown function (DUF1138) | chr4:359548-359868 REVERSE LENGTH=80	>AT4G00860.1 | Symbols: ATOZI1, AT0ZI1 | Protein of unknown function (DUF1138) | chr4:359548-359868 REVERSE LENGTH=80	1	1	1	>AT4G00860.1 | Symbols: ATOZI1, AT0ZI1 | Protein of unknown function (DUF1138) | chr4:359548-359868 REVERSE LENGTH=80	1	1	1	1	1	1	1	1	1	1	1	1	1	1	1	1	1	1	1	1	1	1	16.2	16.2	16.2	86058	80	80	1	2	1	1	1	1	0.00055035	16.2	16.2	16.2	16.2	16.2	16.2	5851100	55984	5626000
>AT4G01850.2 | Symbols: SAM-2, MAT2, SAM2, AtSAM2 | S-adenosylmethionine synthetase 2 | chr4:796298-797479 REVERSE LENGTH=393;>AT4G01850.1 | Symbols: SAM-2, MAT2, SAM2, AtSAM2 | S-adenosylmethionine synthetase 2 | chr4:796298-797479 REVERSE LENGTH=393	>AT4G01850.2 | Symbols: SAM-2, MAT2, SAM2, AtSAM2 | S-adenosylmethionine synthetase 2 | chr4:796298-797479 REVERSE LENGTH=393;>AT4G01850.1 | Symbols: SAM-2, MAT2, SAM2, AtSAM2 | S-adenosylmethionine synthetase 2 | chr4:796298-797479 REVERSE LENGTH=393	14;14	8;8	5;5	>AT4G01850.2 | Symbols: SAM-2, MAT2, SAM2, AtSAM2 | S-adenosylmethionine synthetase 2 | chr4:796298-797479 REVERSE LENGTH=393;>AT4G01850.1 | Symbols: SAM-2, MAT2, SAM2, AtSAM2 | S-adenosylmethionine synthetase 2 | chr4:796298-797479 REVERSE LENGTH=393	2	14	8	5	14	12	13	13	13	14	8	6	7	8	7	8	5	4	5	5	5	5	56.2	37.4	24.2	43255	393	393;393	11	10	11	12	10	13	2.35e-88	56.2	49.4	53.9	53.9	53.9	56.2	13514000	327530	10992000
>AT4G01900.1 | Symbols: PII, GLB1 | GLNB1 homolog | chr4:821736-823294 FORWARD LENGTH=196	>AT4G01900.1 | Symbols: PII, GLB1 | GLNB1 homolog | chr4:821736-823294 FORWARD LENGTH=196	1	1	1	>AT4G01900.1 | Symbols: PII, GLB1 | GLNB1 homolog | chr4:821736-823294 FORWARD LENGTH=196	1	1	1	1	1	1	1	1	1	1	1	1	1	1	1	1	1	1	1	1	1	1	5.6	5.6	5.6	21275	196	196	1	1	1	1	1	1	0.0024706	5.6	5.6	5.6	5.6	5.6	5.6	1035200	24882	825800
>AT4G02080.1 | Symbols: ASAR1, ATSARA1C, ATSAR2, SAR2 | secretion-associated RAS super family 2 | chr4:921554-922547 FORWARD LENGTH=193	>AT4G02080.1 | Symbols: ASAR1, ATSARA1C, ATSAR2, SAR2 | secretion-associated RAS super family 2 | chr4:921554-922547 FORWARD LENGTH=193	11	11	3	>AT4G02080.1 | Symbols: ASAR1, ATSARA1C, ATSAR2, SAR2 | secretion-associated RAS super family 2 | chr4:921554-922547 FORWARD LENGTH=193	1	11	11	3	11	10	9	8	7	7	11	10	9	8	7	7	3	3	2	2	1	1	68.9	68.9	27.5	22.03	193	193	17	15	15	13	9	8	1.25e-64	68.9	68.9	57.5	56.5	45.1	45.1	4876700	171730	4443500
>AT4G02230.1 | Symbols: | Ribosomal protein L19e family protein | chr4:979391-980640 REVERSE LENGTH=208	>AT4G02230.1 | Symbols: | Ribosomal protein L19e family protein | chr4:979391-980640 REVERSE LENGTH=208	6	2	1	>AT4G02230.1 | Symbols: | Ribosomal protein L19e family protein | chr4:979391-980640 REVERSE LENGTH=208	1	6	2	1	5	5	5	4	4	4	2	1	2	2	1	1	1	0	1	1	0	0	25	12.5	8.2	24201	208	208	2	2	3	3	2	1	6.02e-17	24	16.8	21.6	20.7	15.9	15.9	88012	62795	0
>AT4G02450.2 | Symbols: | HSP20-like chaperones superfamily protein | chr4:1073987-1075765 REVERSE LENGTH=240;>AT4G02450.1 | Symbols: | HSP20-like chaperones superfamily protein | chr4:1073987-1075765 REVERSE LENGTH=241	>AT4G02450.2 | Symbols: | HSP20-like chaperones superfamily protein | chr4:1073987-1075765 REVERSE LENGTH=240;>AT4G02450.1 | Symbols: | HSP20-like chaperones superfamily protein | chr4:1073987-1075765 REVERSE LENGTH=241	8;8	8;8	8;8	>AT4G02450.2 | Symbols: | HSP20-like chaperones superfamily protein | chr4:1073987-1075765 REVERSE LENGTH=240;>AT4G02450.1 | Symbols: | HSP20-like chaperones superfamily protein | chr4:1073987-1075765 REVERSE LENGTH=241	2	8	8	8	8	6	5	7	6	6	8	6	5	7	6	6	8	6	5	7	6	6	33.3	33.3	33.3	25341	240	240;241	10	9	6	8	7	7	4.74e-51	33.3	30	24.2	29.6	28.3	24.6	23346000	479760	19278000
>AT4G02930.1 | Symbols: | GTP binding Elongation factor Tu family protein | chr4:1295751-1298354 REVERSE LENGTH=454	>AT4G02930.1 | Symbols: | GTP binding Elongation factor Tu family protein | chr4:1295751-1298354 REVERSE LENGTH=454	8	8	8	>AT4G02930.1 | Symbols: | GTP binding Elongation factor Tu family protein | chr4:1295751-1298354 REVERSE LENGTH=454	1	8	8	8	7	8	6	7	7	6	7	8	6	7	7	6	7	8	6	7	7	6	23.1	23.1	23.1	49409	454	454	7	8	6	7	7	6	2.97e-76	21.1	23.1	18.1	21.1	21.1	17	14881000	306420	12494000
>AT4G05020.1 | Symbols: NDB2 | NAD(P)H dehydrogenase B2 | chr4:2572752-2576222 FORWARD LENGTH=582;>AT4G05020.2 | Symbols: NDB2 | NAD(P)H dehydrogenase B2 | chr4:2572752-2576222 FORWARD LENGTH=619	>AT4G05020.1 | Symbols: NDB2 | NAD(P)H dehydrogenase B2 | chr4:2572752-2576222 FORWARD LENGTH=582;>AT4G05020.2 | Symbols: NDB2 | NAD(P)H dehydrogenase B2 | chr4:2572752-2576222 FORWARD LENGTH=619	3;3	2;2	2;2	>AT4G05020.1 | Symbols: NDB2 | NAD(P)H dehydrogenase B2 | chr4:2572752-2576222 FORWARD LENGTH=582;>AT4G05020.2 | Symbols: NDB2 | NAD(P)H dehydrogenase B2 | chr4:2572752-2576222 FORWARD LENGTH=619	2	3	2	2	2	3	1	1	1	1	1	2	0	0	0	0	1	2	0	0	0	0	7	5.5	5.5	65058	582	582;619	1	2					5.83e-10	4.5	7	1.5	1.5	1.5	1.5	295100	2725.7	292370
>AT4G08950.1 | Symbols: EXO | Phosphate-responsive 1 family protein | chr4:5740378-5741322 FORWARD LENGTH=314	>AT4G08950.1 | Symbols: EXO | Phosphate-responsive 1 family protein | chr4:5740378-5741322 FORWARD LENGTH=314	2	2	2	>AT4G08950.1 | Symbols: EXO | Phosphate-responsive 1 family protein | chr4:5740378-5741322 FORWARD LENGTH=314	1	2	2	2	2	2	2	1	2	1	2	2	2	1	2	1	2	2	2	1	2	1	9.6	9.6	9.6	33599	314	314	2	2	2	1	2	1	0.0011412	9.6	9.6	9.6	5.7	9.6	5.7	2350800	39223	2189800
>AT4G09000.1 | Symbols: GRF1, GF14 CHI | general regulatory factor 1 | chr4:5775387-5777157 FORWARD LENGTH=267;>AT4G09000.2 | Symbols: GRF1, GF14 CHI | general regulatory factor 1 | chr4:5775387-5777157 FORWARD LENGTH=318;>AT1G35160.1 | Symbols: GRF4, 14-3-3PHI, GF14 PHI | GF14 protein phi chain | chr1:12867264-12868514 FORWARD LENGTH=267;>AT1G35160.2 | Symbols: GF14 PHI | GF14 protein phi chain …	>AT4G09000.1 | Symbols: GRF1, GF14 CHI | general regulatory factor 1 | chr4:5775387-5777157 FORWARD LENGTH=267;>AT4G09000.2 | Symbols: GRF1, GF14 CHI | general regulatory factor 1 | chr4:5775387-5777157 FORWARD LENGTH=318;>AT1G35160.1 | Symbols: GRF4, 14-3-3PHI, GF14 PHI | GF14 protein phi chain | chr1:12867264-12868514 FORWARD LENGTH=267;>AT1G35160.2 | Symbols: GF14 PHI | GF14 protein phi chain …	12;12;8;8	12;12;8;8	6;6;2;2	>AT4G09000.1 | Symbols: GRF1, GF14 CHI | general regulatory factor 1 | chr4:5775387-5777157 FORWARD LENGTH=267;>AT4G09000.2 | Symbols: GRF1, GF14 CHI | general regulatory factor 1 | chr4:5775387-5777157 FORWARD LENGTH=318;>AT1G35160.1 | Symbols: GRF4, 14-3	4	12	12	6	9	9	10	11	11	11	9	9	10	11	11	11	3	5	5	6	6	6	45.3	45.3	25.1	29931	267	267;318;267;295	10	10	10	13	14	13	4.56e-75	37.1	39	42.3	45.3	45.3	45.3	7866400	70941	6384400
>AT4G09320.1 | Symbols: NDPK1 | Nucleoside diphosphate kinase family protein | chr4:5923424-5924366 FORWARD LENGTH=169	>AT4G09320.1 | Symbols: NDPK1 | Nucleoside diphosphate kinase family protein | chr4:5923424-5924366 FORWARD LENGTH=169	5	5	5	>AT4G09320.1 | Symbols: NDPK1 | Nucleoside diphosphate kinase family protein | chr4:5923424-5924366 FORWARD LENGTH=169	1	5	5	5	5	4	3	5	3	4	5	4	3	5	3	4	5	4	3	5	3	4	50.3	50.3	50.3	18814	169	169	6	6	4	6	4	5	2.27e-40	50.3	36.1	22.5	50.3	22.5	36.7	14448000	255130	11162000
>AT4G10340.1 | Symbols: LHCB5 | light harvesting complex of photosystem II 5 | chr4:6408200-6409496 FORWARD LENGTH=280	>AT4G10340.1 | Symbols: LHCB5 | light harvesting complex of photosystem II 5 | chr4:6408200-6409496 FORWARD LENGTH=280	2	2	2	>AT4G10340.1 | Symbols: LHCB5 | light harvesting complex of photosystem II 5 | chr4:6408200-6409496 FORWARD LENGTH=280	1	2	2	2	2	1	1	2	2	2	2	1	1	2	2	2	2	1	1	2	2	2	10.7	10.7	10.7	30156	280	280	2	1	1	2	2	2	0.714	10.7	3.6	7.1	10.7	10.7	10.7	725100	25854	413330
>AT4G10450.1 | Symbols: | Ribosomal protein L6 family | chr4:6463201-6464458 REVERSE LENGTH=194	>AT4G10450.1 | Symbols: | Ribosomal protein L6 family | chr4:6463201-6464458 REVERSE LENGTH=194	5	1	1	>AT4G10450.1 | Symbols: | Ribosomal protein L6 family | chr4:6463201-6464458 REVERSE LENGTH=194	1	5	1	1	5	5	4	4	3	3	1	1	0	1	0	0	1	1	0	1	0	0	25.3	10.3	10.3	21973	194	194	1	1		1			1.24e-13	25.3	25.3	14.9	24.7	10.8	14.4	807120	26096	776700
>AT4G10480.2 | Symbols: | Nascent polypeptide-associated complex (NAC), alpha subunit family protein | chr4:6478089-6479079 REVERSE LENGTH=211;>AT4G10480.1 | Symbols: | Nascent polypeptide-associated complex (NAC), alpha subunit family protein | chr4:6478089-6479079 REVERSE LENGTH=212	>AT4G10480.2 | Symbols: | Nascent polypeptide-associated complex (NAC), alpha subunit family protein | chr4:6478089-6479079 REVERSE LENGTH=211;>AT4G10480.1 | Symbols: | Nascent polypeptide-associated complex (NAC), alpha subunit family protein | chr4:6478089-6479079 REVERSE LENGTH=212	1;1	1;1	1;1	>AT4G10480.2 | Symbols: | Nascent polypeptide-associated complex (NAC), alpha subunit family protein | chr4:6478089-6479079 REVERSE LENGTH=211;>AT4G10480.1 | Symbols: | Nascent polypeptide-associated complex (NAC), alpha subunit family protein | chr4:647	2	1	1	1	1	1	1	1	1	1	1	1	1	1	1	1	1	1	1	1	1	1	8.5	8.5	8.5	23114	211	211;212	1	1	1	1	1	1	5.87e-08	8.5	8.5	8.5	8.5	8.5	8.5	567560	15851	508310
>AT4G10750.1 | Symbols: | Phosphoenolpyruvate carboxylase family protein | chr4:6618724-6619800 FORWARD LENGTH=358	>AT4G10750.1 | Symbols: | Phosphoenolpyruvate carboxylase family protein | chr4:6618724-6619800 FORWARD LENGTH=358	1	1	1	>AT4G10750.1 | Symbols: | Phosphoenolpyruvate carboxylase family protein | chr4:6618724-6619800 FORWARD LENGTH=358	1	1	1	1	1	1	1	1	1	1	1	1	1	1	1	1	1	1	1	1	1	1	3.4	3.4	3.4	38404	358	358	1	1	1	1	1	1	0.0271	3.4	3.4	3.4	3.4	3.4	3.4	1479500	37438	1400800
>AT4G10790.1 | Symbols: | UBX domain-containing protein | chr4:6640752-6643035 REVERSE LENGTH=480	>AT4G10790.1 | Symbols: | UBX domain-containing protein | chr4:6640752-6643035 REVERSE LENGTH=480	1	1	1	>AT4G10790.1 | Symbols: | UBX domain-containing protein | chr4:6640752-6643035 REVERSE LENGTH=480	1	1	1	1	0	1	0	0	0	0	0	1	0	0	0	0	0	1	0	0	0	0	2.3	2.3	2.3	52802	480	480		1					0.00083	0	2.3	0	0	0	0	0	0	0
>AT4G11010.1 | Symbols: NDPK3 | nucleoside diphosphate kinase 3 | chr4:6732780-6734298 REVERSE LENGTH=238;>AT4G23900.1 | Symbols: | Nucleoside diphosphate kinase family protein | chr4:12424505-12426318 FORWARD LENGTH=237;>AT4G23895.3 | Symbols: | Pleckstrin homology (PH) domain-containing protein | chr4:12422883-12426318 FORWARD LENGTH=467	>AT4G11010.1 | Symbols: NDPK3 | nucleoside diphosphate kinase 3 | chr4:6732780-6734298 REVERSE LENGTH=238;>AT4G23900.1 | Symbols: | Nucleoside diphosphate kinase family protein | chr4:12424505-12426318 FORWARD LENGTH=237;>AT4G23895.3 | Symbols: | Pleckstrin homology (PH) domain-containing protein | chr4:12422883-12426318 FORWARD LENGTH=467	4;3;3	4;3;3	4;3;3	>AT4G11010.1 | Symbols: NDPK3 | nucleoside diphosphate kinase 3 | chr4:6732780-6734298 REVERSE LENGTH=238;>AT4G23900.1 | Symbols: | Nucleoside diphosphate kinase family protein | chr4:12424505-12426318 FORWARD LENGTH=237;>AT4G23895.3 | Symbols: | Pleckst	3	4	4	4	2	3	2	3	2	3	2	3	2	3	2	3	2	3	2	3	2	3	18.5	18.5	18.5	25734	238	238;237;467	2	4	2	3	2	3	8.03e-07	8.8	13	8.8	14.3	10.5	14.3	4955700	78719	4550700
>AT4G11220.1 | Symbols: BTI2, RTNLB2 | VIRB2-interacting protein 2 | chr4:6838176-6839578 REVERSE LENGTH=271	>AT4G11220.1 | Symbols: BTI2, RTNLB2 | VIRB2-interacting protein 2 | chr4:6838176-6839578 REVERSE LENGTH=271	1	1	1	>AT4G11220.1 | Symbols: BTI2, RTNLB2 | VIRB2-interacting protein 2 | chr4:6838176-6839578 REVERSE LENGTH=271	1	1	1	1	1	1	1	1	0	1	1	1	1	1	0	1	1	1	1	1	0	1	7	7	7	30.28	271	271	2	2	2	2		1	0.366	7	7	7	7	0	7	781820	36635	660420
>AT4G11380.1 | Symbols: | Adaptin family protein | chr4:6920608-6925444 FORWARD LENGTH=894;>AT4G11380.2 | Symbols: | Adaptin family protein | chr4:6920608-6925444 FORWARD LENGTH=916	>AT4G11380.1 | Symbols: | Adaptin family protein | chr4:6920608-6925444 FORWARD LENGTH=894;>AT4G11380.2 | Symbols: | Adaptin family protein | chr4:6920608-6925444 FORWARD LENGTH=916	1;1	1;1	1;1	>AT4G11380.1 | Symbols: | Adaptin family protein | chr4:6920608-6925444 FORWARD LENGTH=894;>AT4G11380.2 | Symbols: | Adaptin family protein | chr4:6920608-6925444 FORWARD LENGTH=916	2	1	1	1	0	1	1	0	0	0	0	1	1	0	0	0	0	1	1	0	0	0	2.1	2.1	2.1	99371	894	894;916		1	1				0.000777	0	2.1	2.1	0	0	0	148990	0	147530
>AT4G11420.1 | Symbols: EIF3A, ATEIF3A-1, EIF3A-1, ATTIF3A1, TIF3A1 | eukaryotic translation initiation factor 3A | chr4:6947834-6952053 REVERSE LENGTH=987	>AT4G11420.1 | Symbols: EIF3A, ATEIF3A-1, EIF3A-1, ATTIF3A1, TIF3A1 | eukaryotic translation initiation factor 3A | chr4:6947834-6952053 REVERSE LENGTH=987	1	1	1	>AT4G11420.1 | Symbols: EIF3A, ATEIF3A-1, EIF3A-1, ATTIF3A1, TIF3A1 | eukaryotic translation initiation factor 3A | chr4:6947834-6952053 REVERSE LENGTH=987	1	1	1	1	1	1	1	0	0	0	1	1	1	0	0	0	1	1	1	0	0	0	1.2	1.2	1.2	114.3	987	987	1	1	1				0.0029849	1.2	1.2	1.2	0	0	0	1006500	17077	983640
>AT4G11600.1 | Symbols: ATGPX6, PHGPX, LSC803, GPX6 | glutathione peroxidase 6 | chr4:7010021-7011330 REVERSE LENGTH=232	>AT4G11600.1 | Symbols: ATGPX6, PHGPX, LSC803, GPX6 | glutathione peroxidase 6 | chr4:7010021-7011330 REVERSE LENGTH=232	2	2	2	>AT4G11600.1 | Symbols: ATGPX6, PHGPX, LSC803, GPX6 | glutathione peroxidase 6 | chr4:7010021-7011330 REVERSE LENGTH=232	1	2	2	2	1	2	1	1	1	1	1	2	1	1	1	1	1	2	1	1	1	1	10.3	10.3	10.3	25584	232	232	1	2	1	1	1	1	0.0097	5.2	10.3	5.2	5.2	5.2	5.2	1853500	38927	1584000
>AT4G12600.1 | Symbols: | Ribosomal protein L7Ae/L30e/S12e/Gadd45 family protein | chr4:7453296-7454208 FORWARD LENGTH=128;>AT4G12600.2 | Symbols: | Ribosomal protein L7Ae/L30e/S12e/Gadd45 family protein | chr4:7453296-7454208 FORWARD LENGTH=183	>AT4G12600.1 | Symbols: | Ribosomal protein L7Ae/L30e/S12e/Gadd45 family protein | chr4:7453296-7454208 FORWARD LENGTH=128;>AT4G12600.2 | Symbols: | Ribosomal protein L7Ae/L30e/S12e/Gadd45 family protein | chr4:7453296-7454208 FORWARD LENGTH=183	2;2	2;2	1;1	>AT4G12600.1 | Symbols: | Ribosomal protein L7Ae/L30e/S12e/Gadd45 family protein | chr4:7453296-7454208 FORWARD LENGTH=128;>AT4G12600.2 | Symbols: | Ribosomal protein L7Ae/L30e/S12e/Gadd45 family protein | chr4:7453296-7454208 FORWARD LENGTH=183	2	2	2	1	2	2	1	1	0	0	2	2	1	1	0	0	1	1	0	0	0	0	40.6	40.6	21.9	13999	128	128;183	2	2	1	1			1.77e-13	40.6	40.6	18.8	18.8	0	0	322700	23116	299590
>AT4G13010.1 | Symbols: | Oxidoreductase, zinc-binding dehydrogenase family protein | chr4:7600682-7602567 FORWARD LENGTH=329	>AT4G13010.1 | Symbols: | Oxidoreductase, zinc-binding dehydrogenase family protein | chr4:7600682-7602567 FORWARD LENGTH=329	4	4	4	>AT4G13010.1 | Symbols: | Oxidoreductase, zinc-binding dehydrogenase family protein | chr4:7600682-7602567 FORWARD LENGTH=329	1	4	4	4	4	3	4	4	3	4	4	3	4	4	3	4	4	3	4	4	3	4	16.7	16.7	16.7	34436	329	329	4	3	4	4	3	4	2.35e-16	16.7	10	16.7	16.7	10	16.7	4323000	151710	3739600
>AT4G13850.3 | Symbols: ATGRP2 | glycine-rich RNA-binding protein 2 | chr4:8021314-8022065 FORWARD LENGTH=144;>AT4G13850.2 | Symbols: ATGRP2 | glycine-rich RNA-binding protein 2 | chr4:8021314-8022065 FORWARD LENGTH=153;>AT4G13850.1 | Symbols: ATGRP2, GR-RBP2, GRP2 | glycine-rich RNA-binding protein 2 | chr4:8021314-8022065 FORWARD LENGTH=158;>AT4G13850.4 | Symbols: ATGRP2 | glycine-rich RNA-bind…	>AT4G13850.3 | Symbols: ATGRP2 | glycine-rich RNA-binding protein 2 | chr4:8021314-8022065 FORWARD LENGTH=144;>AT4G13850.2 | Symbols: ATGRP2 | glycine-rich RNA-binding protein 2 | chr4:8021314-8022065 FORWARD LENGTH=153;>AT4G13850.1 | Symbols: ATGRP2, GR-RBP2, GRP2 | glycine-rich RNA-binding protein 2 | chr4:8021314-8022065 FORWARD LENGTH=158;>AT4G13850.4 | Symbols: ATGRP2 | glycine-rich RNA-bind…	4;4;4;3	4;4;4;3	4;4;4;3	>AT4G13850.3 | Symbols: ATGRP2 | glycine-rich RNA-binding protein 2 | chr4:8021314-8022065 FORWARD LENGTH=144;>AT4G13850.2 | Symbols: ATGRP2 | glycine-rich RNA-binding protein 2 | chr4:8021314-8022065 FORWARD LENGTH=153;>AT4G13850.1 | Symbols: ATGRP2, GR-R	4	4	4	4	3	4	4	4	3	4	3	4	4	4	3	4	3	4	4	4	3	4	44.4	44.4	44.4	14691	144	144;153;158;129	4	4	5	5	4	5	1.95e-55	36.1	44.4	44.4	44.4	35.4	44.4	17038000	427260	14551000
>AT4G13930.1 | Symbols: SHM4 | serine hydroxymethyltransferase 4 | chr4:8048013-8050021 REVERSE LENGTH=471	>AT4G13930.1 | Symbols: SHM4 | serine hydroxymethyltransferase 4 | chr4:8048013-8050021 REVERSE LENGTH=471	3	3	3	>AT4G13930.1 | Symbols: SHM4 | serine hydroxymethyltransferase 4 | chr4:8048013-8050021 REVERSE LENGTH=471	1	3	3	3	3	1	2	3	3	3	3	1	2	3	3	3	3	1	2	3	3	3	7.9	7.9	7.9	51717	471	471	3	1	3	4	3	3	6.42e-06	7.9	2.3	5.5	7.9	7.9	7.9	1129500	71088	478460
>AT4G13940.1 | Symbols: HOG1, EMB1395, SAHH1, MEE58, ATSAHH1 | S-adenosyl-L-homocysteine hydrolase | chr4:8054931-8056676 FORWARD LENGTH=485;>AT4G13940.3 | Symbols: HOG1, SAHH1 | S-adenosyl-L-homocysteine hydrolase | chr4:8054931-8056676 FORWARD LENGTH=440;>AT4G13940.2 | Symbols: HOG1, SAHH1 | S-adenosyl-L-homocysteine hydrolase | chr4:8055176-8056676 FORWARD LENGTH=364;>AT4G13940.4 | Symbols: HO…	>AT4G13940.1 | Symbols: HOG1, EMB1395, SAHH1, MEE58, ATSAHH1 | S-adenosyl-L-homocysteine hydrolase | chr4:8054931-8056676 FORWARD LENGTH=485;>AT4G13940.3 | Symbols: HOG1, SAHH1 | S-adenosyl-L-homocysteine hydrolase | chr4:8054931-8056676 FORWARD LENGTH=440;>AT4G13940.2 | Symbols: HOG1, SAHH1 | S-adenosyl-L-homocysteine hydrolase | chr4:8055176-8056676 FORWARD LENGTH=364;>AT4G13940.4 | Symbols: HO…	15;13;12;10;7	15;13;12;10;7	15;13;12;10;7	>AT4G13940.1 | Symbols: HOG1, EMB1395, SAHH1, MEE58, ATSAHH1 | S-adenosyl-L-homocysteine hydrolase | chr4:8054931-8056676 FORWARD LENGTH=485;>AT4G13940.3 | Symbols: HOG1, SAHH1 | S-adenosyl-L-homocysteine hydrolase | chr4:8054931-8056676 FORWARD LENGTH=440	5	15	15	15	11	10	10	13	12	14	11	10	10	13	12	14	11	10	10	13	12	14	40.4	40.4	40.4	53378	485	485;440;364;325;485	12	11	11	15	14	16	4.91e-50	33	27.4	28.9	36.7	35.3	35.7	29267000	363530	23106000
>AT4G14420.1 | Symbols: | HR-like lesion-inducing protein-related | chr4:8302171-8303738 REVERSE LENGTH=158	>AT4G14420.1 | Symbols: | HR-like lesion-inducing protein-related | chr4:8302171-8303738 REVERSE LENGTH=158	1	1	1	>AT4G14420.1 | Symbols: | HR-like lesion-inducing protein-related | chr4:8302171-8303738 REVERSE LENGTH=158	1	1	1	1	1	1	1	1	1	0	1	1	1	1	1	0	1	1	1	1	1	0	5.7	5.7	5.7	17427	158	158	1	1	1	1	1		0.00077516	5.7	5.7	5.7	5.7	5.7	0	1098900	29829	1051400
>AT4G14430.1 | Symbols: IBR10, ATECI2, ECI2, ECHIB, PEC12 | indole-3-butyric acid response 10 | chr4:8304910-8305632 REVERSE LENGTH=240	>AT4G14430.1 | Symbols: IBR10, ATECI2, ECI2, ECHIB, PEC12 | indole-3-butyric acid response 10 | chr4:8304910-8305632 REVERSE LENGTH=240	1	1	1	>AT4G14430.1 | Symbols: IBR10, ATECI2, ECI2, ECHIB, PEC12 | indole-3-butyric acid response 10 | chr4:8304910-8305632 REVERSE LENGTH=240	1	1	1	1	1	1	0	1	0	0	1	1	0	1	0	0	1	1	0	1	0	0	7.1	7.1	7.1	25773	240	240	1	1		1			0.00040561	7.1	7.1	0	7.1	0	0	477050	29842	442390
>AT4G14880.4 | Symbols: OASA1 | O-acetylserine (thiol) lyase (OAS-TL) isoform A1 | chr4:8518209-8520050 REVERSE LENGTH=322;>AT4G14880.3 | Symbols: OASA1 | O-acetylserine (thiol) lyase (OAS-TL) isoform A1 | chr4:8518209-8520050 REVERSE LENGTH=322;>AT4G14880.2 | Symbols: OASA1, OLD3, CYTACS1, ATCYS-3A | O-acetylserine (thiol) lyase (OAS-TL) isoform A1 | chr4:8518209-8520050 REVERSE LENGTH=322;>AT4G…	>AT4G14880.4 | Symbols: OASA1 | O-acetylserine (thiol) lyase (OAS-TL) isoform A1 | chr4:8518209-8520050 REVERSE LENGTH=322;>AT4G14880.3 | Symbols: OASA1 | O-acetylserine (thiol) lyase (OAS-TL) isoform A1 | chr4:8518209-8520050 REVERSE LENGTH=322;>AT4G14880.2 | Symbols: OASA1, OLD3, CYTACS1, ATCYS-3A | O-acetylserine (thiol) lyase (OAS-TL) isoform A1 | chr4:8518209-8520050 REVERSE LENGTH=322;>AT4G…	3;3;3;3	3;3;3;3	3;3;3;3	>AT4G14880.4 | Symbols: OASA1 | O-acetylserine (thiol) lyase (OAS-TL) isoform A1 | chr4:8518209-8520050 REVERSE LENGTH=322;>AT4G14880.3 | Symbols: OASA1 | O-acetylserine (thiol) lyase (OAS-TL) isoform A1 | chr4:8518209-8520050 REVERSE LENGTH=322;>AT4G14880	4	3	3	3	2	3	2	2	1	2	2	3	2	2	1	2	2	3	2	2	1	2	13.7	13.7	13.7	33805	322	322;322;322;322	2	3	2	2	1	2	0.000114	7.1	13.7	7.1	7.1	3.4	7.1	4022900	32477	3796800
>AT4G15000.2 | Symbols: | Ribosomal L27e protein family | chr4:8571896-8572387 FORWARD LENGTH=131;>AT4G15000.1 | Symbols: | Ribosomal L27e protein family | chr4:8571896-8572303 FORWARD LENGTH=135;>AT2G32220.1 | Symbols: | Ribosomal L27e protein family | chr2:13678945-13679352 FORWARD LENGTH=135	>AT4G15000.2 | Symbols: | Ribosomal L27e protein family | chr4:8571896-8572387 FORWARD LENGTH=131;>AT4G15000.1 | Symbols: | Ribosomal L27e protein family | chr4:8571896-8572303 FORWARD LENGTH=135	4;4;1	4;4;1	1;1;0	>AT4G15000.2 | Symbols: | Ribosomal L27e protein family | chr4:8571896-8572387 FORWARD LENGTH=131;>AT4G15000.1 | Symbols: | Ribosomal L27e protein family | chr4:8571896-8572303 FORWARD LENGTH=135	3	4	4	1	4	4	4	4	3	4	4	4	4	4	3	4	1	1	1	1	0	1	29	29	8.4	15035	131	131;135;135	5	5	5	6	5	5	3.71e-29	29	29	29	29	20.6	29	6559100	15487	6167400
>AT4G15802.1 | Symbols: HSBP, AtHSBP | heat shock factor binding protein | chr4:8986864-8988339 REVERSE LENGTH=86	>AT4G15802.1 | Symbols: HSBP, AtHSBP | heat shock factor binding protein | chr4:8986864-8988339 REVERSE LENGTH=86	4	4	4	>AT4G15802.1 | Symbols: HSBP, AtHSBP | heat shock factor binding protein | chr4:8986864-8988339 REVERSE LENGTH=86	1	4	4	4	3	4	4	3	2	3	3	4	4	3	2	3	3	4	4	3	2	3	66.3	66.3	66.3	93472	86	86	4	6	4	4	2	3	2.96e-50	50	66.3	66.3	50	30.2	43	5217600	303890	4478500
>AT4G16155.1 | Symbols: | dihydrolipoyl dehydrogenases | chr4:9153570-9157322 REVERSE LENGTH=630	>AT4G16155.1 | Symbols: | dihydrolipoyl dehydrogenases | chr4:9153570-9157322 REVERSE LENGTH=630	7	7	2	>AT4G16155.1 | Symbols: | dihydrolipoyl dehydrogenases | chr4:9153570-9157322 REVERSE LENGTH=630	1	7	7	2	2	5	5	4	3	5	2	5	5	4	3	5	0	2	1	1	1	1	15.9	15.9	4.8	67089	630	630	3	7	6	5	4	6	1.91e-16	4.3	12.1	11.7	7.8	6.2	11.7	411380	0	345910
>AT4G16260.1 | Symbols: | Glycosyl hydrolase superfamily protein | chr4:9200180-9201441 REVERSE LENGTH=344	>AT4G16260.1 | Symbols: | Glycosyl hydrolase superfamily protein | chr4:9200180-9201441 REVERSE LENGTH=344	1	1	1	>AT4G16260.1 | Symbols: | Glycosyl hydrolase superfamily protein | chr4:9200180-9201441 REVERSE LENGTH=344	1	1	1	1	1	0	1	1	1	0	1	0	1	1	1	0	1	0	1	1	1	0	3.8	3.8	3.8	37711	344	344	1		1	1	1		0.0013628	3.8	0	3.8	3.8	3.8	0	238260	26126	0
[truncated: 252 more rows]
[truncated: 28 more columns]
