# Supplementary material for: Unraveling the MAX2 Protein Network in Arabidopsis thaliana: Identification of the Protein Phosphatase PAPP5 as a Novel MAX2 Interactor
Source: Mol Cell Proteomics. 2021 Jan 7;20:100040. doi: 10.1074/mcp.RA119.001766 (PMC7950214; doi:10.1074/mcp.RA119.001766)
Supplement: Supplemental Dataset 2 [file mmc4.xlsx]

## Sheet: Sheet1
Total phosphosites identified in this study with hight confidence, localization probability >0,75
Protein	Gene name	Description	Amino acid	Position	Localization prob	Phospho (STY) Probabilities	PEP	Score	Score diff	Sequence window	Phospho (STY) Score diffs	Charge	Mass error [ppm]	Intensity Col-0 GR24 bio1	Intensity Col-0 GR24 bio2	Intensity Col-0 GR24 bio3	Intensity Col-0 mock1	Intensity Col-0 mock bio2	Intensity Col-0 mock bio3	Intensity papp5 GR24 bio1	Intensity papp5 GR24 bio2	Intensity papp5 GR24 bio3	Intensity papp5 mock bio1	Intensity papp5 mock bio2	Intensity papp5 mock bio3
AT1G01100.3	RPP1 CO-ORTHOLOGOUS GENE 1 (RPP1.1);60S ACIDIC RIBOSOMAL PROTEIN P1-1 (RPP1A)	Co-orthologous gene of large ribosomal subunit protein RPP1.	S	86	1	KDEPAEES(1)DGDLGFGLFD	0	188.58	188.578	APAAEEKKKDEPAEESDGDLGFGLFD_____	KDEPAEES(188.58)DGDLGFGLFD	2	0.09611	4397200	1058700	0	0	16343000	22329000	45981000	483550	60122000	31733000	33501000	34356000
AT1G69070.1	NaN	nucleolar-like protein;(source:Araport11)	S	154	1	DDFDSGLLS(1)DEDLQDDDLEASASK	0	215.65	68.6733	LGGSSVKDDFDSGLLSDEDLQDDDLEASASK	DDFDS(-68.67)GLLS(68.67)DEDLQDDDLEAS(-119.26)AS(-131.07)K	2	-0.28969	0	0	0	0	0	4853500	29715000	361020	13521000	266020	15972000	19851000
AT1G80930.1	NaN	MIF4G domain-containing protein / MA3 domain-containing protein;(source:Araport11)	S	187	1	VIADKPS(1)DEEDDRQR	2.05449e-07	73.208	49.0487	RERSHRGSRVIADKPSDEEDDRQRSRGGRRE	VIADKPS(49.05)DEEDDRQR	3	0.077328	0	0	0	0	0	0	11318000	122590	6427500	10965000	7568300	8239000
AT2G02070.1	INDETERMINATE(ID)-DOMAIN 5 (AtIDD5);RAVEN (RVN);INDETERMINATE(ID)-DOMAIN 5 (IDD5)	RAVEN is part of the network regulated by BLJUEJAY, JACKDAW, SACRECROW and SHORT-ROOT to regulate root tissue patterning through cell lineage specification and asymmetric cell division. RAVEN is directly activated by SHORT-ROOT and directly repressed by JACKDAW.	S	71	1	TPNSDAEVIALS(1)PK	0	133.86	93.8544	NQPRTPNSDAEVIALSPKTLMATNRFICEVC	T(-128.93)PNS(-93.85)DAEVIALS(93.85)PK	2	0.017518	1086400	0	507800	0	2020700	2546600	9028600	1689900	4463100	4858000	5034800	9501500
AT2G25720.1	NaN	hypothetical protein;(source:Araport11)	S	55	0.954636	T(0.045)APDGS(0.955)PPPAAAAGDEDIYSIDAAK	3.01249e-14	80.98	13.2313	KLDGVEDGAKTAPDGSPPPAAAAGDEDIYSI	T(-13.23)APDGS(13.23)PPPAAAAGDEDIY(-62.22)S(-62.09)IDAAK	2	0.25548	143910	145460	184630	93125	1975300	4267600	7669200	0	8857400	0	5307700	6692600
AT3G20550.1	DAWDLE (DDL)	Encodes a nuclear localized FHA (forhkead) domain containing protein.Mutant plants have shortened roots, delayed flowering time, altered floral organ number, defective floral organs and reduced fertility.Ddl mutants also show reduced levels of pri-miRNAs as well as mature miRNAs suggesting involvement in biogenesis of miRNAs. DDL does not affect transcription of miRNAs directly but may act throug…	S	133	0.999999	GGS(1)EEPNVEEDSVAR	2.77961e-12	66.285	58.8311	AIASRHDEGSNARGGSEEPNVEEDSVARMRA	GGS(58.83)EEPNVEEDS(-58.83)VAR	2	-0.31315	0	0	0	0	0	0	4493300	259830	4599100	4255000	5460800	5168200
AT4G26130.1	NaN	cotton fiber protein;(source:Araport11)	S	244	0.99473	T(0.003)T(0.003)S(0.995)IGDGGEEGVDDK	1.33864e-31	91.076	25.7694	VEKRRPETMRVERTTSIGDGGEEGVDDKASN	T(-25.77)T(-25.77)S(25.77)IGDGGEEGVDDK	2	-0.34183	0	0	0	453540	880120	0	6893300	309460	5621000	5309200	5484700	4386700
AT5G52040.4	ARGININE/SERINE-RICH SPLICING FACTOR 41 (At-RS41);ARGININE/SERINE-RICH SPLICING FACTOR 41 (RS41)	Encodes an arginine/serine-rich splicing factor. Transcript is alternatively spliced and is differentially expressed in different tissues (flowers, roots, stems, and leaves) examined. Barta et al (2010) have proposed a nomenclature for Serine/Arginine-Rich Protein Splicing Factors (SR proteins): Plant Cell. 2010, 22:2926. RS41 binds to HYL1 and co-localizes to the nuclear dicing body. Along with …	S	221	1	VAS(1)PENGAVR	3.62325e-35	91.549	91.5493	SPDYKRDDRRRERVASPENGAVRNRSPRKGR	VAS(91.55)PENGAVR	2	0.025723	7465200	8468300	2918100	960680	4196500	13536000	10616000	4950000	11248000	9995800	11297000	9719300
AT5G53440.1	NaN	LOW protein: zinc finger CCCH domain protein;(source:Araport11)	S	427	1	S(1)PDYQDYQDVITGSR	0	151.8	76.3215	DDQSGRYKDRRDGRRSPDYQDYQDVITGSRS	S(76.32)PDY(-76.32)QDY(-124.12)QDVIT(-147.63)GS(-150.21)R	2	0.21441	87786	0	175680	1079700	0	979340	28389000	1207000	11332000	4326700	7384200	16178000
AT5G53440.1	NaN	LOW protein: zinc finger CCCH domain protein;(source:Araport11)	S	184	0.999533	S(1)PGTENYTEK	3.44675e-20	64.439	33.365	AGSDKTESKAQDHARSPGTENYTEKRSRRKR	S(33.36)PGT(-33.36)ENY(-52.95)T(-58)EK	2	0.21923	0	0	97050	0	0	0	3485100	97226	3431800	3305800	2631600	1345900
AT1G20920.1	REGULATOR OF CBF GENE EXPRESSION 1 (RCF1)	P-loop containing nucleoside triphosphate hydrolases superfamily protein;(source:Araport11)	S	210	1	EVGNEES(1)DDDVKR	8.44648e-09	44.616	44.6158	RNRERERSREVGNEESDDDVKRDLKRRRKEG	EVGNEES(44.62)DDDVKR	2	-0.36184	0	0	0	0	0	0	3836800	0	1023300	1139200	2115900	1684600
AT1G70770.2	NaN	transmembrane protein (Protein of unknown function DUF2359, transmembrane);(source:Araport11)	S	87	1	MTAIDS(1)DDDGVVR	0	142.85	97.5712	DRRRRILAAKMTAIDSDDDGVVRSKHRSNGY	MT(-97.57)AIDS(97.57)DDDGVVR	2	-0.054932	122480	117920	107110	788200	0	7442600	8502600	0	10845000	15393000	13370000	10052000
AT2G34357.1	NaN	ARM repeat superfamily protein;(source:Araport11)	S	1101	0.997575	NQS(0.002)HLEVDES(0.998)DDEPLDLMDQHK	1.10278e-07	54.152	26.1414	RSKKSRNQSHLEVDESDDEPLDLMDQHKTRL	NQS(-26.14)HLEVDES(26.14)DDEPLDLMDQHK	3	-0.6374	0	0	0	1092700	6008200	3761100	12196000	0	11308000	8690800	12479000	8805000
AT2G37340.3	ARGININE/SERINE-RICH ZINC KNUCKLE-CONTAINING PROTEIN 33 (AT-RS2Z33);ARGININE/SERINE-RICH ZINC KNUCKLE-CONTAINING PROTEIN 33 (RSZ33);ARGININE/SERINE-RICH ZINC KNUCKLE-CONTAINING PROTEIN 33 (RS2Z33)	encodes an RS-containing Zinc knuckle protein with molecular mass of 33kDa that is localized to nuclear specks. Barta et al (2010) have proposed a nomenclature for Serine/Arginine-Rich Protein Splicing Factors (SR proteins): Plant Cell. 2010, 22:2926.	S	170	1	DRS(1)PVLDDEGS(1)PK	1.69347e-246	121.44	121.436	PKRMDDSLSPRARDRSPVLDDEGSPKIIDGS	DRS(121.44)PVLDDEGS(121.44)PK	2	-0.45135	0	0	13347000	0	0	0	16867000	0	19454000	11348000	10763000	13126000
AT2G37340.3	ARGININE/SERINE-RICH ZINC KNUCKLE-CONTAINING PROTEIN 33 (AT-RS2Z33);ARGININE/SERINE-RICH ZINC KNUCKLE-CONTAINING PROTEIN 33 (RSZ33);ARGININE/SERINE-RICH ZINC KNUCKLE-CONTAINING PROTEIN 33 (RS2Z33)	encodes an RS-containing Zinc knuckle protein with molecular mass of 33kDa that is localized to nuclear specks. Barta et al (2010) have proposed a nomenclature for Serine/Arginine-Rich Protein Splicing Factors (SR proteins): Plant Cell. 2010, 22:2926.	S	178	1	DRS(1)PVLDDEGS(1)PK	1.69347e-246	121.44	121.436	SPRARDRSPVLDDEGSPKIIDGSPPPSPKLQ	DRS(121.44)PVLDDEGS(121.44)PK	2	-0.45135	0	0	13347000	0	0	0	16867000	0	19454000	11348000	10763000	13126000
AT2G37340.3	ARGININE/SERINE-RICH ZINC KNUCKLE-CONTAINING PROTEIN 33 (AT-RS2Z33);ARGININE/SERINE-RICH ZINC KNUCKLE-CONTAINING PROTEIN 33 (RSZ33);ARGININE/SERINE-RICH ZINC KNUCKLE-CONTAINING PROTEIN 33 (RS2Z33)	encodes an RS-containing Zinc knuckle protein with molecular mass of 33kDa that is localized to nuclear specks. Barta et al (2010) have proposed a nomenclature for Serine/Arginine-Rich Protein Splicing Factors (SR proteins): Plant Cell. 2010, 22:2926.	S	185	1	IIDGS(1)PPPS(1)PK	3.81718e-218	118.51	118.507	SPVLDDEGSPKIIDGSPPPSPKLQKEVGSDR	IIDGS(118.51)PPPS(118.51)PK	2	0.33926	0	0	8751300	0	0	0	10075000	0	12999000	7253000	5793800	10117000
AT2G37340.3	ARGININE/SERINE-RICH ZINC KNUCKLE-CONTAINING PROTEIN 33 (AT-RS2Z33);ARGININE/SERINE-RICH ZINC KNUCKLE-CONTAINING PROTEIN 33 (RSZ33);ARGININE/SERINE-RICH ZINC KNUCKLE-CONTAINING PROTEIN 33 (RS2Z33)	encodes an RS-containing Zinc knuckle protein with molecular mass of 33kDa that is localized to nuclear specks. Barta et al (2010) have proposed a nomenclature for Serine/Arginine-Rich Protein Splicing Factors (SR proteins): Plant Cell. 2010, 22:2926.	S	189	1	IIDGS(1)PPPS(1)PK	3.81718e-218	118.51	118.507	DDEGSPKIIDGSPPPSPKLQKEVGSDRDGGS	IIDGS(118.51)PPPS(118.51)PK	2	0.33926	0	0	8751300	0	0	0	10075000	0	12999000	7253000	5793800	10117000
AT4G27430.2	COP1-INTERACTING PROTEIN 7 (CIP7)	Positive regulator of light-regulated genes. Novel nuclear protein which requires light for its high level expression. The mRNA is cell-to-cell mobile.	S	477	1	GNDNWDAFQNLLLKDNDS(1)EPEELLR	0	133.95	133.948	DNWDAFQNLLLKDNDSEPEELLRISSTALNM	GNDNWDAFQNLLLKDNDS(133.95)EPEELLR	3	-0.7091	0	0	0	0	0	0	960560	0	1734700	2533300	1070200	758970
AT5G16780.1	DEFECTIVELY ORGANIZED TRIBUTARIES 2 (DOT2);MERISTEM-DEFECTIVE (MDF)	Encodes a protein belonging to SART-1 family. The gene is expressed in the basal region of the developing embryo during heart stage. Phenotypic analyses of dot2 mutants suggest that this protein plays a role in root, shoot, and flower development. dot2 mutants are dwarved plants that display an aberrant spurred leaf venation pattern and fail to flower. In the roots DOT2 appears to be require for …	S	22	1	ADYEGS(1)PVR	3.29238e-18	84.479	64.4825	KSRHEIREERADYEGSPVREHRDGRRKEKDH	ADY(-64.48)EGS(64.48)PVR	2	0.051205	0	0	91985	0	0	0	6133600	0	1452400	2981600	7401700	3777500
AT5G27640.1	(ATEIF3B-1);EUKARYOTIC TRANSLATION INITIATION FACTOR 3B (EIF3B);TRANSLATION INITIATION FACTOR 3B1 (TIF3B1);ARABIDOPSIS THALIANA TRANSLATION INITIATION FACTOR 3B1 (ATTIF3B1);EUKARYOTIC TRANSLATION INITIATION FACTOR 3B1 (EIF3B-1)	encodes a member of eukaryotic translation initiation factor 3B family.	S	684	1	DGEVS(1)DVEEDEYEAK	0	155.98	116.353	EEEKLVRQNLRDGEVSDVEEDEYEAKEVEFE	DGEVS(116.35)DVEEDEY(-116.35)EAK	2	-0.082247	137560	82483	177840	828660	2186700	9385500	2675900	0	10091000	7254500	5908300	3770200
AT5G39320.1	UDP-GLUCOSE DEHYDROGENASE 4 (UDG4)	UDP-glucose 6-dehydrogenase family protein;(source:Araport11)	S	393	0.877277	FDWDHPLHLQPMS(0.877)PT(0.098)T(0.025)VK	6.67178e-19	61.703	9.53076	MKKFDWDHPLHLQPMSPTTVKQVSVTWDAYE	FDWDHPLHLQPMS(9.53)PT(-9.53)T(-15.45)VK	3	-0.14396	385290	0	924250	0	0	0	14657000	0	7827700	15712000	18594000	19307000
AT5G52040.4	ARGININE/SERINE-RICH SPLICING FACTOR 41 (At-RS41);ARGININE/SERINE-RICH SPLICING FACTOR 41 (RS41)	Encodes an arginine/serine-rich splicing factor. Transcript is alternatively spliced and is differentially expressed in different tissues (flowers, roots, stems, and leaves) examined. Barta et al (2010) have proposed a nomenclature for Serine/Arginine-Rich Protein Splicing Factors (SR proteins): Plant Cell. 2010, 22:2926. RS41 binds to HYL1 and co-localizes to the nuclear dicing body. Along with …	S	239	0.984902	GES(0.985)RS(0.985)PPPY(0.03)EK	1.48196e-06	40.552	18.0777	NGAVRNRSPRKGRGESRSPPPYEKRRESRSP	GES(18.08)RS(18.08)PPPY(-18.08)EK	2	-0.14985	0	0	182940	0	0	0	1775400	0	166840	798300	5413700	1077000
AT5G52040.4	ARGININE/SERINE-RICH SPLICING FACTOR 41 (At-RS41);ARGININE/SERINE-RICH SPLICING FACTOR 41 (RS41)	Encodes an arginine/serine-rich splicing factor. Transcript is alternatively spliced and is differentially expressed in different tissues (flowers, roots, stems, and leaves) examined. Barta et al (2010) have proposed a nomenclature for Serine/Arginine-Rich Protein Splicing Factors (SR proteins): Plant Cell. 2010, 22:2926. RS41 binds to HYL1 and co-localizes to the nuclear dicing body. Along with …	S	241	0.984902	GES(0.985)RS(0.985)PPPY(0.03)EK	1.48196e-06	40.552	18.0777	AVRNRSPRKGRGESRSPPPYEKRRESRSPPP	GES(18.08)RS(18.08)PPPY(-18.08)EK	2	-0.14985	0	0	182940	0	0	0	1775400	0	166840	798300	5413700	1077000
AT5G53440.1	NaN	LOW protein: zinc finger CCCH domain protein;(source:Araport11)	S	487	0.971143	EVAELS(0.971)GGS(0.029)ER	1.18439e-14	59.57	15.2703	DQITKGASSREVAELSGGSERGTRQKVSEKT	EVAELS(15.27)GGS(-15.27)ER	2	0.44656	0	0	0	0	0	0	2285100	139710	0	1061800	897290	1837600
AT1G31870.2	BUD SITESELECTION PROTEIN 13 (BUD13)	pre-mRNA-splicing factor of RES complex protein;(source:Araport11)	S	244	0.853134	DLHGS(0.853)PVS(0.147)DVK	2.73644e-05	47.559	7.64096	DDDLSPPRRKRDLHGSPVSDVKKKSNDLSPP	DLHGS(7.64)PVS(-7.64)DVK	2	0.19926	0	0	0	0	0	0	1567400	0	0	114770	1325500	1918000
AT2G19385.1	NaN	zinc ion binding protein;(source:Araport11)	S	185	0.836245	LETLDET(0.164)S(0.836)EGEEAK	1.84068e-22	88.552	7.08144	SHPEKKRKLETLDETSEGEEAKGSDLKKAKK	LET(-55.96)LDET(-7.08)S(7.08)EGEEAK	2	0.028747	0	0	0	0	0	0	4907600	0	0	5358800	4816100	5880900
AT2G40430.3	SMALL ORGAN 4 (SMO4)	Encodes a homolog of yeast NOP53 that is an important regulator of cell division during organ growth.	S	214	0.99172	Y(0.008)FLDVDNFS(0.992)EGEDNENVENEVSEAGIK	3.04877e-13	49.186	20.8512	TLSEDERYFLDVDNFSEGEDNENVENEVSEA	Y(-20.85)FLDVDNFS(20.85)EGEDNENVENEVS(-38.88)EAGIK	3	0.058686	0	0	0	0	0	0	7792000	0	0	14538000	8728200	8495600
AT5G52040.4	ARGININE/SERINE-RICH SPLICING FACTOR 41 (At-RS41);ARGININE/SERINE-RICH SPLICING FACTOR 41 (RS41)	Encodes an arginine/serine-rich splicing factor. Transcript is alternatively spliced and is differentially expressed in different tissues (flowers, roots, stems, and leaves) examined. Barta et al (2010) have proposed a nomenclature for Serine/Arginine-Rich Protein Splicing Factors (SR proteins): Plant Cell. 2010, 22:2926. RS41 binds to HYL1 and co-localizes to the nuclear dicing body. Along with …	S	206	0.999847	ARLS(1)PDYK	9.08895e-18	73.985	38.142	GRGRRSPSPYKRARLSPDYKRDDRRRERVAS	ARLS(38.14)PDY(-38.14)K	2	-0.28108	0	0	0	0	0	0	3266000	0	0	2327100	3473700	2644300
AT4G25500.2	ARGININE/SERINE-RICH SPLICING FACTOR 40 (At-RS40);ARGININE/SERINE-RICH SPLICING FACTOR 40 (RS40);ARABIDOPSIS THALIANA ARGININE/SERINE-RICH SPLICING FACTOR 35 (ATRSP35); (AT-SRP40); (ATRSP40);ARGININE/SERINE-RICH SPLICING FACTOR 35 (RSP35)	Encodes an arginine/serine-rich splicing factor. The transcript is alternatively spliced and is differentially expressed in different tissues (flowers, roots, stems, and leaves) examined. Barta et al (2010) have proposed a nomenclature for Serine/Arginine-Rich Protein Splicing Factors (SR proteins): Plant Cell. 2010, 22:2926. RS40 binds to HYL1 and co-localizes to the nuclear dicing body. Along w…	S	257	1	NGVGEVES(1)PIER	1.27906e-06	55.452	45.9154	PFKKESPRNGVGEVESPIERRERSRSSPENG	NGVGEVES(45.92)PIER	2	0.0099068	0	0	0	0	0	0	0	0	0	1863900	2900200	1437700
AT2G45520.1	NaN	coiled-coil protein;(source:Araport11)	S	76	0.978553	AEVVVPAT(0.011)ES(0.979)DGDDS(0.011)VVEK	1.05179e-32	90.385	19.6024	KEKLKKAEVVVPATESDGDDSVVEKKKKKRK	AEVVVPAT(-19.6)ES(19.6)DGDDS(-19.6)VVEK	2	0.28337	0	0	189520	0	0	0	15544000	234980	2452200	6507300	10924000	0
AT3G57150.1	(AtCBF5);HOMOLOGUE OF NAP57 (NAP57); (AtNAP57); (CBF5)	Encodes a putative pseudouridine synthase (NAP57).	S	450	0.998664	HDDS(0.001)S(0.001)DS(0.999)PAPVTTK	0	163.99	31.134	EAGEARKRKHDDSSDSPAPVTTKKSKTKEVE	HDDS(-31.13)S(-32.46)DS(31.13)PAPVT(-81.34)T(-88.23)K	2	-0.23414	0	0	5417500	0	5964400	7124700	14781000	1042800	13236000	0	15163000	11692000
AT4G29810.3	MAP KINASE KINASE 1 (MK1);MAP KINASE KINASE 2 (MKK2);MAP KINASE KINASE 2 (ATMKK2)	encodes a MAP kinase kinase 2 that regulates MPK6 and MPK4 in response to cold and salt stresses. Co-expression with MEKK1 in protoplasts activated MKK2 activity, suggesting that MEKK1 may be a regulator of MKK2.	S	65	0.997204	IIS(0.002)QLEPEVLS(0.997)PIKPADDQLS(0.001)LSDLDMVK	9.0474e-16	72.569	27.3001	KDGVRIISQLEPEVLSPIKPADDQLSLSDLD	IIS(-27.3)QLEPEVLS(27.3)PIKPADDQLS(-30.63)LS(-41.13)DLDMVK	3	-0.35464	0	0	231300	4326000	10166000	0	12425000	1012100	15997000	0	13371000	17505000
AT1G03910.1	CACTIN (CTN)	Encodes the Arabidopsis homolog of a conserved eukaryotic protein without known functional domains. The protein that localizes to nuclear speckles and colocalizes with known splicing proteins.	S	406	1	LEQLS(1)EGEDDVEVNPGLTR	4.33377e-16	86.291	75.0321	HAEMLRRHLHRLEQLSEGEDDVEVNPGLTRV	LEQLS(75.03)EGEDDVEVNPGLT(-75.03)R	2	0.5253	0	0	0	0	0	0	6471700	0	4731300	2668600	2933200	0
AT1G31870.2	BUD SITESELECTION PROTEIN 13 (BUD13)	pre-mRNA-splicing factor of RES complex protein;(source:Araport11)	S	286	0.999808	SFGSNADLS(1)PPGR	6.48921e-06	72.089	37.1624	PARRSSKSFGSNADLSPPGRNINMKDSQDSD	S(-67.53)FGS(-37.16)NADLS(37.16)PPGR	2	0.074021	0	0	0	0	0	0	2055800	330310	0	1562900	0	2293700
AT1G64790.1	ILITHYIA (ILA);NON-RESPONDING TO OXYLIPINS 7 (NOXY7)	ILITHYIA (ILA) is a HEAT repeat protein involved in plant immunity. The gene is also involved in systemic acquired resistance induced by P. syringae expressing avrRps4. Loss-of-function mutants of ILA caused pleiotropic defects in the mutant plants. The mutant plants are smaller in size and the leaves are serrated and yellow to light green in color. Required for bacterium-triggered stomatal closu…	S	1801	0.99998	ALLEGGS(1)DDEGASTEAQGR	3.89601e-251	120.24	47.796	FKVAGTSGKALLEGGSDDEGASTEAQGRAII	ALLEGGS(47.8)DDEGAS(-47.8)T(-55.02)EAQGR	2	-0.055026	115070	133070	190400	735980	2011700	7199000	2562900	0	3307800	2338700	6025700	0
AT2G37340.3	ARGININE/SERINE-RICH ZINC KNUCKLE-CONTAINING PROTEIN 33 (AT-RS2Z33);ARGININE/SERINE-RICH ZINC KNUCKLE-CONTAINING PROTEIN 33 (RSZ33);ARGININE/SERINE-RICH ZINC KNUCKLE-CONTAINING PROTEIN 33 (RS2Z33)	encodes an RS-containing Zinc knuckle protein with molecular mass of 33kDa that is localized to nuclear specks. Barta et al (2010) have proposed a nomenclature for Serine/Arginine-Rich Protein Splicing Factors (SR proteins): Plant Cell. 2010, 22:2926.	S	215	0.995248	NS(0.003)VVS(0.995)PVVGAGGDS(0.001)S(0.001)K	7.53705e-07	55.885	25.0702	RDGGSPQDNGRNSVVSPVVGAGGDSSKEDRS	NS(-25.07)VVS(25.07)PVVGAGGDS(-30.8)S(-30.8)K	2	-0.45233	0	0	842140	0	0	0	2452000	0	4182400	2706800	0	2752000
AT3G18640.1	NaN	Zinc finger C-x8-C-x5-C-x3-H type family protein;(source:Araport11)	S	118	0.94407	T(0.003)QVS(0.944)PT(0.053)PIR	3.03777e-05	53.237	12.51	RDAGSYDRHKTRTQVSPTPIREFNKRGSDHL	T(-25.03)QVS(12.51)PT(-12.51)PIR	2	0.075629	0	0	60069	0	0	0	3291700	111600	0	0	1895900	3253100
AT3G24080.2	NaN	KRR1 family protein;(source:Araport11)	S	178	1	AEGNES(1)GEDDDFLR	3.47583e-18	62.891	62.8909	TRKAVTDAWKAEGNESGEDDDFLRVVEKEGD	AEGNES(62.89)GEDDDFLR	2	-0.12982	0	0	0	0	0	0	918810	0	998460	0	1712300	1190000
AT5G07350.1	TUDOR-SN PROTEIN 1 (TSN1);TUDOR-SN PROTEIN 1 (TUDOR1);ARABIDOPSIS THALIANA TUDOR-SN PROTEIN 1 (AtTUDOR1)	RNA binding protein with nuclease activity essential for stress response. Involved in mechanisms acting on mRNAs entering the secretory pathway. Functionally redundant with TSN2.	S	975	0.999742	IGIWQYGDIES(1)DDEDTGPAR	0	151.95	35.8871	ARKSRIGIWQYGDIESDDEDTGPARKPAGGR	IGIWQY(-78.02)GDIES(35.89)DDEDT(-35.89)GPAR	2	0.98848	0	0	779350	0	0	0	7517300	0	2596300	0	14228000	7814200
AT5G15540.2	EMBRYO DEFECTIVE 2773 (EMB2773)	Encodes Adherin SCC2. Essential for viability. Required for normal seed development. Plays a role in the establishment of sister-chromatid cohesion and chromosome organization during meiosis.	T	1186	0.939922	LPLS(0.06)VT(0.94)EDLEQDLK	4.59575e-06	44.511	11.9438	IDSVLPLIRKLPLSVTEDLEQDLKHMIVRHS	LPLS(-11.94)VT(11.94)EDLEQDLK	2	-0.07589	1693900	274950	879870	0	0	718110	14167000	0	8635600	10328000	0	14037000
AT1G31870.2	BUD SITESELECTION PROTEIN 13 (BUD13)	pre-mRNA-splicing factor of RES complex protein;(source:Araport11)	S	130	0.995715	T(0.098)RNDS(0.906)PS(0.996)PEPGPR	5.11646e-08	41.644	23.2313	NISPPRRQRTRNDSPSPEPGPRRSVADRVDT	T(-9.82)RNDS(9.82)PS(23.23)PEPGPR	2	-0.17197	0	0	0	0	0	0	2212300	0	0	1214800	1760200	0
AT1G31870.2	BUD SITESELECTION PROTEIN 13 (BUD13)	pre-mRNA-splicing factor of RES complex protein;(source:Araport11)	S	128	0.905945	T(0.098)RNDS(0.906)PS(0.996)PEPGPR	5.11646e-08	41.644	9.81659	QSNISPPRRQRTRNDSPSPEPGPRRSVADRV	T(-9.82)RNDS(9.82)PS(23.23)PEPGPR	2	-0.17197	0	0	0	0	0	0	2212300	0	0	1214800	1760200	0
AT1G69070.1	NaN	nucleolar-like protein;(source:Araport11)	S	127	0.995962	SMY(0.004)NLS(0.996)DGEEDVYEDGALGGSSVK	8.24161e-263	119.79	24.4397	RQRQLKLAKKSMYNLSDGEEDVYEDGALGGS	S(-33.41)MY(-24.44)NLS(24.44)DGEEDVY(-67.53)EDGALGGS(-97.41)S(-103.07)VK	2	0.33887	0	0	0	0	0	1383200	9864600	0	0	0	5511800	7156700
AT1G76550.1	NaN	Phosphofructokinase family protein;(source:Araport11)	Y	260	0.99884	YY(0.001)Y(0.999)FVRLMGR	2.76083e-07	41.979	30.1317	ISNICTDALSAEKYYYFVRLMGRKHSHVALE	Y(-37.2)Y(-30.13)Y(30.13)FVRLMGR	2	-1.2001	178380	694760	315700	0	0	981110	0	0	188990	1493700	6417900	0
AT1G80930.1	NaN	MIF4G domain-containing protein / MA3 domain-containing protein;(source:Araport11)	S	213	1	DHRAS(1)DDDEEGEIR	0.000901161	51.265	51.2649	GGRRESQRKRRDHRASDDDEEGEIRSERRGK	DHRAS(51.26)DDDEEGEIR	3	0.47103	0	0	0	0	0	0	6782700	0	0	4627500	4394800	0
AT3G57150.1	(AtCBF5);HOMOLOGUE OF NAP57 (NAP57); (AtNAP57); (CBF5)	Encodes a putative pseudouridine synthase (NAP57).	S	539	1	DTEAAVDAEDES(1)AAEK	0	133.71	121.196	KKSKDTEAAVDAEDESAAEKSEKKKKKKDKK	DT(-121.2)EAAVDAEDES(121.2)AAEK	2	0.29604	6735200	873500	8254200	274590	1712100	926460	0	0	4095100	6832500	11275000	0
AT3G63400.3	NaN	Cyclophilin-like peptidyl-prolyl cis-trans isomerase family protein;(source:Araport11)	S	405	0.946581	S(0.465)FRS(0.54)PS(0.947)PS(0.048)GVPK	7.15818e-07	45.79	13.056	EKPTEETVGKSFRSPSPSGVPKRIRKGRGFT	S(-0.67)FRS(0.67)PS(13.06)PS(-13.06)GVPK	2	-0.23049	0	0	0	0	0	0	0	0	1286200	1809600	0	3327400
AT1G25260.1	NaN	Ribosomal protein L10 family protein;(source:Araport11)	S	230	0.990101	EDLS(0.001)ELYREDLS(0.99)DVET(0.004)S(0.004)	0.00439194	52.823	23.4827	ELYREDLSELYREDLSDVETS__________	EDLS(-30.02)ELY(-44.72)REDLS(23.48)DVET(-23.48)S(-23.48)	2	0.19209	0	0	0	0	0	0	0	0	0	7846400	0	5602300
AT2G40430.3	SMALL ORGAN 4 (SMO4)	Encodes a homolog of yeast NOP53 that is an important regulator of cell division during organ growth.	S	201	0.949141	TELGPAPVPLT(0.003)IEGDT(0.048)LS(0.949)EDER	3.39515e-13	74.519	12.9612	LGPAPVPLTIEGDTLSEDERYFLDVDNFSEG	T(-44.11)ELGPAPVPLT(-25.26)IEGDT(-12.96)LS(12.96)EDER	3	0.14196	0	0	0	0	0	10617000	1638600	132690	2845400	0	3027700	0
AT4G01290.2	CONSERVED BINDING OF EIF4E 1 (CBE1)	Protein with evolutionarily conserved eIF4E-binding motif in its N-terminal domain that can form mRNA cap?binding complexes and has the potential for regulating gene expression as a translation factor associated plant-specific cell cycle regulator.	S	704	1	S(1)IGELSQR	1.27409e-42	91.867	76.2373	AMVSDAPGVPLRSERSIGELSQRNQIRPDGP	S(76.24)IGELS(-76.24)QR	2	0.19546	0	0	0	0	0	0	814330	94493	277190	0	2461200	0
AT1G26630.2	EUKARYOTIC ELONGATION FACTOR 5A-2 (ELF5A-2);EUKARYOTIC ELONGATION FACTOR 5A-2 (ATELF5A-2);FUMONISIN B1-RESISTANT12 (FBR12)	Eukaryotic translation initiation factor 5A-2. Involved in programmed cell death triggered as a response to pseudomonas syringae infection. Loss of function mutants are more resistant to infection. The mRNA is cell-to-cell mobile.	S	2	1	S(1)DDEHHFEASESGASK	3.93485e-35	92.773	73.6731	______________MSDDEHHFEASESGASK	S(73.67)DDEHHFEAS(-73.67)ES(-78.33)GAS(-91.22)K	2	0.74741	0	0	0	0	0	0	0	523880	10880000	0	0	2773900
AT2G34357.1	NaN	ARM repeat superfamily protein;(source:Araport11)	S	1130	1	ADS(1)DEEAEFDVEGR	3.33013e-12	60.401	60.4007	RLALRSSELRKRKADSDEEAEFDVEGRLVIR	ADS(60.4)DEEAEFDVEGR	2	-0.23668	0	0	0	0	0	0	1925900	0	1505200	0	0	1361800
AT2G42620.1	(ATMAX2);MORE AXILLARY BRANCHES 2 (MAX2);ORESARA 9 (ORE9);PLEIOTROPIC PHOTOSIGNALING (PPS)	The mutations at MAX2 cause increased hypocotyl and petiole elongation in light-grown seedlings. Positional cloning identifies MAX2 as a member of the F-box leucine-rich repeat family of proteins. MAX2 is identical to ORE9, a proposed regulator of leaf senescence. Involved in positive regulation of light responses. The mRNA is cell-to-cell mobile.	S	116	0.919347	S(0.06)PS(0.919)S(0.021)LELLLPQWPR	8.44222e-167	113.24	11.8497	CFPFVESLNVYTRSPSSLELLLPQWPRIRHI	S(-11.85)PS(11.85)S(-16.5)LELLLPQWPR	2	0.025346	0	0	0	0	0	0	4210800	0	185770	0	6385200	0
AT5G46840.1	NaN	RNA-binding (RRM/RBD/RNP motifs) family protein;(source:Araport11)	S	96	0.891334	KLT(0.054)DS(0.891)GDEKET(0.054)IS(0.002)EAVEESGLVSK	1.80479e-18	59.943	12.2146	PVKTKKSKKEKKLTDSGDEKETISEAVEESG	KLT(-12.21)DS(12.21)GDEKET(-12.21)IS(-27.45)EAVEES(-51.36)GLVS(-56.81)K	3	0.24683	0	0	0	0	0	0	10874000	0	5270000	4758400	0	0
AT5G56030.1	HEAT SHOCK PROTEIN 81.2 (HSP81.2);HEAT SHOCK PROTEIN 90.2 (AtHsp90.2);HEAT SHOCK PROTEIN 81-2 (HSP81-2);EARLY-RESPONSIVE TO DEHYDRATION 8 (ERD8);HEAT SHOCK PROTEIN 90.2 (HSP90.2)	A member of heat shock protein 90 (HSP90) gene family. Expressed in all tissues and abundant in root apical meristem, pollen and tapetum. Expression is NOT heat-induced but induced by IAA and NaCl. Interacts with HsfA1d in the cytosol and the nucleus and negatively regulates HsfA1d. Did not bind to AtHsfA4c. The mRNA is cell-to-cell mobile.	S	219	1	TIEKEIS(1)DDEEEEEK	0	150.05	116.209	YPISLWIEKTIEKEISDDEEEEEKKDEEGKV	T(-116.21)IEKEIS(116.21)DDEEEEEK	2	-0.2401	0	102990	0	2520700	10153000	6378700	2407300	0	9536100	2288900	0	0
AT2G37180.1	PLASMA MEMBRANE INTRINSIC PROTEIN 2;3 (PIP2;3);PLASMA MEMBRANE INTRINSIC PROTEIN 2C (PIP2C);RESPONSIVE TO DESICCATION 28 (RD28)	a member of the plasma membrane intrinsic protein PIP2. functions as aquaporin and is involved in desiccation.	S	281	0.99738	S(0.011)LGS(0.992)FRS(0.997)AANV	3.63423e-08	53.448	25.7719	FVLRASGSKSLGSFRSAANV___________	S(-20.97)LGS(20.97)FRS(25.77)AANV	2	-0.056688	0	0	832060	0	0	0	0	168580	0	0	7815700	0
AT2G37180.1	PLASMA MEMBRANE INTRINSIC PROTEIN 2;3 (PIP2;3);PLASMA MEMBRANE INTRINSIC PROTEIN 2C (PIP2C);RESPONSIVE TO DESICCATION 28 (RD28)	a member of the plasma membrane intrinsic protein PIP2. functions as aquaporin and is involved in desiccation.	S	278	0.992086	S(0.011)LGS(0.992)FRS(0.997)AANV	3.63423e-08	53.448	20.9701	YHQFVLRASGSKSLGSFRSAANV________	S(-20.97)LGS(20.97)FRS(25.77)AANV	2	-0.056688	0	0	832060	0	0	0	0	168580	0	0	7815700	0
AT1G77180.3	SNW/SKI-INTERACTING PROTEIN (SKIP)	Encodes a putative transcriptional factor. Shows transcriptional activator activity in yeast. Involved in response to abscisic acid, salt and osmotic stress. SKIP lengthens period of the circadian clock by impairing the alternative splicing of PRR7 and PRR9. SKIP regulates the splicing of SEF pre-mRNA and suppresses flowering by activation of FLC.	S	243	0.967951	AS(0.521)GS(0.479)PPVPVMHS(0.968)PPRPVT(0.032)VK	2.49066e-05	48.115	14.8502	RVPRASGSPPVPVMHSPPRPVTVKDQQDWKI	AS(0.37)GS(-0.37)PPVPVMHS(14.85)PPRPVT(-14.85)VK	3	-0.20403	0	0	0	0	0	0	0	0	0	0	14294000	0
AT5G56980.1	NaN	cotton fiber protein;(source:Araport11)	S	338	0.776633	S(0.112)T(0.112)S(0.777)FGDGEDGVDAK	0.000929717	51.211	8.42227	LERRRPDTTRVERSTSFGDGEDGVDAKASDF	S(-8.42)T(-8.42)S(8.42)FGDGEDGVDAK	2	0.30849	0	0	0	0	0	0	0	0	0	0	0	2911900
AT2G27710.4	NaN	60S acidic ribosomal protein family;(source:Araport11)	S	88	0.995358	KEEKEES(0.995)DDDMGFS(0.005)LFE	2.02556e-12	60.489	23.3124	AAESKKEEKKEEKEESDDDMGFSLFE_____	KEEKEES(23.31)DDDMGFS(-23.31)LFE	2	-0.20751	0	0	1333000	0	0	0	15927000	0	14117000	0	0	0
AT1G44910.2	PRE-MRNA-PROCESSING PROTEIN 40A (PRP40A);PRE-MRNA-PROCESSING PROTEIN 40A (ATPRP40A)	Binds the carboxyl-terminal domain (CTD) of the largest subunit of RNA polymerase II and functions as a scaffold for RNA processing machineries.	S	387	0.999903	ANLS(1)PAGDKANVEEPMVYATK	5.28886e-10	56.468	41.462	EAENKEMSVNGKANLSPAGDKANVEEPMVYA	ANLS(41.46)PAGDKANVEEPMVY(-41.46)AT(-45.86)K	3	-0.48667	0	0	0	0	0	0	0	8555000	0	0	0	0
AT1G80930.1	NaN	MIF4G domain-containing protein / MA3 domain-containing protein;(source:Araport11)	S	112	1	RIEVDS(1)DGDGER	1.68576e-09	43.382	43.3824	NSGSEDDRGKRIEVDSDGDGERRVNKGRNTD	RIEVDS(43.38)DGDGER	2	-0.1168	0	0	0	0	0	0	4726700	0	0	0	0	0
AT2G38770.1	MOS4-ASSOCIATED COMPLEX 7 (MAC7);EMBRYO DEFECTIVE 2765 (EMB2765)	P-loop containing nucleoside triphosphate hydrolases superfamily protein;(source:Araport11)	S	1477	0.999436	NMQQLNQS(0.999)PDIDGELS(0.001)K	0.000140956	45.915	32.4878	VDGDESEKNMQQLNQSPDIDGELSKEVVGME	NMQQLNQS(32.49)PDIDGELS(-32.49)K	2	0.18324	0	0	0	239750	1010000	3094800	0	0	0	0	0	0
