# Supplementary material for: Unraveling the MAX2 Protein Network in Arabidopsis thaliana: Identification of the Protein Phosphatase PAPP5 as a Novel MAX2 Interactor
Source: Mol Cell Proteomics. 2021 Jan 7;20:100040. doi: 10.1074/mcp.RA119.001766 (PMC7950214; doi:10.1074/mcp.RA119.001766)
Supplement: Supplemental Dataset 3 [file mmc5.xlsx]

## Sheet: parameters-AP-MS
MaxQuant search parameters for AP-MS of KAI2 and D14
Parameter	Value
Version	1.4.1.2
Fixed modifications	Carbamidomethyl (C)
Decoy mode	revert
Special AAs	KR
Include contaminants	TRUE
MS/MS tol. (FTMS)	20 ppm
Top MS/MS peaks per 100 Da. (FTMS)	12
MS/MS deisotoping (FTMS)	TRUE
MS/MS tol. (ITMS)	0.5 Da
Top MS/MS peaks per 100 Da. (ITMS)	8
MS/MS deisotoping (ITMS)	FALSE
MS/MS tol. (TOF)	0.1 Da
Top MS/MS peaks per 100 Da. (TOF)	10
MS/MS deisotoping (TOF)	FALSE
MS/MS tol. (Unknown)	0.5 Da
Top MS/MS peaks per 100 Da. (Unknown)	10
MS/MS deisotoping (Unknown)	FALSE
PSM FDR	0.01
Protein FDR	0.01
Site FDR	0.01
Use Normalized Ratios For Occupancy	TRUE
Min. peptide Length	7
Min. score for unmodified peptides	0
Min. score for modified peptides	40
Min. delta score for unmodified peptides	0
Min. delta score for modified peptides	17
Min. unique peptides	0
Min. razor peptides	1
Min. peptides	1
Use only unmodified peptides and	TRUE
Modifications included in protein quantification	Acetyl (Protein N-term);Oxidation (M)
Peptides used for protein quantification	Unique
Discard unmodified counterpart peptides	TRUE
Min. ratio count	1
Site quantification	Use least modified peptide
Re-quantify	TRUE
Use delta score	FALSE
iBAQ	FALSE
iBAQ log fit	FALSE
MS/MS recalibration	FALSE
Match between runs	TRUE
Matching time window [min]	0.5
Alignment time window [min]	20
Find dependent peptides	FALSE
Fasta file	L:\projects\project_strigo\TAIR10_pep_20101214.fasta
Labeled amino acid filtering	TRUE
Site tables	Oxidation (M)Sites.txt
Cut peaks	TRUE
Decoy mode	revert
Special AAs	KR
Include contaminants	TRUE
RT shift	FALSE
Advanced ratios	FALSE
AIF correlation	0.47
First pass AIF correlation	0.8
AIF topx	20
AIF min mass	0
AIF SIL weight	4
AIF ISO weight	2
AIF iterative	TRUE
AIF threshold FDR	0.01

## Sheet: parameters-phospho
MaxQuant search parameters for phosphopeptide enrichment experiment
Parameter	Value
Version	1.5.4.1
User name	fppuser
Machine name	MAXQUANT
Date of writing	03/14/2019 00:03:02
Fixed modifications
Include contaminants	TRUE
PSM FDR	0.01
Protein FDR	0.01
Site FDR	0.01
Use Normalized Ratios For Occupancy	TRUE
Min. peptide Length	7
Min. score for unmodified peptides	0
Min. score for modified peptides	40
Min. delta score for unmodified peptides	0
Min. delta score for modified peptides	6
Min. unique peptides	0
Min. razor peptides	1
Min. peptides	1
Use only unmodified peptides and	TRUE
Modifications included in protein quantification	Oxidation (M);Acetyl (Protein N-term)
Peptides used for protein quantification	Razor
Discard unmodified counterpart peptides	TRUE
Min. ratio count	2
Use delta score	FALSE
iBAQ	FALSE
iBAQ log fit	FALSE
Match between runs	TRUE
Matching time window [min]	0.7
Alignment time window [min]	20
Find dependent peptides	FALSE
Fasta file	Z:\Databases\TAIR10_pep_20101214.fasta
Decoy mode	revert
Include contaminants	TRUE
Advanced ratios	TRUE
Fixed andromeda index folder
Temporary folder
Combined folder location	Z:\IVSME\2019\PSB-183
Second peptides	TRUE
Stabilize large LFQ ratios	TRUE
Separate LFQ in parameter groups	FALSE
Require MS/MS for LFQ comparisons	TRUE
Calculate peak properties	FALSE
Main search max. combinations	200
Advanced site intensities	TRUE
Write msScans table	TRUE
Write msmsScans table	TRUE
Write ms3Scans table	TRUE
Write allPeptides table	TRUE
Write mzRange table	TRUE
Top x mass window [Da]	100
Max. peptide mass [Da]	4600
Min. peptide length for unspecific search	8
Max. peptide length for unspecific search	25
Razor protein FDR	TRUE
Disable MD5	FALSE
Max mods in site table	3
Match unidentified features	FALSE
MS/MS tol. (FTMS)	20 ppm
Top MS/MS peaks per 100 Da. (FTMS)	12
MS/MS deisotoping (FTMS)	TRUE
MS/MS deisotoping tolerance (FTMS)	7
MS/MS deisotoping tolerance unit (FTMS)	ppm
MS/MS higher charges (FTMS)	TRUE
MS/MS water loss (FTMS)	TRUE
MS/MS ammonia loss (FTMS)	TRUE
MS/MS dependent losses (FTMS)	TRUE
MS/MS recalibration (FTMS)	FALSE
MS/MS tol. (ITMS)	0.5 Da
Top MS/MS peaks per 100 Da. (ITMS)	8
MS/MS deisotoping (ITMS)	FALSE
MS/MS deisotoping tolerance (ITMS)	0.15
MS/MS deisotoping tolerance unit (ITMS)	Da
MS/MS higher charges (ITMS)	TRUE
MS/MS water loss (ITMS)	TRUE
MS/MS ammonia loss (ITMS)	TRUE
MS/MS dependent losses (ITMS)	TRUE
MS/MS recalibration (ITMS)	FALSE
MS/MS tol. (TOF)	40 ppm
Top MS/MS peaks per 100 Da. (TOF)	10
MS/MS deisotoping (TOF)	TRUE
MS/MS deisotoping tolerance (TOF)	0.01
MS/MS deisotoping tolerance unit (TOF)	Da
MS/MS higher charges (TOF)	TRUE
MS/MS water loss (TOF)	TRUE
MS/MS ammonia loss (TOF)	TRUE
MS/MS dependent losses (TOF)	TRUE
MS/MS recalibration (TOF)	FALSE
MS/MS tol. (Unknown)	0.5 Da
Top MS/MS peaks per 100 Da. (Unknown)	8
MS/MS deisotoping (Unknown)	FALSE
MS/MS deisotoping tolerance (Unknown)	0.15
MS/MS deisotoping tolerance unit (Unknown)	Da
MS/MS higher charges (Unknown)	TRUE
MS/MS water loss (Unknown)	TRUE
MS/MS ammonia loss (Unknown)	TRUE
MS/MS dependent losses (Unknown)	TRUE
MS/MS recalibration (Unknown)	FALSE
Site tables	Oxidation (M)Sites.txt;Phospho (STY)Sites.txt
